# Supplementary material for: Exploring Genetic Associations of Alzheimer’s Disease Loci With Mild Cognitive Impairment Neurocognitive Endophenotypes
Source: Front Aging Neurosci. 2018 Oct 30;10:340. doi: 10.3389/fnagi.2018.00340 (PMC6218590; doi:10.3389/fnagi.2018.00340)
Supplement: Table S2 — (A) Comparison of demographic, clinical and APOE-e4 data between patients with aMCI and naMCI phenotypes from the AgeCoDe dataset. (B) Comparison of demographic, clinical and APOE-e4 data between patients with aMCI and naMCI phenotypes from the DCN dataset. (C) The ANCOVA NE scores between aMCI and naMCI groups from the AgeCoDe dataset. (D) The ANCOVA NE scores between aMCI and naMCI groups from the DCN dataset. [file Table_2.xls]

## Sheet: AgeCoDe
Supplementary Table S2C. The ANCOVA NE scores between aMCI and naMCI groups from the AgeCoDe dataset
Cognitive domains	aMCI	naMCI	F (df1, df2)	Eta2	Multiple Comparisons with Bonferroni correction
	M (SD)	M (SD)
					aMCI vs. naMCI
Memory
CERAD delayed recall	3.23 (2.22)	4.95 (2.30)	F(4,492)=32.55***	.209	<.001
CERAD immediate recall	15.01 (4.16)	17.70 (4.53)	F(4,496)=39.01***	.239	<.001
CERAD word list recognition	88.01 (10.92)	93.05 (9.70)	F(4,496)=17.58***	.124	<.001
Executive functions
CERAD verbal fluency	15.61 (4.97)	18.09 (6.23)	F(4,497)=23.71***	.160	<.001
aMCI, amnestic mild cognitive impairment; naMCI, non-amnestic mild cognitive impairment; CERAD, the consortium to establish a registry for Alzheimer’s disease; CERAD delayed recall, delayed recall from the CERAD; CERAD immediate recall, immediate recall from the CERAD; CERAD word list recognition, recognition from the CERAD; CERAD verbal fluency, semantic verbal fluency (animals 1 minute) from th…
Supplementary Table S2A. Comparison of demographic, clinical and APOE-ε4 data between patients with aMCI and naMCI phenotypes from the AgeCoDe dataset
	aMCI	naMCI	Statistics	p
N (%)	193 (38.4)	310 (61.6)
Sex n (%) Female	129 (66.8)	220 (71.0)	0.954*	.329
Education level (n (%))			10356*	.001
low	103 (53.4)	120 (38.7)
high	90 (46.6)	190 (61.3)
Age in years (mean/SD)	80.6 (4.3)	81.5 (3.8)	6065#	.014
			35489#	<.001
MMSE (mean/SD)	25.4 (2.0)	26.4 (1.9)
	63 (32.6)	67 (21.6)	7634*	.006
APOE-ε4 n (%)
(presence of ε4 or ε4 ε4)
aMCI, amnestic mild cognitive impairment; naMCI, non-amnestic mild cognitive impairment; MMSE, mini-mental state examination; APOE, apolipoprotein E; SD, standard deviation; *χ2; #F.

## Sheet: DCN
Supplementary Table S2D. The ANCOVA NE scores between aMCI and naMCI groups from the DCN dataset
Cognitive domains	aMCI	naMCI	F (4, x)	Eta2	Multiple Comparisons with Bonferroni correction
	M (SD)	M (SD)
					aMCI vs. naMCI
ADAS-Cog Orientation	0.55 (1.00)	0.17 (0.50)	F(4,550)=12.74***	.085	<.001
Executive functions
CERAD verbal fluency	17.32 (5.69)	18.78 (5.56)	F(4,571)=17.96***	.112	<.001
Trail Making Test-A	63.11 (35.40)	58.38 (33.57)	F(4,570)=10.95***	.071	<.001
Trail Making Test-B	156.54 (63.60)	137.65(59.15)	F(4,570)=31.814***	.183	<.001
Language
Visual naming CERAD	13.42 (1.79)	13.82 (1.65)	F(4,571)=11.38***	.074	<.001
ADAS-Cog commands	0.49 (0.67)	0.48 (0.68)	F(4,549)=3.11*	.022	.015
Verbal Learning and Memory
CERAD-IR	15.36 (4.88)	18.61 (4.0)	F(4,571)=58.92***	.292	<.001
CERAD-DR	3.56 (1.43)	6.69 (1.49)	F(4,571)=311.34***	.686	<.001
CERAD-RE	88.49 (11.61)	96.51 (5.16)	F(4,567)=37.71 ***	.210	<.001
LM-IR	15.09 (6.80)	19.21 (6.64)	F(4,573)=34.07***	.192	<.001
LM-DR	9.10 (7.54)	14.49 (6.83)	F(4,573)=43.22 ***	.232	<.001
CERAD constructional praxis recall	5.65 (3.39)	7.58 (2.66)	F(4,571)=35.94***	.201	<.001
Praxis
Ideational praxis	0.23 (0.48)	0.13 (0.39)	F(4,550)=6.81***	.047	<.001
Visual gnosis
CERAD constructional praxis	9.91 (1.39)	10.03 (1.28)	F(4,572)=7.90***	.052	<.001
Global Cognition Clock Test	2.01 (1.01)	1.75 (0.91)	F(4,568)=9.41***	.062	<.001
aMCI, amnestic mild cognitive impairment; naMCI, non-amnestic mild cognitive impairment; SD, standard deviation; CERAD, the consortium to establish a registry for Alzheimer’s disease; CERAD verbal fluency, semantic verbal fluency (animals 1 minute) from the CERAD; Visual naming CERAD, Boston naming test 15- item version from CERAD; CERAD-IR, CERAD-immediate recall; CERAD-DR, CERAD-delayed recall;…
Supplementary Table S2B. Comparison of demographic, clinical and APOE-ε4 data between patients with aMCI and naMCI phenotypes from the DCN dataset
	aMCI	naMCI	Statistics	p
N (%)	284 (48.7)	299 (51.3)
Sex n (%) Female	161 (56.7)	96 (32.1)	35709*	<.001
Education level (n (%))			1142*	.285
≤8	127 (44.7)	145 (48.5)
>8	157 (55.3)	150 (50.2)
Age in years (mean/SD)	66.7 (9.7)	65.7 (8.2)	1816#	.178
			39656#	<.001
MMSE (mean/SD)	26.7 (2.2)	27.8 (1.9)
	113 (39.8)	87 (29.1)	6668*	.010
APOE-ε4 n (%)
(presence of ε4 or ε4 ε4)
aMCI, amnestic mild cognitive impairment; naMCI, non-amnestic mild cognitive impairment; MMSE, mini-mental state examination; APOE, apolipoprotein E; SD, standard deviation; *χ2; #F.
