# Supplementary material for: Exploring Genetic Associations of Alzheimer’s Disease Loci With Mild Cognitive Impairment Neurocognitive Endophenotypes
Source: Front Aging Neurosci. 2018 Oct 30;10:340. doi: 10.3389/fnagi.2018.00340 (PMC6218590; doi:10.3389/fnagi.2018.00340)
Supplement: Table S7 — GROUP: MCI total sample. [file Table_7.xls]

## Sheet: Tabelle1
GROUP: MCI total sample
Domain number				1		3					4			5										6			7		8
Domain Name				Orientation		Executive functions					language			memory										Praxis			visuspatial abilities		global cognition
Cogntive Test				Orientation ADAS-Cog		CERAD semantic fluency (animals 1 minute)	CERAD semantic fluency (animals 1 minute)	TMT A	TMTB		CERAD BNT (15-items)			CERAD immediat recall (3x10 words)		CERAD delayed recall (10 words)		CERAD Recognition ((true positive+true negative)/20*100)	CERAD Recognition ((true positive+true negative)/20*100)	WMS-Logical Memory I (immediate recall of the story)	WMS-Logical Memory II (delayed recall odf the story)	CERAD figure recall (non-visual memory)		ADAS-Cog ideational praxis	ADAS-Cog commands		CERAD figure copying		clock drawing test
Cohort				DCN		DCN	AgeCoDe	DCN	DCN		DCN			DCN	AgeCoDe	DCN	AgeCoDe	DCN	AgeCoDe	DCN	DCN	DCN		DCN	DCN		DCN		DCN
	rs number	Gene	Abbreviations	ori		vf	VF	tmta	tmtb		bnt			wlir	IR	wldr	DR	rec	REC	wms_lmI	wms_lmII	conpraRECALL		idpra	commands		conpra		cdt
		E4_dose		2.03039e-07		0.367956	0.302067	0.103478	0.0258376		0.182183			0.0362742	0.0024125	0.000255957	0.0528085	0.0172124	0.0510215	1.85177e-06	3.00001e-07	0.00137833		0.724368	0.211735		0.479379		0.775085
		E2_dose		0.552233		0.48922	0.327079	0.700625	0.028258		0.588041			0.162159	0.629114	0.0832861	0.032499	0.316715	0.513834	0.241107	0.0746261	0.257124		0.675419	0.417547		0.517591		0.198342
	rs11136000_T	CLU_1		0.946041		0.406043	0.806336	0.910454	0.869579		0.169071			0.473536	0.261765	0.305302	0.347341	0.557012	0.897581	0.800669	0.290022	0.545703		0.55059	0.162009		0.860053		0.256372
	rs9331888_C	CLU_2		0.974055		0.5055	0.75426	0.968894	0.553899		0.412181			0.407282	0.687973	0.939692	0.342312	0.892774	0.414134	0.561089	0.461009	0.774905		0.428772	0.205758		0.928194		0.0546571
	rs641120_T	SORL1_1		0.0421584		0.360465	0.283219	0.559922	0.32837		0.116561			0.192917	0.526475	0.182956	0.69346	0.13452	0.893118	0.435109	0.411233	0.0462489		0.341283	0.245852		0.703725		0.877731
	rs11218343_C	SORL1_2		0.343387		0.952641	0.118278	0.658173	0.644684		0.0386383			0.332953	0.810953	0.585438	0.973435	0.568215	0.726026	0.878109	0.486453	0.342869		0.0622272	0.709384		0.321118		0.233872
	rs2070045_G	SORL1_3		0.911375		0.515439	0.459331	0.275088	0.439902		0.347776			0.14446	0.643021	0.368328	0.267909	0.846428	0.54101	0.962648	0.909926	0.914497		0.915493	0.272126		0.323238		0.0794274
	rs7561528_A	BIN1_1		0.996317		0.743337	0.221996	0.304798	0.321723		0.855645			0.39151	0.991268	0.884873	0.686638	0.678698	0.529251	0.761941	0.739333	0.671934		0.282551	0.313221		0.703314		0.374185
	rs744373_C	BIN1_2		0.670031		0.318275	0.0524959	0.296576	0.608242		0.845426			0.80227	0.294145	0.358543	0.158058	0.423298	0.259342	0.397581	0.646852	0.722849		0.405446	0.400808		0.693549		0.699414
	rs6656401_A	CR1_1		0.329682		0.234645	0.439508	0.783324	0.675446		0.596618			0.911038	0.25447	0.582223	0.7495	0.219919	0.224783	0.973897	0.332912	0.67649		0.854738	0.0361381		0.532992		0.935696
	rs3818361_T	CR1_2		0.515496		0.186754	0.351294	0.8241	0.821504		0.421837			0.558599	0.111898	0.688096	0.413754	0.251581	0.295945	0.990055	0.351269	0.916971		0.760574	0.0335539		0.347104		0.620438
	rs561655_G	PICALM_1		0.446817		0.352469	0.895965	0.142959	0.312499		0.636989			0.669765	0.85516	0.919023	0.910311	0.187198	0.204653	0.974265	0.657697	0.835772		0.518951	0.636959		0.693197		0.947994
	rs3851179_A	PICALM_2		0.609538		0.273367	0.683741	0.36952	0.189629		0.712195			0.399045	0.460943	0.418613	0.618559	0.460305	0.440346	0.844002	0.900586	0.958548		0.547656	0.583602		0.993625		0.765088
	rs3764650_G	ABCA7_1		0.79132		0.241528	0.0420367	0.175611	0.0919105		0.578878			0.77914	0.857211	0.848606	0.510984	0.743824	0.986006	0.473508	0.411996	0.434012		0.502779	0.576438		0.0665934		0.162034
	rs3752246_G	ABCA7_2		0.78531		0.0433982	0.962521	0.496259	0.00987268		0.814508			0.645735	0.554971	0.477701	0.380189	0.061493	0.511045	0.0345554	0.0970465	0.530527		0.461124	0.731582		0.167498		0.0672829
	rs7225151_A	SCIMP		0.939523		0.774006	0.110263	0.419091	0.640948		0.0732257			0.629271	0.735817	0.593755	0.859039	0.55996	0.927305	0.172438	0.178662	0.178025		0.289095	0.721099		0.608523		0.682705
	rs10948363_G	CD2AP		0.690537		0.31628	0.797918	0.029168	0.0834715		0.00660974			0.550274	0.524867	0.609391	0.800051	0.538365	0.194112	0.532718	0.83594	0.864032		0.842126	0.807141		0.128396		0.158526
	rs3865444_T	CD33		0.395045		0.556451	0.472942	0.131924	0.310464		0.552345			0.249004	0.702816	0.220943	0.914417	0.748636	0.665552	0.782564	0.536817	0.981754		0.582119	0.500675		0.305605		0.611762
	rs10808026_A	EPHA1		0.47318		0.1802	0.960952	0.44947	0.84125		0.301347			0.279351	0.715239	0.722299	0.775606	0.348618	0.654931	0.304177	0.551537	0.583932		0.09992	0.34456		0.911051		0.184932
	rs4938933_C	MS4A		0.552041		0.601962	0.742035	0.326382	0.858387		0.497513			0.288142	0.0659105	0.512939	0.592796	0.0967337	0.0888588	0.3638	0.938231	0.942639		0.459404	0.310321		0.759171		0.308321
	rs35349669_T	INPP5D		0.614899		0.694231	0.379609	0.692672	0.971645		0.122395			0.474928	0.813185	0.270693	0.176982	0.603243	0.642613	0.185465	0.350953	0.791502		0.33229	0.117037		0.914167		0.30884
	rs9381040_T	TREML2		0.680562		0.621654	0.954814	0.0326639	0.634344		0.469124			0.253055	0.137487	0.862173	0.72534	0.459884	0.837666	0.391869	0.0972769	0.346685		0.186596	0.512698		0.0127018		0.137378
	rs28834970_C	PTK2B		0.0717102		0.707477	0.622192	0.5121	0.686499		0.963263			0.27296	0.963044	0.0178414	0.674651	0.134199	0.544886	0.826359	0.76804	0.00849239		0.226103	0.265023		0.0653138		0.23807
	rs10498633_T	SLC24A4RIN3		0.393544		0.856042	0.154431	0.818347	0.847254		0.442993			0.237758	0.448486	0.918147	0.619634	0.930417	0.287973	0.61443	0.721559	0.530171		0.269782	0.214646		0.983449		0.92091
	rs2718058_G	NME8		0.644321		0.356321	0.0465728	0.268306	0.797188		0.683125			0.961525	0.990884	0.193532	0.873108	0.200403	0.536841	0.0853177	0.149906	0.850519		0.73873	0.970492		0.802503		0.53769
	rs17125944_C	FERMT2		0.548233		0.995401	0.18262	0.938962	0.536587		0.01248			0.33499	0.742066	0.277011	0.719351	0.982686	0.174425	0.090067	0.138663	0.811772		0.193844	0.499441		0.14564		0.149927
	rs7274581_C	CASS4		0.884421		0.410104	0.424462	0.802649	0.413596		0.704624			0.761172	0.864563	0.786157	0.572716	0.264931	0.0187298	0.886131	0.937705	0.957554		0.374617	0.584703		0.501256		0.6176
		rs6678275_C		0.730277		0.32553	0.430403	0.52839	0.971987		0.140821			0.374658	0.384969	0.651538	0.414607	0.517847	0.980497	0.51329	0.520997	0.543485		0.710291	0.941523		0.306115		0.780782
	rs6448799_T	HS3ST1		0.638104		0.658146	0.839181	0.392552	0.69529		0.991719			0.12763	0.767709	0.574368	0.476064	0.431272	0.615435	0.122674	0.303237	0.920498		0.321717	0.901311		0.962595		0.76932
	rs190982_G	MEF2C		0.849415		0.486251	0.508134	0.209385	0.764763		0.088237			0.605206	0.840371	0.105486	0.225501	0.480503	0.714784	0.00573681	0.0891641	0.471129		0.0578428	0.369843		0.115108		0.0216774
	rs11754661_A	MTHFD1L		0.787047		0.89073	0.334831	0.387861	0.774212		0.467705			0.552667	0.953237	0.468125	0.437788	0.484015	0.137494	0.135343	0.318372	0.46207		0.051425	0.860944		0.675076		0.200582
	rs2405442_A	PILRA_1		0.321815		0.138432	0.431031	0.583105	0.0668118		0.535784			0.811031	0.69026	0.645822	0.510724	0.142478	0.581875	0.592771	0.861665	0.21989		0.194174	0.183791		0.902284		0.745087
	rs34995835_T	PILRA_2		0.293496		0.191534	0.821286	0.328448	0.0479924		0.793205			0.636089	0.472751	0.704006	0.655417	0.204266	0.522122	0.601442	0.874426	0.274323		0.109172	0.226737		0.949624		0.954519
	rs1476679_C	CWPW1		0.282376		0.212676	0.801257	0.345599	0.0515647		0.823688			0.657309	0.530436	0.642683	0.630791	0.161115	0.573179	0.593285	0.869285	0.243855		0.104141	0.249541		0.922704		0.91616
	rs7818382_T	NDUFAF6		0.172119		0.245013	0.778346	0.0840011	0.342566		0.120997			0.9759	0.0680658	0.681032	0.0902541	0.581725	0.69988	0.134631	0.0232708	0.62888		0.156721	0.435854		0.251426		0.602527
	rs7920721_G	ECHDC3		0.625154		0.780659	0.843079	0.0195763	0.0449665		0.990205			0.857843	0.882407	0.341517	0.925924	0.953026	0.784437	0.893528	0.106821	0.248468		0.166246	0.454236		0.0295857		0.273763
	rs7081208_A	FRMD4A_1		0.15782		0.546207	0.703338	0.844178	0.417013		0.733996			0.652751	0.875263	0.314667	0.931823	0.905369	0.815124	0.0121287	0.0104525	0.0542317		0.870779	0.983221		0.11656		0.556428
	rs17314229_T	FRMD4A_2		0.44242		0.0982803	0.073151	0.964508	0.637568		0.0809886			0.209172	0.32645	0.204049	0.130166	0.333134	0.45122	0.920904	0.470139	0.0865196		0.959399	0.0560972		0.163641		0.664612
	rs2373115_T	GAB2		0.351029		0.454792	0.598437	0.683201	0.70254		0.590023			0.69007	0.583218	0.948848	0.616986	0.191242	0.426383	0.752481	0.739311	0.898002		0.746017	0.947323		0.761275		0.599831
	rs7295246_G	ADAMST20		0.499173		0.593386	0.0977491	0.473891	0.579517		0.261202			0.880589	0.25039	0.380793	0.0873839	0.310684	0.327264	0.786383	0.656201	0.812895		0.234965	0.597818		0.471408		0.165271
	rs8035452_C	SPPL2A		0.704869		0.329902	0.568807	0.209939	0.799401		0.432133			0.382426	0.650821	0.943841	0.87577	0.109153	0.822044	0.859951	0.625704	0.0263169		0.747536	0.322313		0.0752311		0.373229
	rs74615166_C	TRIP4		0.255239		0.326332	0.711908	0.964113	0.887941		0.162589			0.975928	0.0862882	0.128787	0.321161	0.477726	0.389578	0.807049	0.29974	0.207419		0.155847	0.922778		0.649638		0.43106
	rs2075650_G	TOMM40		4.53137e-06		0.266437	0.746821	0.209186	0.178775		0.744503			0.311462	0.0712544	0.148635	0.229963	0.285464	0.724339	0.00512814	0.000327935	0.235828		0.695485	0.991504		0.988943		0.667429
	GREEN	p<0.05
	YELLOW	p<0.01
	RED	p<10*10^-5
ori, orientation from the ADAS-Cog; vf, semantic verbal fluency (animals 1 minute) from the CERAD; tmta, Trail Making Test (part A); tmtb, Trail Making Test (part B); bnt, Boston naming test 15- item version from the CERAD; wlir, immediate recall from the CERAD; IR, immediate recall from the CERAD; wldr, delayed recall from the CERAD; DR, delayed recall from the CERAD; REC, recognition from the C…
