# Supplementary material for: Exploring Genetic Associations of Alzheimer’s Disease Loci With Mild Cognitive Impairment Neurocognitive Endophenotypes
Source: Front Aging Neurosci. 2018 Oct 30;10:340. doi: 10.3389/fnagi.2018.00340 (PMC6218590; doi:10.3389/fnagi.2018.00340)
Supplement: Table S8 — GROUP: amnestic MCI. [file Table_8.xls]

## Sheet: Tabelle1
GROUP: amnestic MCI
Domain number				1		3					4			5										6			7		8
Domain Name				Orientation		Executive functions					language			memory										Praxis			visuspatial abilities		global cognition
Cogntive Test				Orientation ADAS-Cog		CERAD semantic fluency (animals 1 minute)	CERAD semantic fluency (animals 1 minute)	TMT A	TMTB		CERAD BNT (15-items)			CERAD immediat recall (3x10 words)		CERAD delayed recall (10 words)		CERAD Recognition ((true positive+true negative)/20*100)	CERAD Recognition ((true positive+true negative)/20*100)	WMS-Logical Memory I (immediate recall of the story)	WMS-Logical Memory II (delayed recall odf the story)	CERAD figure recall (non-visual memory)		ADAS-Cog ideational praxis	ADAS-Cog commands		CERAD figure copying		clock drawing test
Cohort				DCN		DCN	AgeCoDe	DCN	DCN		DCN			DCN	AgeCoDe	DCN	AgeCoDe	DCN	AgeCoDe	DCN	DCN	DCN		DCN	DCN		DCN		DCN
	rs number	Gene	Abbreviations	ori		vf	VF	tmta	tmtb		bnt			wlir	IR	wldr	DR	rec	REC	wms_lmI	wms_lmII	conpraRECALL		idpra	commands		conpra		cdt
		E4_dose		1.40468e-06		0.0223386	0.949033	0.549434	0.220823		0.130238			0.173645	0.0304908	0.0157506	0.274038	0.1099	9.94766e-05	0.0852057	2.18462e-05	0.00901057		0.773665	0.287104		0.973697		0.94927
		E2_dose		0.448334		0.924819	0.900687	0.682878	0.0761866		0.459116			0.0552924	0.312838	0.141359	0.0198843	0.821846	0.0838213	0.367127	0.202078	0.0398467		0.48331	0.748727		0.0993633		0.707612
	rs11136000_T	CLU_1		0.820828		0.926189	0.374717	0.817251	0.901689		0.594129			0.976919	0.430609	0.519776	0.457264	0.901661	0.63526	0.556032	0.711337	0.997747		0.878877	0.0103111		0.839672		0.473005
	rs9331888_C	CLU_2		0.937718		0.109131	0.915154	0.774463	0.796297		0.298437			0.0666872	0.72443	0.795775	0.687921	0.318742	0.0396817	0.392419	0.102764	0.274521		0.694861	0.0299172		0.227688		0.0673431
	rs641120_T	SORL1_1		0.00453533		0.551336	0.320344	0.902684	0.795964		0.214111			0.314033	0.62141	0.509749	0.871078	0.0562683	0.339154	0.993466	0.320862	0.139793		0.785223	0.396249		0.568011		0.98797
	rs11218343_C	SORL1_2		0.425576		0.923781	0.499873	0.914499	0.643286		0.117606			0.486248	0.392467	0.671019	0.979172	0.998666	0.793986	0.985143	0.227765	0.981644		0.000713597	0.606342		0.814746		0.838201
	rs2070045_G	SORL1_3		0.453942		0.0203384	0.135513	0.334205	0.888724		0.896152			0.261411	0.529075	0.708709	0.889947	0.998189	0.720642	0.846836	0.791809	0.935063		0.497054	0.0143201		0.911892		0.191864
	rs7561528_A	BIN1_1		0.876124		0.356183	0.793505	0.292002	0.0947012		0.589308			0.128423	0.41301	0.549242	0.254394	0.787153	0.80625	0.877317	0.606397	0.655125		0.209761	0.235868		0.238369		0.0892158
	rs744373_C	BIN1_2		0.971331		0.506462	0.187175	0.0878441	0.206205		0.955721			0.342502	0.546756	0.684991	0.244299	0.874016	0.756582	0.513161	0.591235	0.610562		0.374049	0.17719		0.421675		0.166614
	rs6656401_A	CR1_1		0.948943		0.327498	0.254793	0.572718	0.556151		0.847438			0.604083	0.0329863	0.603702	0.132916	0.189355	0.532764	0.456179	0.0935321	0.528657		0.390127	0.223512		0.500323		0.661353
	rs3818361_T	CR1_2		0.711599		0.178318	0.454463	0.991228	0.88584		0.957056			0.321399	0.0035061	0.778696	0.0474613	0.198614	0.567215	0.608132	0.0946889	0.857941		0.482738	0.214868		0.716283		0.952437
	rs561655_G	PICALM_1		0.402256		0.315079	0.505535	0.21308	0.134562		0.300473			0.672307	0.0888508	0.530558	0.297074	0.237438	0.0342128	0.756675	0.207421	0.664197		0.17284	0.932995		0.374984		0.890339
	rs3851179_A	PICALM_2		0.755644		0.264311	0.321458	0.282882	0.121526		0.240713			0.960008	0.0886774	0.898927	0.45731	0.961328	0.0731119	0.498064	0.246119	0.663062		0.370933	0.672151		0.421874		0.703226
	rs3764650_G	ABCA7_1		0.658856		0.203777	0.357221	0.561925	0.388752		0.503828			0.253235	0.943746	0.0637783	0.678931	0.906051	0.818663	0.106638	0.538721	0.311407		0.668704	0.510878		0.284719		0.710567
	rs3752246_G	ABCA7_2		0.915892		0.0904141	0.635958	0.588557	0.270884		0.716413			0.755151	0.664334	0.0171531	0.650496	0.0493987	0.122324	0.954766	0.197175	0.561755		0.274232	0.491988		0.0921067		0.965002
	rs7225151_A	SCIMP		0.950123		0.60608	0.148697	0.646165	0.454786		0.179845			0.996678	0.954796	0.178809	0.690362	0.462274	0.770641	0.614106	0.843377	0.449045		0.119362	0.644737		0.550596		0.905857
	rs10948363_G	CD2AP		0.869242		0.496932	0.384364	0.102736	0.194086		0.337346			0.332761	0.163001	0.584775	0.591114	0.331609	0.630192	0.356366	0.68047	0.598401		0.642685	0.23841		0.014122		0.95379
	rs3865444_T	CD33		0.566995		0.643661	0.0299265	0.599784	0.975312		0.884339			0.554084	0.379511	0.232482	0.759875	0.917659	0.613079	0.920075	0.541106	0.940155		0.746021	0.671729		0.894332		0.935433
	rs10808026_A	EPHA1		0.257687		0.189395	0.793578	0.723571	0.467808		0.338935			0.942193	0.917162	0.993927	0.450281	0.384784	0.198749	0.605173	0.532266	0.916463		0.124792	0.715812		0.170812		0.246557
	rs4938933_C	MS4A		0.618149		0.0243933	0.610461	0.828861	0.272697		0.862363			0.159795	0.186377	0.945047	0.302724	0.0835935	0.966228	0.117204	0.16295	0.982059		0.463552	0.856606		0.740564		0.605619
	rs35349669_T	INPP5D		0.380597		0.754344	0.687149	0.901593	0.786861		0.0734285			0.55874	0.899776	0.674896	0.662396	0.885594	0.143565	0.728892	0.326079	0.663313		0.541472	0.642301		0.70116		0.668603
	rs9381040_T	TREML2		0.985745		0.320388	0.857633	0.304443	0.966713		0.215169			0.885116	0.6817	0.728885	0.034781	0.532256	0.11462	0.577781	0.0252922	0.547219		0.299258	0.783511		0.100021		0.334381
	rs28834970_C	PTK2B		0.405182		0.32483	0.743051	0.0629744	0.27399		0.0828949			0.304066	0.449107	0.460315	0.0907237	0.93018	0.427026	0.278222	0.570927	0.0389579		0.261152	0.750248		0.114333		0.287713
	rs10498633_T	SLC24A4RIN3		0.360496		0.67611	0.129996	0.541713	0.565603		0.291076			0.978055	0.26934	0.836846	0.310549	0.671885	0.412709	0.69087	0.15451	0.0319216		0.604508	0.562672		0.266374		0.753702
	rs2718058_G	NME8		0.758402		0.987788	0.0400685	0.303631	0.484579		0.743998			0.500807	0.307613	0.580471	0.652904	0.646542	0.119159	0.333935	0.39794	0.776887		0.751153	0.739639		0.985117		0.420331
	rs17125944_C	FERMT2		0.701588		0.769637	0.743416	0.496033	0.0381214		0.00140109			0.296842	0.686907	0.0802031	0.525502	0.554465	0.216878	0.554012	0.229764	0.665231		0.415516	0.433882		0.0341542		0.086407
	rs7274581_C	CASS4		0.506163		0.2664	0.0779354	0.211864	0.638783		0.320547			0.418756	0.24963	0.0610027	0.214914	0.495324	0.319093	0.40124	0.947115	0.626226		0.58475	0.727143		0.455156		0.734212
		rs6678275_C		0.939906		0.0315135	0.462306	0.515631	0.674902		0.127216			0.359723	0.872356	0.781993	0.281188	0.519781	0.0661155	0.632468	0.442171	0.674374		0.623445	0.607447		0.184025		0.783175
	rs6448799_T	HS3ST1		0.327973		0.155478	0.690904	0.489614	0.345448		0.795261			0.330904	0.592404	0.107682	0.475207	0.499085	0.266348	0.999579	0.437585	0.316661		0.0458161	0.824808		0.710441		0.16206
	rs190982_G	MEF2C		0.643548		0.214208	0.996292	0.178905	0.521432		0.438257			0.215298	0.982833	0.296557	0.49984	0.191071	0.0742165	0.669616	0.336423	0.747618		0.133292	0.689947		0.128971		0.0185043
	rs11754661_A	MTHFD1L		0.996574		0.735509	0.0825027	0.214202	0.471965		0.33338			0.592815	0.903729	0.23225	0.95115	0.23825	0.548727	0.545494	0.472506	0.983598		0.931541	0.920865		0.31135		0.190298
	rs2405442_A	PILRA_1		0.227162		0.341108	0.200697	0.952154	0.959168		0.536555			0.845127	0.915282	0.646762	0.416452	0.112542	0.759055	0.684071	0.902391	0.27099		0.277715	0.878448		0.175227		0.12851
	rs34995835_T	PILRA_2		0.177094		0.634198	0.620101	0.444125	0.728604		0.76052			0.479942	0.836843	0.936966	0.592335	0.207017	0.672754	0.912749	0.974859	0.185657		0.196514	0.898219		0.170122		0.385134
	rs1476679_C	CWPW1		0.159595		0.711304	0.620101	0.466748	0.751665		0.811198			0.481943	0.836843	0.980391	0.592335	0.165051	0.640311	0.912749	0.938422	0.146793		0.183381	0.965818		0.18374		0.428238
	rs7818382_T	NDUFAF6		0.521816		0.467228	0.500053	0.23514	0.654851		0.875604			0.205698	0.252682	0.149162	0.269964	0.297828	0.700464	0.559414	0.395024	0.22713		0.460974	0.748385		0.95433		0.720266
	rs7920721_G	ECHDC3		0.232127		0.351617	0.857298	0.37534	0.452503		0.450724			0.419096	0.989391	0.232564	0.986965	0.687722	0.590251	0.981657	0.0519163	0.72004		0.122326	0.223196		0.119863		0.509945
	rs7081208_A	FRMD4A_1		0.194558		0.459721	0.322839	0.741968	0.57732		0.486303			0.323501	0.0811784	0.774042	0.0545715	0.485436	0.00936125	0.132122	0.00449662	0.180419		0.366804	0.766972		0.0615498		0.460968
	rs17314229_T	FRMD4A_2		0.529154		0.159135	0.238652	0.782312	0.868789		0.00989408			0.746914	0.241936	0.791742	0.183307	0.933892	0.855847	0.824331	0.457136	0.135727		0.324367	0.31987		0.135212		0.386764
	rs2373115_T	GAB2		0.448935		0.364236	0.347819	0.561536	0.98363		0.658639			0.735849	0.431806	0.49944	0.226801	0.0721944	0.444642	0.612319	0.523482	0.202098		0.888961	0.147961		0.461534		0.819811
	rs7295246_G	ADAMST20		0.335229		0.51504	0.738934	0.842167	0.965692		0.698257			0.422191	0.459865	0.305939	0.197184	0.0551406	0.576564	0.342901	0.548005	0.121627		0.132712	0.539092		0.605784		0.435469
	rs8035452_C	SPPL2A		0.620947		0.173684	0.534647	0.666877	0.896225		0.315797			0.635814	0.902856	0.966279	0.881616	0.0587544	0.739332	0.776792	0.366197	0.0418115		0.702272	0.324957		0.157434		0.217202
	rs74615166_C	TRIP4		0.365028		0.219898	0.0613406	0.323532	0.803615		0.190572			0.265523	0.898148	0.991576	0.768057	0.895607	0.320156	0.0428738	0.886727	0.779468		0.416339	0.478624		0.589139		0.936695
	rs2075650_G	TOMM40		2.95331e-05		0.102861	0.690977	0.435329	0.113962		0.174667			0.0455094	0.060776	0.0418708	0.301717	0.332165	0.000756411	0.432134	0.000505015	0.110819		0.911324	0.706619		0.272085		0.714937
	GREEN	p<0.05
	YELLOW	p<0.01
	RED	p<10*10^-5
ori, orientation from the ADAS-Cog; vf, semantic verbal fluency (animals 1 minute) from the CERAD; tmta, Trail Making Test (part A); tmtb, Trail Making Test (part B); bnt, Boston naming test 15- item version from the CERAD; wlir, immediate recall from the CERAD; IR, immediate recall from the CERAD; wldr, delayed recall from the CERAD; DR, delayed recall from the CERAD; REC, recognition from the C…
