# Supplementary material for: Exploring Genetic Associations of Alzheimer’s Disease Loci With Mild Cognitive Impairment Neurocognitive Endophenotypes
Source: Front Aging Neurosci. 2018 Oct 30;10:340. doi: 10.3389/fnagi.2018.00340 (PMC6218590; doi:10.3389/fnagi.2018.00340)
Supplement: Table S9 — GROUP: non-amnestic MCI. [file Table_9.xls]

## Sheet: Tabelle1
GROUP: non-amnestic MCI
Domain number				1		3					4			5										6			7		8
Domain Name				Orientation		Executive functions					language			memory										Praxis			visuspatial abilities		global cognition
Cogntive Test				Orientation ADAS-Cog		CERAD semantic fluency (animals 1 minute)	CERAD semantic fluency (animals 1 minute)	TMT A	TMTB		CERAD BNT (15-items)			CERAD immediat recall (3x10 words)		CERAD delayed recall (10 words)		CERAD Recognition ((true positive+true negative)/20*100)	CERAD Recognition ((true positive+true negative)/20*100)	WMS-Logical Memory I (immediate recall of the story)	WMS-Logical Memory II (delayed recall odf the story)	CERAD figure recall (non-visual memory)		ADAS-Cog ideational praxis	ADAS-Cog commands		CERAD figure copying		clock drawing test
Cohort				DCN		DCN	AgeCoDe	DCN	DCN		DCN			DCN	AgeCoDe	DCN	AgeCoDe	DCN	AgeCoDe	DCN	DCN	DCN		DCN	DCN		DCN		DCN
	rs number	Gene	Abbreviations	ori		vf	VF	tmta	tmtb		bnt			wlir	IR	wldr	DR	rec	REC	wms_lmI	wms_lmII	conpraRECALL		idpra	commands		conpra		cdt
		E4_dose		0.922725		0.498405	0.405875	0.110348	0.147901		0.533685			0.998848	0.317351	0.578704	0.622615	0.643178	0.944634	0.0460941	0.066902	0.42487		0.508967	0.518967		0.32141		0.945363
		E2_dose		0.506578		0.56831	0.202143	0.999228	0.268084		0.707911			0.584297	0.942535	0.695051	0.204375	0.262157	0.818541	0.647822	0.550346	0.326388		0.83131	0.417635		0.5652		0.230549
	rs11136000_T	CLU_1		0.768397		0.476946	0.927228	0.819359	0.42168		0.0307287			0.994272	0.669642	0.963339	0.742373	0.542043	0.471654	0.922519	0.841982	0.935589		0.235905	0.570964		0.747405		0.543908
	rs9331888_C	CLU_2		0.813481		0.537751	0.738164	0.825564	0.301773		0.948313			0.621795	0.366018	0.506344	0.112724	0.00739204	0.765813	0.259503	0.560685	0.362268		0.0625394	0.731982		0.25539		0.312563
	rs641120_T	SORL1_1		0.283641		0.700226	0.375882	0.596672	0.513357		0.456276			0.956814	0.108169	0.964796	0.331078	0.201966	0.696251	0.71363	0.59035	0.337525		0.327015	0.420955		0.902709		0.830772
	rs11218343_C	SORL1_2		0.421645		0.977439	0.169919	0.665158	0.957226		0.170091			0.734765	0.660598	0.397078	0.870028	0.267042	0.478189	0.880604	0.851244	0.106884		0.238439	0.997127		0.189566		0.152012
	rs2070045_G	SORL1_3		0.40494		0.262677	0.773476	0.563645	0.365313		0.154033			0.24849	0.478089	0.151037	0.565858	0.239399	0.56334	0.580934	0.460978	0.780378		0.326052	0.435412		0.227406		0.175231
	rs7561528_A	BIN1_1		0.880878		0.42967	0.500446	0.600944	0.838254		0.992242			0.952527	0.884538	0.948614	0.790998	0.49155	0.977326	0.885546	0.670094	0.485039		0.943107	0.754406		0.42687		0.609992
	rs744373_C	BIN1_2		0.883217		0.88023	0.340924	0.943374	0.720228		0.852857			0.957993	0.246076	0.630171	0.0622531	0.87124	0.676861	0.787024	0.521625	0.856074		0.810554	0.996931		0.662223		0.452337
	rs6656401_A	CR1_1		0.00492148		0.653874	0.627179	0.961809	0.83153		0.469741			0.833766	0.784703	0.254151	0.820258	0.273822	0.233394	0.30229	0.42251	0.607576		0.325431	0.0738635		0.148858		0.625963
	rs3818361_T	CR1_2		0.00866277		0.765901	0.356589	0.813284	0.952931		0.370307			0.76464	0.815409	0.438767	0.959054	0.249704	0.236279	0.319856	0.442664	0.636916		0.307409	0.0649262		0.111402		0.447203
	rs561655_G	PICALM_1		0.990902		0.581209	0.766049	0.51707	0.926017		0.496791			0.645698	0.659643	0.631677	0.923044	0.215358	0.29153	0.0420544	0.0562679	0.353467		0.467902	0.532017		0.612487		0.952197
	rs3851179_A	PICALM_2		0.876432		0.332646	0.721935	0.891326	0.949734		0.2212			0.361797	0.636441	0.383019	0.245323	0.390887	0.89115	0.0529851	0.110054	0.199333		0.667822	0.676862		0.288943		0.724386
	rs3764650_G	ABCA7_1		0.610516		0.640865	0.0312784	0.183918	0.155127		0.883533			0.357966	0.689318	0.0194171	0.524762	0.389361	0.109479	0.509644	0.656021	0.9495		0.605153	0.88399		0.131168		0.109977
	rs3752246_G	ABCA7_2		0.342769		0.173417	0.886743	0.610548	0.00890912		0.94233			0.531946	0.49152	0.837523	0.216112	0.204722	0.544831	0.0734217	0.138304	0.535959		0.992166	0.241792		0.833855		0.00628533
	rs7225151_A	SCIMP		0.862783		0.96104	0.234635	0.484159	0.997577		0.223262			0.349677	0.881726	0.443109	0.64444	0.887155	0.622826	0.020628	0.0443299	0.190822		0.875046	0.349039		0.182823		0.585283
	rs10948363_G	CD2AP		0.373475		0.0262785	0.921179	0.131487	0.183271		0.00162545			0.929354	0.60935	0.741224	0.659618	0.704325	0.267729	0.584719	0.945947	0.842908		0.321285	0.121861		0.905365		0.028685
	rs3865444_T	CD33		0.51527		0.757761	0.029325	0.105532	0.123036		0.291759			0.323578	0.8333	0.275988	0.819676	0.749753	0.371488	0.858033	0.868724	0.813671		0.621838	0.613414		0.119839		0.461066
	rs10808026_A	EPHA1		0.614577		0.501891	0.832245	0.468047	0.664496		0.606746			0.130334	0.493857	0.599977	0.524652	0.376551	0.491446	0.731926	0.72665	0.499799		0.403203	0.332453		0.125514		0.449789
	rs4938933_C	MS4A		0.565946		0.149166	0.3967	0.24683	0.244811		0.428357			0.74138	0.108864	0.991842	0.921198	0.927013	0.19964	0.301568	0.217477	0.941386		0.83095	0.193947		0.862506		0.280136
	rs35349669_T	INPP5D		0.828412		0.758173	0.155582	0.53472	0.716943		0.73101			0.146049	0.822659	0.320212	0.0338238	0.455896	0.559303	0.782517	0.944647	0.763844		0.494834	0.0911772		0.809251		0.341107
	rs9381040_T	TREML2		0.342262		0.600517	0.371249	0.039146	0.300833		0.641346			0.248792	0.418758	0.577032	0.24903	0.630311	0.651233	0.443919	0.729653	0.223078		0.338981	0.469671		0.0362706		0.164077
	rs28834970_C	PTK2B		0.211922		0.389851	0.617032	0.389258	0.272409		0.0410016			0.267378	0.553787	0.623141	0.544341	0.341956	0.889852	0.0222931	0.0913763	0.500331		0.995719	0.267524		0.411337		0.861687
	rs10498633_T	SLC24A4RIN3		0.947914		0.626134	0.588844	0.312074	0.843902		0.898599			0.0615445	0.691094	0.577137	0.943145	0.425045	0.153521	0.117138	0.0342735	0.106542		0.287294	0.226902		0.224424		0.939532
	rs2718058_G	NME8		0.480128		0.548432	0.553424	0.80654	0.0892587		0.776841			0.0550762	0.136569	0.211291	0.138307	0.880952	0.61946	0.975385	0.868955	0.224334		0.646676	0.823916		0.51558		0.685285
	rs17125944_C	FERMT2		0.808687		0.94326	0.0686549	0.516966	0.367117		0.556975			0.880418	0.862228	0.746176	0.79137	0.923969	0.104197	0.355981	0.503964	0.671184		0.00855241	0.775259		0.86494		0.638292
	rs7274581_C	CASS4		0.210125		0.968854	0.941053	0.418218	0.451798		0.536696			0.778079	0.338929	0.169089	0.102143	0.170984	0.0202663	0.332226	0.789351	0.53018		0.527798	0.220506		0.685669		0.620382
		rs6678275_C		0.324218		0.421643	0.593202	0.84859	0.521124		0.656753			0.857092	0.442189	0.744812	0.779437	0.190437	0.7685	0.226381	0.0186922	0.380115		0.862016	0.526112		0.995974		0.928683
	rs6448799_T	HS3ST1		0.634844		0.400128	0.792174	0.52629	0.0854903		0.69107			0.0922348	0.631549	0.85973	0.890592	0.691745	0.548363	0.19702	0.337172	0.226825		0.420576	0.682886		0.730835		0.391729
	rs190982_G	MEF2C		0.929159		0.743019	0.45788	0.653647	0.764348		0.117521			0.472723	0.700828	0.0557243	0.325573	0.724658	0.447292	0.0460984	0.19689	0.229133		0.344612	0.408806		0.564084		0.375751
	rs11754661_A	MTHFD1L		0.990128		0.614984	0.82774	0.953704	0.231812		0.950017			0.663481	0.987255	0.318153	0.197607	0.589283	0.105486	0.136898	0.426046	0.243356		0.00196291	0.861858		0.0769856		0.533341
	rs2405442_A	PILRA_1		0.975303		0.412907	0.974862	0.417887	0.00379625		0.981606			0.606572	0.591767	0.935819	0.689537	0.78916	0.35461	0.423287	0.668368	0.272055		0.342658	0.0717935		0.136675		0.179243
	rs34995835_T	PILRA_2		0.975117		0.341036	0.918324	0.442303	0.00549488		0.781048			0.657384	0.440175	0.895954	0.798963	0.769084	0.416796	0.458054	0.566924	0.480744		0.224235	0.0899857		0.0657627		0.192133
	rs1476679_C	CWPW1		0.975117		0.341036	0.94667	0.442303	0.00549488		0.781048			0.657384	0.502674	0.895954	0.779962	0.769084	0.470828	0.458054	0.566924	0.480744		0.224235	0.0899857		0.0657627		0.192133
	rs7818382_T	NDUFAF6		0.0373151		0.259036	0.756329	0.223334	0.514926		0.0390035			0.420839	0.352869	0.527108	0.44646	0.749331	0.831923	0.107734	0.0178529	0.402749		0.174825	0.452758		0.0976733		0.987035
	rs7920721_G	ECHDC3		0.162851		0.166371	0.623023	0.0159519	0.0180822		0.382041			0.905762	0.333151	0.265969	0.261143	0.0649094	0.790225	0.850227	0.877403	0.00641235		0.860499	0.888241		0.110307		0.313764
	rs7081208_A	FRMD4A_1		0.997766		0.935147	0.604533	0.55784	0.568248		0.918078			0.0960313	0.801666	0.133187	0.779091	0.246753	0.75265	0.376094	0.502659	0.229457		0.248024	0.831662		0.850335		0.953665
	rs17314229_T	FRMD4A_2		0.297306		0.608828	0.00763828	0.548693	0.651837		0.468616			0.611618	0.402685	0.596444	0.100022	0.438716	0.214387	0.424634	0.458083	0.0647175		0.29672	0.084788		0.615949		0.989995
	rs2373115_T	GAB2		0.73357		0.0478316	0.859019	0.96863	0.627477		0.183201			0.905283	0.955942	0.545289	0.140143	0.782022	0.504851	0.855148	0.271202	0.175647		0.661686	0.100955		0.214882		0.568146
	rs7295246_G	ADAMST20		0.429517		0.864734	0.0511957	0.322137	0.244254		0.324988			0.897853	0.202415	0.834262	0.0816247	0.628539	0.588427	0.792669	0.339777	0.17088		0.704208	0.888683		0.620324		0.291519
	rs8035452_C	SPPL2A		0.92575		0.821728	0.56488	0.158305	0.647345		0.858932			0.605424	0.72518	0.455315	0.629675	0.622558	0.610433	0.844879	0.914644	0.165552		0.351398	0.650223		0.250823		0.8814
	rs74615166_C	TRIP4		0.895623		0.924109	0.83932	0.202223	0.99631		0.55269			0.325972	0.221917	0.0160621	0.567889	0.218625	0.607393	0.228668	0.1361	0.123318		0.270228	0.462786		0.125688		0.192623
	rs2075650_G	TOMM40		0.215409		0.90062	0.744449	0.41151	0.848186		0.38493			0.326434	0.886244	0.731713	0.93551	0.99889	0.385031	0.485038	0.0995839	0.742391		0.642237	0.744644		0.298982		0.934216
	GREEN	p<0.05
	YELLOW	p<0.01
	RED	p<10*10^-5
ori, orientation from the ADAS-Cog; vf, semantic verbal fluency (animals 1 minute) from the CERAD; tmta, Trail Making Test (part A); tmtb, Trail Making Test (part B); bnt, Boston naming test 15- item version from the CERAD; wlir, immediate recall from the CERAD; IR, immediate recall from the CERAD; wldr, delayed recall from the CERAD; DR, delayed recall from the CERAD; REC, recognition from the C…
