# Supplementary material for: Exploring Genetic Associations of Alzheimer’s Disease Loci With Mild Cognitive Impairment Neurocognitive Endophenotypes
Source: Front Aging Neurosci. 2018 Oct 30;10:340. doi: 10.3389/fnagi.2018.00340 (PMC6218590; doi:10.3389/fnagi.2018.00340)
Supplement: DATA SHEET S1 — LinearRegressionResults∖RegressionResults_AgeCoDe: all_MCI, mild cognitive impairment total sample; CERAD, the consortium to establish a registry for Alzheimer’s disease; DR, delayed recall from the CERAD; edu, adjusted by educational level; full, adjusted by age, gender, and educational level; unadj, unadjusted by age, gender, and educational level; IR, immediate recall from the CERAD; REC, recognition from the CERAD; VF, semantic verbal fluency (animals 1 minute) from the CERAD; Amn_MCI, amnestic mild cognitive impairment; NONAmn, non-amnestic mild cognitive impairment. LinearRegressionResults∖RegressionResults_DCN: DCN, The German Dementia Competence Network; all_MCI, mild cognitive impairment total sample; CERAD, the consortium to establish a registry for Alzheimer’s disease; bnt, Boston naming test 15- item version from the CERAD; edu, adjusted by educational level; full, adjusted by age, gender, and educational level ; unadj, unadjusted by age, gender, and educational level;cdt, clock drawing test; commands, commands item from the ADAS-Cog; conpraRECALL, constructional praxis recall from the CERAD; conpra, constructional praxis from the CERAD; idpra, ideational praxis from the ADAS-Cog; ori, orientation from the ADAS-Cog; rec, recognition from the CERAD; tmta, Trail Making Test (part A); tmtb, Trail Making Test (part B); vf, semantic verbal fluency (animals 1 minute) from the CERAD; wldr, delayed recall from the CERAD; wlir, immediate recall from the CERAD; wms_lmII, logical memory delayed recall of the story assessed according to the Wechsler memory scale; wms_lmI, logical memory immediate recall of the story from the Wechsler memory scale. [file Data_Sheet_1.ZIP]

Archive with 173 entries (171 files):
- LinearRegressionResults/RegressionResults_AgeCoDe/
- LinearRegressionResults/RegressionResults_AgeCoDe/all_MCI_DR_edu.txt
- LinearRegressionResults/RegressionResults_AgeCoDe/all_MCI_DR_full.txt
- LinearRegressionResults/RegressionResults_AgeCoDe/all_MCI_DR_unadj.txt
- LinearRegressionResults/RegressionResults_AgeCoDe/all_MCI_IR_edu.txt
- LinearRegressionResults/RegressionResults_AgeCoDe/all_MCI_IR_full.txt
- LinearRegressionResults/RegressionResults_AgeCoDe/all_MCI_IR_unadj.txt
- LinearRegressionResults/RegressionResults_AgeCoDe/all_MCI_REC_edu.txt
- LinearRegressionResults/RegressionResults_AgeCoDe/all_MCI_REC_full.txt
- LinearRegressionResults/RegressionResults_AgeCoDe/all_MCI_REC_unadj.txt
- LinearRegressionResults/RegressionResults_AgeCoDe/all_MCI_VF_edu.txt
- LinearRegressionResults/RegressionResults_AgeCoDe/all_MCI_VF_full.txt
- LinearRegressionResults/RegressionResults_AgeCoDe/all_MCI_VF_unadj.txt
- LinearRegressionResults/RegressionResults_AgeCoDe/Amn_MCI_DR_edu.txt
- LinearRegressionResults/RegressionResults_AgeCoDe/Amn_MCI_DR_full.txt
- LinearRegressionResults/RegressionResults_AgeCoDe/Amn_MCI_DR_unadj.txt
- LinearRegressionResults/RegressionResults_AgeCoDe/Amn_MCI_IR_edu.txt
- LinearRegressionResults/RegressionResults_AgeCoDe/Amn_MCI_IR_full.txt
- LinearRegressionResults/RegressionResults_AgeCoDe/Amn_MCI_IR_unadj.txt
- LinearRegressionResults/RegressionResults_AgeCoDe/Amn_MCI_REC_edu.txt
- LinearRegressionResults/RegressionResults_AgeCoDe/Amn_MCI_REC_full.txt
- LinearRegressionResults/RegressionResults_AgeCoDe/Amn_MCI_REC_unadj.txt
- LinearRegressionResults/RegressionResults_AgeCoDe/Amn_MCI_VF_edu.txt
- LinearRegressionResults/RegressionResults_AgeCoDe/Amn_MCI_VF_full.txt
- LinearRegressionResults/RegressionResults_AgeCoDe/Amn_MCI_VF_unadj.txt
- LinearRegressionResults/RegressionResults_AgeCoDe/NONAmn_MCI_DR_edu.txt
- LinearRegressionResults/RegressionResults_AgeCoDe/NONAmn_MCI_DR_full.txt
- LinearRegressionResults/RegressionResults_AgeCoDe/NONAmn_MCI_DR_unadj.txt
- LinearRegressionResults/RegressionResults_AgeCoDe/NONAmn_MCI_IR_edu.txt
- LinearRegressionResults/RegressionResults_AgeCoDe/NONAmn_MCI_IR_full.txt
- LinearRegressionResults/RegressionResults_AgeCoDe/NONAmn_MCI_IR_unadj.txt
- LinearRegressionResults/RegressionResults_AgeCoDe/NONAmn_MCI_REC_edu.txt
- LinearRegressionResults/RegressionResults_AgeCoDe/NONAmn_MCI_REC_full.txt
- LinearRegressionResults/RegressionResults_AgeCoDe/NONAmn_MCI_REC_unadj.txt
- LinearRegressionResults/RegressionResults_AgeCoDe/NONAmn_MCI_VF_edu.txt
- LinearRegressionResults/RegressionResults_AgeCoDe/NONAmn_MCI_VF_full.txt
- LinearRegressionResults/RegressionResults_AgeCoDe/NONAmn_MCI_VF_unadj.txt
- LinearRegressionResults/RegressionResults_DCN/
- LinearRegressionResults/RegressionResults_DCN/DCN_all_MCI_bnt_edu.txt
- LinearRegressionResults/RegressionResults_DCN/DCN_all_MCI_bnt_full.txt
- LinearRegressionResults/RegressionResults_DCN/DCN_all_MCI_bnt_unadj.txt
- LinearRegressionResults/RegressionResults_DCN/DCN_all_MCI_cdt_edu.txt
- LinearRegressionResults/RegressionResults_DCN/DCN_all_MCI_cdt_full.txt
- LinearRegressionResults/RegressionResults_DCN/DCN_all_MCI_cdt_unadj.txt
- LinearRegressionResults/RegressionResults_DCN/DCN_all_MCI_commands_edu.txt
- LinearRegressionResults/RegressionResults_DCN/DCN_all_MCI_commands_full.txt
- LinearRegressionResults/RegressionResults_DCN/DCN_all_MCI_commands_unadj.txt
- LinearRegressionResults/RegressionResults_DCN/DCN_all_MCI_conpra_edu.txt
- LinearRegressionResults/RegressionResults_DCN/DCN_all_MCI_conpra_full.txt
- LinearRegressionResults/RegressionResults_DCN/DCN_all_MCI_conpra_unadj.txt
- LinearRegressionResults/RegressionResults_DCN/DCN_all_MCI_conpraRECALL_edu.txt
- LinearRegressionResults/RegressionResults_DCN/DCN_all_MCI_conpraRECALL_full.txt
- LinearRegressionResults/RegressionResults_DCN/DCN_all_MCI_conpraRECALL_unadj.txt
- LinearRegressionResults/RegressionResults_DCN/DCN_all_MCI_idpra_edu.txt
- LinearRegressionResults/RegressionResults_DCN/DCN_all_MCI_idpra_full.txt
- LinearRegressionResults/RegressionResults_DCN/DCN_all_MCI_idpra_unadj.txt
- LinearRegressionResults/RegressionResults_DCN/DCN_all_MCI_ori_edu.txt
- LinearRegressionResults/RegressionResults_DCN/DCN_all_MCI_ori_full.txt
- LinearRegressionResults/RegressionResults_DCN/DCN_all_MCI_ori_unadj.txt
- LinearRegressionResults/RegressionResults_DCN/DCN_all_MCI_rec_edu.txt
- LinearRegressionResults/RegressionResults_DCN/DCN_all_MCI_rec_full.txt
- LinearRegressionResults/RegressionResults_DCN/DCN_all_MCI_rec_unadj.txt
- LinearRegressionResults/RegressionResults_DCN/DCN_all_MCI_tmta_edu.txt
- LinearRegressionResults/RegressionResults_DCN/DCN_all_MCI_tmta_full.txt
- LinearRegressionResults/RegressionResults_DCN/DCN_all_MCI_tmta_unadj.txt
- LinearRegressionResults/RegressionResults_DCN/DCN_all_MCI_tmtb_edu.txt
- LinearRegressionResults/RegressionResults_DCN/DCN_all_MCI_tmtb_full.txt
- LinearRegressionResults/RegressionResults_DCN/DCN_all_MCI_tmtb_unadj.txt
- LinearRegressionResults/RegressionResults_DCN/DCN_all_MCI_vf_edu.txt
- LinearRegressionResults/RegressionResults_DCN/DCN_all_MCI_vf_full.txt
- LinearRegressionResults/RegressionResults_DCN/DCN_all_MCI_vf_unadj.txt
- LinearRegressionResults/RegressionResults_DCN/DCN_all_MCI_wldr_edu.txt
- LinearRegressionResults/RegressionResults_DCN/DCN_all_MCI_wldr_full.txt
- LinearRegressionResults/RegressionResults_DCN/DCN_all_MCI_wldr_unadj.txt
- LinearRegressionResults/RegressionResults_DCN/DCN_all_MCI_wlir_edu.txt
- LinearRegressionResults/RegressionResults_DCN/DCN_all_MCI_wlir_full.txt
- LinearRegressionResults/RegressionResults_DCN/DCN_all_MCI_wlir_unadj.txt
- LinearRegressionResults/RegressionResults_DCN/DCN_all_MCI_wms_lmI_edu.txt
- LinearRegressionResults/RegressionResults_DCN/DCN_all_MCI_wms_lmI_full.txt
- LinearRegressionResults/RegressionResults_DCN/DCN_all_MCI_wms_lmI_unadj.txt
- LinearRegressionResults/RegressionResults_DCN/DCN_all_MCI_wms_lmII_edu.txt
- LinearRegressionResults/RegressionResults_DCN/DCN_all_MCI_wms_lmII_full.txt
- LinearRegressionResults/RegressionResults_DCN/DCN_all_MCI_wms_lmII_unadj.txt
- LinearRegressionResults/RegressionResults_DCN/DCN_amnestic_MCI_bnt_edu.txt
- LinearRegressionResults/RegressionResults_DCN/DCN_amnestic_MCI_bnt_full.txt
- LinearRegressionResults/RegressionResults_DCN/DCN_amnestic_MCI_bnt_unadj.txt
- LinearRegressionResults/RegressionResults_DCN/DCN_amnestic_MCI_cdt_edu.txt
- LinearRegressionResults/RegressionResults_DCN/DCN_amnestic_MCI_cdt_full.txt
- LinearRegressionResults/RegressionResults_DCN/DCN_amnestic_MCI_cdt_unadj.txt
- LinearRegressionResults/RegressionResults_DCN/DCN_amnestic_MCI_commands_edu.txt
- LinearRegressionResults/RegressionResults_DCN/DCN_amnestic_MCI_commands_full.txt
- LinearRegressionResults/RegressionResults_DCN/DCN_amnestic_MCI_commands_unadj.txt
- LinearRegressionResults/RegressionResults_DCN/DCN_amnestic_MCI_conpra_edu.txt
- LinearRegressionResults/RegressionResults_DCN/DCN_amnestic_MCI_conpra_full.txt
- LinearRegressionResults/RegressionResults_DCN/DCN_amnestic_MCI_conpra_unadj.txt
- LinearRegressionResults/RegressionResults_DCN/DCN_amnestic_MCI_conpraRECALL_edu.txt
- LinearRegressionResults/RegressionResults_DCN/DCN_amnestic_MCI_conpraRECALL_full.txt
- LinearRegressionResults/RegressionResults_DCN/DCN_amnestic_MCI_conpraRECALL_unadj.txt
- LinearRegressionResults/RegressionResults_DCN/DCN_amnestic_MCI_idpra_edu.txt
- LinearRegressionResults/RegressionResults_DCN/DCN_amnestic_MCI_idpra_full.txt
- LinearRegressionResults/RegressionResults_DCN/DCN_amnestic_MCI_idpra_unadj.txt
- LinearRegressionResults/RegressionResults_DCN/DCN_amnestic_MCI_ori_edu.txt
- LinearRegressionResults/RegressionResults_DCN/DCN_amnestic_MCI_ori_full.txt
- LinearRegressionResults/RegressionResults_DCN/DCN_amnestic_MCI_ori_unadj.txt
- LinearRegressionResults/RegressionResults_DCN/DCN_amnestic_MCI_rec_edu.txt
- LinearRegressionResults/RegressionResults_DCN/DCN_amnestic_MCI_rec_full.txt
- LinearRegressionResults/RegressionResults_DCN/DCN_amnestic_MCI_rec_unadj.txt
- LinearRegressionResults/RegressionResults_DCN/DCN_amnestic_MCI_tmta_edu.txt
- LinearRegressionResults/RegressionResults_DCN/DCN_amnestic_MCI_tmta_full.txt
- LinearRegressionResults/RegressionResults_DCN/DCN_amnestic_MCI_tmta_unadj.txt
- LinearRegressionResults/RegressionResults_DCN/DCN_amnestic_MCI_tmtb_edu.txt
- LinearRegressionResults/RegressionResults_DCN/DCN_amnestic_MCI_tmtb_full.txt
- LinearRegressionResults/RegressionResults_DCN/DCN_amnestic_MCI_tmtb_unadj.txt
- LinearRegressionResults/RegressionResults_DCN/DCN_amnestic_MCI_vf_edu.txt
- LinearRegressionResults/RegressionResults_DCN/DCN_amnestic_MCI_vf_full.txt
- LinearRegressionResults/RegressionResults_DCN/DCN_amnestic_MCI_vf_unadj.txt
- LinearRegressionResults/RegressionResults_DCN/DCN_amnestic_MCI_wldr_edu.txt
- LinearRegressionResults/RegressionResults_DCN/DCN_amnestic_MCI_wldr_full.txt
- LinearRegressionResults/RegressionResults_DCN/DCN_amnestic_MCI_wldr_unadj.txt
- LinearRegressionResults/RegressionResults_DCN/DCN_amnestic_MCI_wlir_edu.txt
- LinearRegressionResults/RegressionResults_DCN/DCN_amnestic_MCI_wlir_full.txt
- LinearRegressionResults/RegressionResults_DCN/DCN_amnestic_MCI_wlir_unadj.txt
- LinearRegressionResults/RegressionResults_DCN/DCN_amnestic_MCI_wms_lmI_edu.txt
- LinearRegressionResults/RegressionResults_DCN/DCN_amnestic_MCI_wms_lmI_full.txt
- LinearRegressionResults/RegressionResults_DCN/DCN_amnestic_MCI_wms_lmI_unadj.txt
- LinearRegressionResults/RegressionResults_DCN/DCN_amnestic_MCI_wms_lmII_edu.txt
- LinearRegressionResults/RegressionResults_DCN/DCN_amnestic_MCI_wms_lmII_full.txt
- LinearRegressionResults/RegressionResults_DCN/DCN_amnestic_MCI_wms_lmII_unadj.txt
- LinearRegressionResults/RegressionResults_DCN/DCN_NONamnestic_MCI_bnt_edu.txt
- LinearRegressionResults/RegressionResults_DCN/DCN_NONamnestic_MCI_bnt_full.txt
- LinearRegressionResults/RegressionResults_DCN/DCN_NONamnestic_MCI_bnt_unadj.txt
- LinearRegressionResults/RegressionResults_DCN/DCN_NONamnestic_MCI_cdt_edu.txt
- LinearRegressionResults/RegressionResults_DCN/DCN_NONamnestic_MCI_cdt_full.txt
- LinearRegressionResults/RegressionResults_DCN/DCN_NONamnestic_MCI_cdt_unadj.txt
- LinearRegressionResults/RegressionResults_DCN/DCN_NONamnestic_MCI_commands_edu.txt
- LinearRegressionResults/RegressionResults_DCN/DCN_NONamnestic_MCI_commands_full.txt
- LinearRegressionResults/RegressionResults_DCN/DCN_NONamnestic_MCI_commands_unadj.txt
- LinearRegressionResults/RegressionResults_DCN/DCN_NONamnestic_MCI_conpra_edu.txt
- LinearRegressionResults/RegressionResults_DCN/DCN_NONamnestic_MCI_conpra_full.txt
- LinearRegressionResults/RegressionResults_DCN/DCN_NONamnestic_MCI_conpra_unadj.txt
- LinearRegressionResults/RegressionResults_DCN/DCN_NONamnestic_MCI_conpraRECALL_edu.txt
- LinearRegressionResults/RegressionResults_DCN/DCN_NONamnestic_MCI_conpraRECALL_full.txt
- LinearRegressionResults/RegressionResults_DCN/DCN_NONamnestic_MCI_conpraRECALL_unadj.txt
- LinearRegressionResults/RegressionResults_DCN/DCN_NONamnestic_MCI_idpra_edu.txt
- LinearRegressionResults/RegressionResults_DCN/DCN_NONamnestic_MCI_idpra_full.txt
- LinearRegressionResults/RegressionResults_DCN/DCN_NONamnestic_MCI_idpra_unadj.txt
- LinearRegressionResults/RegressionResults_DCN/DCN_NONamnestic_MCI_ori_edu.txt
- LinearRegressionResults/RegressionResults_DCN/DCN_NONamnestic_MCI_ori_full.txt
- LinearRegressionResults/RegressionResults_DCN/DCN_NONamnestic_MCI_ori_unadj.txt
- LinearRegressionResults/RegressionResults_DCN/DCN_NONamnestic_MCI_rec_edu.txt
- LinearRegressionResults/RegressionResults_DCN/DCN_NONamnestic_MCI_rec_full.txt
- LinearRegressionResults/RegressionResults_DCN/DCN_NONamnestic_MCI_rec_unadj.txt
- LinearRegressionResults/RegressionResults_DCN/DCN_NONamnestic_MCI_tmta_edu.txt
- LinearRegressionResults/RegressionResults_DCN/DCN_NONamnestic_MCI_tmta_full.txt
- LinearRegressionResults/RegressionResults_DCN/DCN_NONamnestic_MCI_tmta_unadj.txt
- LinearRegressionResults/RegressionResults_DCN/DCN_NONamnestic_MCI_tmtb_edu.txt
- LinearRegressionResults/RegressionResults_DCN/DCN_NONamnestic_MCI_tmtb_full.txt
- LinearRegressionResults/RegressionResults_DCN/DCN_NONamnestic_MCI_tmtb_unadj.txt
- LinearRegressionResults/RegressionResults_DCN/DCN_NONamnestic_MCI_vf_edu.txt
- LinearRegressionResults/RegressionResults_DCN/DCN_NONamnestic_MCI_vf_full.txt
- LinearRegressionResults/RegressionResults_DCN/DCN_NONamnestic_MCI_vf_unadj.txt
- LinearRegressionResults/RegressionResults_DCN/DCN_NONamnestic_MCI_wldr_edu.txt
- LinearRegressionResults/RegressionResults_DCN/DCN_NONamnestic_MCI_wldr_full.txt
- LinearRegressionResults/RegressionResults_DCN/DCN_NONamnestic_MCI_wldr_unadj.txt
- LinearRegressionResults/RegressionResults_DCN/DCN_NONamnestic_MCI_wlir_edu.txt
- LinearRegressionResults/RegressionResults_DCN/DCN_NONamnestic_MCI_wlir_full.txt
- LinearRegressionResults/RegressionResults_DCN/DCN_NONamnestic_MCI_wlir_unadj.txt
- LinearRegressionResults/RegressionResults_DCN/DCN_NONamnestic_MCI_wms_lmI_edu.txt
- LinearRegressionResults/RegressionResults_DCN/DCN_NONamnestic_MCI_wms_lmI_full.txt
- LinearRegressionResults/RegressionResults_DCN/DCN_NONamnestic_MCI_wms_lmI_unadj.txt
- LinearRegressionResults/RegressionResults_DCN/DCN_NONamnestic_MCI_wms_lmII_edu.txt
- LinearRegressionResults/RegressionResults_DCN/DCN_NONamnestic_MCI_wms_lmII_full.txt
- LinearRegressionResults/RegressionResults_DCN/DCN_NONamnestic_MCI_wms_lmII_unadj.txt
