# Supplementary material for: Exploring Genetic Associations of Alzheimer’s Disease Loci With Mild Cognitive Impairment Neurocognitive Endophenotypes
Source: Front Aging Neurosci. 2018 Oct 30;10:340. doi: 10.3389/fnagi.2018.00340 (PMC6218590; doi:10.3389/fnagi.2018.00340)
Supplement: DATA SHEET S1 — LinearRegressionResults∖RegressionResults_AgeCoDe: all_MCI, mild cognitive impairment total sample; CERAD, the consortium to establish a registry for Alzheimer’s disease; DR, delayed recall from the CERAD; edu, adjusted by educational level; full, adjusted by age, gender, and educational level; unadj, unadjusted by age, gender, and educational level; IR, immediate recall from the CERAD; REC, recognition from the CERAD; VF, semantic verbal fluency (animals 1 minute) from the CERAD; Amn_MCI, amnestic mild cognitive impairment; NONAmn, non-amnestic mild cognitive impairment. LinearRegressionResults∖RegressionResults_DCN: DCN, The German Dementia Competence Network; all_MCI, mild cognitive impairment total sample; CERAD, the consortium to establish a registry for Alzheimer’s disease; bnt, Boston naming test 15- item version from the CERAD; edu, adjusted by educational level; full, adjusted by age, gender, and educational level ; unadj, unadjusted by age, gender, and educational level;cdt, clock drawing test; commands, commands item from the ADAS-Cog; conpraRECALL, constructional praxis recall from the CERAD; conpra, constructional praxis from the CERAD; idpra, ideational praxis from the ADAS-Cog; ori, orientation from the ADAS-Cog; rec, recognition from the CERAD; tmta, Trail Making Test (part A); tmtb, Trail Making Test (part B); vf, semantic verbal fluency (animals 1 minute) from the CERAD; wldr, delayed recall from the CERAD; wlir, immediate recall from the CERAD; wms_lmII, logical memory delayed recall of the story assessed according to the Wechsler memory scale; wms_lmI, logical memory immediate recall of the story from the Wechsler memory scale. [file Data_Sheet_1.ZIP › LinearRegressionResults/RegressionResults_AgeCoDe/all_MCI_DR_edu.txt]

"Estimate" "Std. Error" "t value" "Pr(>|t|)"
"E4_dose" -0.429775823970866 0.218273031874688 -1.96898270152587 0.0495158628954692
"E2_dose" 0.678783875335477 0.284036522479402 2.38977674212548 0.0172340690684006
"CLU_1" 0.153129820181691 0.159438120316303 0.960434178964872 0.337313337883458
"CLU_2" 0.150349943026906 0.163405399680568 0.920103884699141 0.357974001154766
"SORL1_1" 0.0685584406993924 0.156103240109127 0.439186532268424 0.660721180135954
"SORL1_2" -0.0182695641956686 0.348765879864658 -0.0523834619451831 0.958244326857014
"SORL1_3" -0.165814320769766 0.172024717336133 -0.963898231239455 0.335575325292452
"BIN1_1" -0.0858138939209918 0.158871197831576 -0.540147585542634 0.589342170875342
"BIN1_2" -0.216141228023753 0.164552978138747 -1.31350541611899 0.189631169957169
"CR1_1" 0.131120110952015 0.184009025826791 0.712574344453294 0.476450450543507
"CR1_2" 0.216605808095803 0.183383496721499 1.18116303794097 0.238114463788827
"PICALM_1" -0.0330719569984491 0.160269385277075 -0.206352304535729 0.836601964452486
"PICALM_2" -0.0975188323670542 0.159779333870332 -0.610334453179 0.541924980772799
"ABCA7_1" 0.167206958939792 0.276951808439786 0.603740267600185 0.546297445021208
"ABCA7_2" -0.191871764334534 0.207397305492966 -0.925141066218153 0.355354517413795
"SCIMP" 0.0279629613406796 0.231291898857995 0.120899008909291 0.903820384781608
"CD2AP" -0.0844946000852594 0.17506539412317 -0.482645930730387 0.629564479095317
"CD33" 0.0261395678123947 0.156185851339305 0.167361944684785 0.867154881309557
"EPHA1" -0.0562967183990886 0.182980591065935 -0.307664971848314 0.758468808415184
"MS4A" -0.0672085405337468 0.158807132637712 -0.423208576450215 0.672329915549751
"INPP5D" 0.214617101815005 0.153672349966407 1.39658892352411 0.163166906944887
"TREML2" -0.0616374345265268 0.162902488034682 -0.378370123563763 0.705318862428217
"PTK2B" 0.0473887349658087 0.156351218830748 0.303091560911384 0.761948197543368
"SLC24A4RIN3" -0.183645350363048 0.182540136572918 -1.00605463439921 0.314883816131689
"NME8" -0.0110677083333325 0.148618346367315 -0.0744706733984127 0.940666143806577
"FERMT2" 0.168662859887981 0.258102340822814 0.65347280210747 0.513756790228474
"CASS4" 0.180186115457461 0.250594003700228 0.719036021600133 0.47246008809159
"rs6678275_C" -0.137804941754166 0.199593526315743 -0.690427912657693 0.490250698942382
"HS3ST1" -0.0860105982965773 0.163356394355176 -0.526521160289383 0.598763432764705
"MEF2C" -0.194941996067012 0.152302224610414 -1.27996814600489 0.201159524457857
"MTHFD1L" -0.169356201649699 0.33223474613057 -0.509748614863842 0.610460903275447
"PILRA_1" 0.135050074801322 0.170278954264947 0.793110783327867 0.428096356054972
"PILRA_2" 0.0896800015320089 0.170938944319391 0.524631773579028 0.600075488928533
"CWPW1" 0.0965730743610754 0.171015307368884 0.564704270318708 0.572532296343904
"NDUFAF6" -0.249630680571603 0.149008813598165 -1.67527459982862 0.0945157576375874
"ECHDC3" -0.000738958790997725 0.156605828531693 -0.00471859060372186 0.996237035967609
"FRMD4A_1" 0.0113933430782847 0.168997574988361 0.0674171986140593 0.946277246741554
"FRMD4A_2" -0.359083265821349 0.279016122496037 -1.28696242571591 0.198718747334652
"GAB2" 0.0453007693492244 0.193642550093562 0.233940161020068 0.815129743781536
"ADAMST20" -0.206783690203442 0.144749818996439 -1.42855923162522 0.153765477204705
"SPPL2A" 0.00582619547117642 0.153602382748611 0.0379303716968486 0.969758582559616
"rs74615166_C" 0.397840531561466 0.503272108021207 0.790507809236076 0.429612126113991
"TOMM40" -0.24789682906536 0.204642851042323 -1.21136324969442 0.226343684207165
