# Supplementary material for: Exploring Genetic Associations of Alzheimer’s Disease Loci With Mild Cognitive Impairment Neurocognitive Endophenotypes
Source: Front Aging Neurosci. 2018 Oct 30;10:340. doi: 10.3389/fnagi.2018.00340 (PMC6218590; doi:10.3389/fnagi.2018.00340)
Supplement: DATA SHEET S1 — LinearRegressionResults∖RegressionResults_AgeCoDe: all_MCI, mild cognitive impairment total sample; CERAD, the consortium to establish a registry for Alzheimer’s disease; DR, delayed recall from the CERAD; edu, adjusted by educational level; full, adjusted by age, gender, and educational level; unadj, unadjusted by age, gender, and educational level; IR, immediate recall from the CERAD; REC, recognition from the CERAD; VF, semantic verbal fluency (animals 1 minute) from the CERAD; Amn_MCI, amnestic mild cognitive impairment; NONAmn, non-amnestic mild cognitive impairment. LinearRegressionResults∖RegressionResults_DCN: DCN, The German Dementia Competence Network; all_MCI, mild cognitive impairment total sample; CERAD, the consortium to establish a registry for Alzheimer’s disease; bnt, Boston naming test 15- item version from the CERAD; edu, adjusted by educational level; full, adjusted by age, gender, and educational level ; unadj, unadjusted by age, gender, and educational level;cdt, clock drawing test; commands, commands item from the ADAS-Cog; conpraRECALL, constructional praxis recall from the CERAD; conpra, constructional praxis from the CERAD; idpra, ideational praxis from the ADAS-Cog; ori, orientation from the ADAS-Cog; rec, recognition from the CERAD; tmta, Trail Making Test (part A); tmtb, Trail Making Test (part B); vf, semantic verbal fluency (animals 1 minute) from the CERAD; wldr, delayed recall from the CERAD; wlir, immediate recall from the CERAD; wms_lmII, logical memory delayed recall of the story assessed according to the Wechsler memory scale; wms_lmI, logical memory immediate recall of the story from the Wechsler memory scale. [file Data_Sheet_1.ZIP › LinearRegressionResults/RegressionResults_AgeCoDe/all_MCI_DR_full.txt]

"Estimate" "Std. Error" "t value" "Pr(>|t|)"
"E4_dose" -0.412907528613318 0.212708704946999 -1.94118773237891 0.0528085072399275
"E2_dose" 0.594993326222254 0.277474960299609 2.14431358267354 0.0324990408306369
"CLU_1" 0.146112356170117 0.155327657458722 0.940671858190782 0.347341314741114
"CLU_2" 0.15127328265574 0.159144740637673 0.950539000218335 0.342311873672485
"SORL1_1" 0.0600790332348159 0.152330612216803 0.394398948185865 0.693459883969751
"SORL1_2" -0.0113159497898809 0.33964466755278 -0.0333170247347471 0.973435289259887
"SORL1_3" -0.185827576383486 0.167538312876989 -1.10916466324885 0.267908828125702
"BIN1_1" -0.0625039764871832 0.154841615705382 -0.403663938808994 0.686637773220638
"BIN1_2" -0.226555137925059 0.160244040872131 -1.41381318576359 0.158058306219279
"CR1_1" 0.0575392992909281 0.180102746892352 0.319480409287259 0.749499809031894
"CR1_2" 0.146723090118435 0.179366079124977 0.818009128784058 0.413753668649608
"PICALM_1" -0.0175970190659761 0.156134186706443 -0.112704459139761 0.910311498508473
"PICALM_2" -0.0775668454272084 0.155689625760993 -0.498214605167625 0.618558632394602
"ABCA7_1" 0.177640913591871 0.270056309343533 0.657792124996781 0.510983790613126
"ABCA7_2" -0.177402336041017 0.201970766665404 -0.878356501636256 0.380188826240969
"SCIMP" 0.0400209682303722 0.22522790552009 0.177690984329659 0.859039097128167
"CD2AP" -0.0433793807471368 0.171175578643438 -0.253420383274981 0.800050986135985
"CD33" -0.016506099846782 0.153508440861394 -0.107525682328346 0.914416508820076
"EPHA1" -0.050831556106246 0.178226095367451 -0.285208268752373 0.775606339242418
"MS4A" -0.0827792291559627 0.154686101756047 -0.535143288351221 0.592796050063613
"INPP5D" 0.202416710769289 0.14971075289794 1.35205191912487 0.176982418637141
"TREML2" -0.0557522663774604 0.158597859158686 -0.351532275865573 0.725340173488398
"PTK2B" 0.0639430627442098 0.152236037090088 0.420025796562023 0.674650722004195
"SLC24A4RIN3" -0.0890109861747103 0.179209940247024 -0.496685541282013 0.619633571150552
"NME8" -0.0231543721074873 0.14490017023365 -0.15979534095889 0.873108141990383
"FERMT2" 0.0905198256345666 0.25176988603525 0.359533965956091 0.719350564244277
"CASS4" 0.137800494759635 0.244138368048681 0.564436044449011 0.572715688607043
"rs6678275_C" -0.158659002963742 0.194314181533354 -0.816507584324246 0.414606657831971
"HS3ST1" -0.113650978002425 0.159354540817598 -0.713195729593384 0.476064163139739
"MEF2C" -0.180048619905528 0.148364328616717 -1.21355733945093 0.225501439262128
"MTHFD1L" -0.25143899528815 0.323776484931068 -0.776582015650956 0.437787921324924
"PILRA_1" 0.109244004039354 0.165975722928912 0.658192668852801 0.510724079189065
"PILRA_2" 0.0744329108054036 0.166694621599693 0.446522569781224 0.655417081983014
"CWPW1" 0.0802114236871155 0.166788871333475 0.480915921103286 0.630790917771359
"NDUFAF6" -0.2464469006157 0.145189955053548 -1.69741013091992 0.0902541215987978
"ECHDC3" 0.0141932138909459 0.152579749072575 0.0930216098611806 0.925924414064862
"FRMD4A_1" -0.0140950164694641 0.164669771734682 -0.0855956519583584 0.931823177930362
"FRMD4A_2" -0.412232276779613 0.271917694560922 -1.5160185785087 0.13016612084737
"GAB2" 0.0944833191915865 0.188797327995962 0.500448391905245 0.616986393980515
"ADAMST20" -0.241388374811368 0.140932886376268 -1.71278954840179 0.0873838626445661
"SPPL2A" 0.0234135456488504 0.149687920625646 0.156415731817167 0.875769759900164
"rs74615166_C" 0.486660279968471 0.490051783617472 0.993079295367591 0.321161452466915
"TOMM40" -0.239742416875131 0.199458280110856 -1.20196773351242 0.229962575547331
