# Supplementary material for: Exploring Genetic Associations of Alzheimer’s Disease Loci With Mild Cognitive Impairment Neurocognitive Endophenotypes
Source: Front Aging Neurosci. 2018 Oct 30;10:340. doi: 10.3389/fnagi.2018.00340 (PMC6218590; doi:10.3389/fnagi.2018.00340)
Supplement: DATA SHEET S1 — LinearRegressionResults∖RegressionResults_AgeCoDe: all_MCI, mild cognitive impairment total sample; CERAD, the consortium to establish a registry for Alzheimer’s disease; DR, delayed recall from the CERAD; edu, adjusted by educational level; full, adjusted by age, gender, and educational level; unadj, unadjusted by age, gender, and educational level; IR, immediate recall from the CERAD; REC, recognition from the CERAD; VF, semantic verbal fluency (animals 1 minute) from the CERAD; Amn_MCI, amnestic mild cognitive impairment; NONAmn, non-amnestic mild cognitive impairment. LinearRegressionResults∖RegressionResults_DCN: DCN, The German Dementia Competence Network; all_MCI, mild cognitive impairment total sample; CERAD, the consortium to establish a registry for Alzheimer’s disease; bnt, Boston naming test 15- item version from the CERAD; edu, adjusted by educational level; full, adjusted by age, gender, and educational level ; unadj, unadjusted by age, gender, and educational level;cdt, clock drawing test; commands, commands item from the ADAS-Cog; conpraRECALL, constructional praxis recall from the CERAD; conpra, constructional praxis from the CERAD; idpra, ideational praxis from the ADAS-Cog; ori, orientation from the ADAS-Cog; rec, recognition from the CERAD; tmta, Trail Making Test (part A); tmtb, Trail Making Test (part B); vf, semantic verbal fluency (animals 1 minute) from the CERAD; wldr, delayed recall from the CERAD; wlir, immediate recall from the CERAD; wms_lmII, logical memory delayed recall of the story assessed according to the Wechsler memory scale; wms_lmI, logical memory immediate recall of the story from the Wechsler memory scale. [file Data_Sheet_1.ZIP › LinearRegressionResults/RegressionResults_AgeCoDe/all_MCI_DR_unadj.txt]

"Estimate" "Std. Error" "t value" "Pr(>|t|)"
"E4_dose" -0.417840375586853 0.223776911682927 -1.86721843841914 0.0624643243000289
"E2_dose" 0.714391209310566 0.29091914284319 2.45563493116585 0.0144076683821019
"CLU_1" 0.219580458336797 0.162837782670607 1.34846136280897 0.178135525198564
"CLU_2" 0.109135200974423 0.167487877676353 0.651600596344717 0.514965604087131
"SORL1_1" 0.0596890047975511 0.160122507071826 0.372770860818314 0.709480841229084
"SORL1_2" -0.0259386265717061 0.357531751107884 -0.0725491554004088 0.942194192612156
"SORL1_3" -0.166125330215234 0.176462909820945 -0.941417833264791 0.346956559675295
"BIN1_1" -0.0483158475980128 0.162826386159232 -0.29673229712759 0.766797148421656
"BIN1_2" -0.194781884352597 0.168806277122878 -1.15387820685608 0.249114895905391
"CR1_1" 0.196906251539484 0.188167569669562 1.0464409562459 0.295875519979264
"CR1_2" 0.276768742105198 0.187561650606612 1.47561477098369 0.140692244888405
"PICALM_1" 0.0284698836764573 0.163940393638497 0.173659968996024 0.862204710901381
"PICALM_2" -0.0589084071084801 0.163755780678914 -0.359733298355956 0.719202209036734
"ABCA7_1" 0.219068413391557 0.28382709126165 0.77183757342461 0.440584231068087
"ABCA7_2" -0.152206809583859 0.212769985343474 -0.715358462511298 0.474732508858518
"SCIMP" 0.119603064066852 0.2360423180963 0.506701785643609 0.612590617087622
"CD2AP" -0.0680061823802152 0.179601256241837 -0.378650928190855 0.705112111803038
"CD33" -0.0502063151929443 0.15956499995827 -0.314644910889447 0.753166032882259
"EPHA1" -0.0647094068304382 0.187680742131903 -0.34478447865983 0.7304049462073
"MS4A" -0.0808465959328014 0.162862939220626 -0.49640879821824 0.619829539422261
"INPP5D" 0.222179089026914 0.15735329692556 1.41197606512192 0.15858787189688
"TREML2" -0.0247937071026454 0.16666979568123 -0.148759449792963 0.88180427727278
"PTK2B" 0.0671580744402757 0.160045413089016 0.419618864071555 0.674946699501868
"SLC24A4RIN3" -0.186491543545879 0.186931710694756 -0.997645305083651 0.318940791719633
"NME8" -0.0110677083333325 0.152191694393879 -0.0727221572597043 0.9420567101351
"FERMT2" 0.0958496589754761 0.263971222250638 0.363106471070047 0.716680983911571
"CASS4" 0.142524112081177 0.256558632193619 0.555522575337154 0.578789265142284
"rs6678275_C" -0.113931026481423 0.204368907277138 -0.557477299259249 0.57745438842644
"HS3ST1" -0.0894252069488168 0.167281238103974 -0.534580016040019 0.593181304107227
"MEF2C" -0.147738778265271 0.155790089721219 -0.948319488933118 0.343431442505033
"MTHFD1L" -0.183676807327441 0.34159022179965 -0.537710963621118 0.591024266090714
"PILRA_1" 0.0728979428799671 0.174013633334557 0.418920871215959 0.675456786483311
"PILRA_2" 0.0184797768479779 0.17449376576997 0.105905083579543 0.915700737803718
"CWPW1" 0.0221435366240356 0.174524252677717 0.126879423829574 0.899087563637173
"NDUFAF6" -0.275018261504747 0.152433137367802 -1.80418947122476 0.0718118119585877
"ECHDC3" -0.00962842661336261 0.160360259701572 -0.060042473311536 0.952146137942708
"FRMD4A_1" 0.0138707827084538 0.17334871455713 0.0800166458914375 0.936256819646568
"FRMD4A_2" -0.484479782688658 0.284691530611187 -1.70177097172001 0.0894352327914155
"GAB2" 0.108454603728808 0.19817615290192 0.547263644695354 0.584447796987833
"ADAMST20" -0.168183483997068 0.148138708673154 -1.13531085496458 0.256796738270322
"SPPL2A" 0.0454506533317348 0.157072128954462 0.28936166864404 0.772426270312343
"rs74615166_C" 0.505066322770825 0.51472208710233 0.981240819903684 0.326955279056647
"TOMM40" -0.285871846325883 0.209691081669166 -1.36329997465944 0.173416616392876
