# Supplementary material for: Exploring Genetic Associations of Alzheimer’s Disease Loci With Mild Cognitive Impairment Neurocognitive Endophenotypes
Source: Front Aging Neurosci. 2018 Oct 30;10:340. doi: 10.3389/fnagi.2018.00340 (PMC6218590; doi:10.3389/fnagi.2018.00340)
Supplement: DATA SHEET S1 — LinearRegressionResults∖RegressionResults_AgeCoDe: all_MCI, mild cognitive impairment total sample; CERAD, the consortium to establish a registry for Alzheimer’s disease; DR, delayed recall from the CERAD; edu, adjusted by educational level; full, adjusted by age, gender, and educational level; unadj, unadjusted by age, gender, and educational level; IR, immediate recall from the CERAD; REC, recognition from the CERAD; VF, semantic verbal fluency (animals 1 minute) from the CERAD; Amn_MCI, amnestic mild cognitive impairment; NONAmn, non-amnestic mild cognitive impairment. LinearRegressionResults∖RegressionResults_DCN: DCN, The German Dementia Competence Network; all_MCI, mild cognitive impairment total sample; CERAD, the consortium to establish a registry for Alzheimer’s disease; bnt, Boston naming test 15- item version from the CERAD; edu, adjusted by educational level; full, adjusted by age, gender, and educational level ; unadj, unadjusted by age, gender, and educational level;cdt, clock drawing test; commands, commands item from the ADAS-Cog; conpraRECALL, constructional praxis recall from the CERAD; conpra, constructional praxis from the CERAD; idpra, ideational praxis from the ADAS-Cog; ori, orientation from the ADAS-Cog; rec, recognition from the CERAD; tmta, Trail Making Test (part A); tmtb, Trail Making Test (part B); vf, semantic verbal fluency (animals 1 minute) from the CERAD; wldr, delayed recall from the CERAD; wlir, immediate recall from the CERAD; wms_lmII, logical memory delayed recall of the story assessed according to the Wechsler memory scale; wms_lmI, logical memory immediate recall of the story from the Wechsler memory scale. [file Data_Sheet_1.ZIP › LinearRegressionResults/RegressionResults_AgeCoDe/all_MCI_IR_edu.txt]

"Estimate" "Std. Error" "t value" "Pr(>|t|)"
"E4_dose" -1.17067408169963 0.392793263964592 -2.98038227510225 0.00302020856333298
"E2_dose" 0.450842821744255 0.531114015172067 0.848862596100375 0.396367245516296
"CLU_1" 0.335270345941152 0.29425304086822 1.13939466845239 0.255094128792267
"CLU_2" 0.118709032111681 0.301488238160992 0.393743493397216 0.693941355823113
"SORL1_1" 0.204912284727231 0.288019412144254 0.711453034369087 0.477141403365447
"SORL1_2" 0.13034122738659 0.64868189478975 0.200932426869777 0.840833448948026
"SORL1_3" 0.183086182211599 0.318307060994594 0.575187310138586 0.565428102770361
"BIN1_1" -0.0632508728477231 0.293920723491979 -0.215197050743001 0.829703046392882
"BIN1_2" -0.286357856499928 0.304613417317532 -0.94006974158143 0.34764402685584
"CR1_1" 0.531481537457263 0.339615444922484 1.56495102152545 0.118238639273917
"CR1_2" 0.669863299626283 0.338252238795814 1.98036619657275 0.0482201331568172
"PICALM_1" -0.0890962730647373 0.296427376593114 -0.300566951975673 0.763871958363364
"PICALM_2" -0.245305909172582 0.294361450711514 -0.833349300934758 0.405052954760684
"ABCA7_1" 0.103174052961262 0.508892654906833 0.202742271806125 0.839420465267325
"ABCA7_2" -0.234225739002089 0.382565576046887 -0.61224990868855 0.540658173550372
"SCIMP" -0.172596217431557 0.430088328099511 -0.401304118607986 0.6883690641658
"CD2AP" -0.312168938644568 0.322985721969661 -0.966510026328319 0.334265809870715
"CD33" 0.212193478148169 0.289318790014466 0.733424462813351 0.463650327662901
"EPHA1" 0.11129975554606 0.338226486474704 0.329068715777184 0.742244064229663
"MS4A" -0.47986768036089 0.293207649695101 -1.63661378159775 0.102351954575211
"INPP5D" 0.0886444357430788 0.285953824915544 0.309995628732226 0.756694482491684
"TREML2" -0.448009877838619 0.301696848031355 -1.48496704808815 0.138187799266278
"PTK2B" -0.0591300058750654 0.290104695733762 -0.203822987854464 0.838575426019953
"SLC24A4RIN3" -0.48334566280222 0.338798155327832 -1.42664785861812 0.154310568936278
"NME8" 0.0164226408506272 0.276276136240645 0.0594428497303239 0.952623325797004
"FERMT2" 0.047062458163847 0.47658312805987 0.0987497361802007 0.921376873277042
"CASS4" 0.176196742821787 0.466300876380287 0.377860629792366 0.705695776774922
"rs6678275_C" -0.259739395729453 0.370952655749906 -0.700195541677337 0.484133484241193
"HS3ST1" -0.0231238085987282 0.3033335688809 -0.0762322768430798 0.939265042620142
"MEF2C" 0.0175366743995309 0.283881994811389 0.0617745215267432 0.950767277778314
"MTHFD1L" 0.2121107322095 0.615785949490988 0.344455297144782 0.730652908034198
"PILRA_1" -0.0637271377933386 0.316128956003523 -0.20158589266536 0.840323287516469
"PILRA_2" -0.184353369904479 0.317318347026827 -0.5809729302822 0.561522584448139
"CWPW1" -0.154171169313541 0.317501369058613 -0.48557639222362 0.627481957641712
"NDUFAF6" -0.476675408978475 0.275760934657531 -1.72858207624826 0.0845062247315235
"ECHDC3" 0.0072679376959569 0.290739584377111 0.0249981016913398 0.980066531590861
"FRMD4A_1" 0.0210478854316238 0.312470542509857 0.0673595829628 0.946322864207799
"FRMD4A_2" -0.336559603570283 0.5149626456283 -0.653561197938251 0.513700492112483
"GAB2" 0.0586056049062583 0.358077520767057 0.163667366721921 0.870060354588907
"ADAMST20" -0.198283625325893 0.267406419108455 -0.741506602522779 0.458737267591298
"SPPL2A" -0.156461257885633 0.28428713258629 -0.550363488006765 0.582317853219551
"rs74615166_C" 1.31331114177995 0.93547874455664 1.40389201723913 0.160976804595506
"TOMM40" -0.653900499140627 0.370747508720433 -1.76373538259891 0.0783984053567773
