# Supplementary material for: Exploring Genetic Associations of Alzheimer’s Disease Loci With Mild Cognitive Impairment Neurocognitive Endophenotypes
Source: Front Aging Neurosci. 2018 Oct 30;10:340. doi: 10.3389/fnagi.2018.00340 (PMC6218590; doi:10.3389/fnagi.2018.00340)
Supplement: DATA SHEET S1 — LinearRegressionResults∖RegressionResults_AgeCoDe: all_MCI, mild cognitive impairment total sample; CERAD, the consortium to establish a registry for Alzheimer’s disease; DR, delayed recall from the CERAD; edu, adjusted by educational level; full, adjusted by age, gender, and educational level; unadj, unadjusted by age, gender, and educational level; IR, immediate recall from the CERAD; REC, recognition from the CERAD; VF, semantic verbal fluency (animals 1 minute) from the CERAD; Amn_MCI, amnestic mild cognitive impairment; NONAmn, non-amnestic mild cognitive impairment. LinearRegressionResults∖RegressionResults_DCN: DCN, The German Dementia Competence Network; all_MCI, mild cognitive impairment total sample; CERAD, the consortium to establish a registry for Alzheimer’s disease; bnt, Boston naming test 15- item version from the CERAD; edu, adjusted by educational level; full, adjusted by age, gender, and educational level ; unadj, unadjusted by age, gender, and educational level;cdt, clock drawing test; commands, commands item from the ADAS-Cog; conpraRECALL, constructional praxis recall from the CERAD; conpra, constructional praxis from the CERAD; idpra, ideational praxis from the ADAS-Cog; ori, orientation from the ADAS-Cog; rec, recognition from the CERAD; tmta, Trail Making Test (part A); tmtb, Trail Making Test (part B); vf, semantic verbal fluency (animals 1 minute) from the CERAD; wldr, delayed recall from the CERAD; wlir, immediate recall from the CERAD; wms_lmII, logical memory delayed recall of the story assessed according to the Wechsler memory scale; wms_lmI, logical memory immediate recall of the story from the Wechsler memory scale. [file Data_Sheet_1.ZIP › LinearRegressionResults/RegressionResults_AgeCoDe/all_MCI_IR_full.txt]

"Estimate" "Std. Error" "t value" "Pr(>|t|)"
"E4_dose" -1.14194001491057 0.374424909835841 -3.04985054389472 0.002412503225348
"E2_dose" 0.245271976343691 0.507519199201305 0.483276251873193 0.6291137197708
"CLU_1" 0.315536121754559 0.280844177947673 1.12352737400648 0.261764850379979
"CLU_2" 0.115600789156608 0.287674766791829 0.401845425811226 0.687973358534615
"SORL1_1" 0.174608505228725 0.275472925819376 0.633849968048086 0.526475109335274
"SORL1_2" 0.148016598255289 0.618477541938254 0.23932412774669 0.810953117891604
"SORL1_3" 0.140901062402029 0.303819041385192 0.463766397786077 0.643021486141323
"BIN1_1" -0.00307317100328911 0.28066687709833 -0.0109495321822833 0.991268177510088
"BIN1_2" -0.305185659775875 0.290597558642632 -1.05020035681436 0.294144735232172
"CR1_1" 0.371550654977849 0.325664827131027 1.14089893664924 0.254470414460301
"CR1_2" 0.516224068156944 0.324141176945048 1.59259021955258 0.111898317898476
"PICALM_1" -0.0516685889876105 0.282905444118102 -0.182635541527582 0.85515968712458
"PICALM_2" -0.207323427982161 0.28097256175791 -0.737877843605222 0.460942623604615
"ABCA7_1" 0.087517103973678 0.48615059423502 0.180020563610315 0.857210999517657
"ABCA7_2" -0.215860066517437 0.365407647689333 -0.590737681278527 0.55497136927502
"SCIMP" -0.138423392975944 0.410036525319073 -0.337587957239245 0.735817116979757
"CD2AP" -0.196913527515014 0.309457580952062 -0.636318318359499 0.52486729934543
"CD33" 0.10637786847997 0.278661502354399 0.381745837086169 0.702816064835655
"EPHA1" 0.117805247498039 0.322717831783064 0.365041023135124 0.715238610856294
"MS4A" -0.515359925164308 0.279606558677558 -1.84316107462493 0.0659104930509578
"INPP5D" 0.064468014845684 0.272654166446973 0.236446101982535 0.813184532702493
"TREML2" -0.427762191415674 0.287546234576859 -1.48762925741369 0.13748670329899
"PTK2B" -0.0128222114048886 0.276594267276985 -0.0463574734614737 0.963044065209348
"SLC24A4RIN3" -0.247179760318057 0.325859680359423 -0.75854662364309 0.448485557160102
"NME8" -0.00301426067387893 0.263672315325852 -0.0114318436129855 0.990883522316895
"FERMT2" -0.149826906247148 0.454981859864737 -0.329303032634511 0.742066222665976
"CASS4" 0.0758878146594474 0.444680119501178 0.170657088840794 0.864563278747593
"rs6678275_C" -0.307392198670351 0.353507665722689 -0.869548890946786 0.384969271551668
"HS3ST1" -0.0856121249783838 0.289684988821396 -0.295535247879784 0.767709208173916
"MEF2C" 0.0545466182100572 0.270669992232954 0.201524438524058 0.840371476247045
"MTHFD1L" 0.0345008461751477 0.588025551712469 0.0586723588365728 0.953237291743983
"PILRA_1" -0.120246433463697 0.301568781070759 -0.398736344779279 0.690260127721078
"PILRA_2" -0.217670609990807 0.302925315135881 -0.71856196598547 0.472750575153842
"CWPW1" -0.190306278196503 0.303140043810372 -0.627783369707329 0.530435947156094
"NDUFAF6" -0.48088275601257 0.262981919848721 -1.82857725082087 0.0680657579852932
"ECHDC3" 0.0410448568773633 0.27733858928596 0.147995477236103 0.882406724534596
"FRMD4A_1" -0.046850201271465 0.298295496733959 -0.157059700144415 0.875262623965042
"FRMD4A_2" -0.483132932119599 0.491850440267857 -0.982276099735704 0.326449581679978
"GAB2" 0.18780432733662 0.342050130817612 0.549054978835136 0.583218338597303
"ADAMST20" -0.293434098797576 0.254992752255322 -1.15075466342574 0.25038988773852
"SPPL2A" -0.122825243189393 0.271198400510382 -0.452898110601841 0.650820955032101
"rs74615166_C" 1.53172989441551 0.891193407903688 1.71874015318238 0.0862882023516992
"TOMM40" -0.639618763190808 0.353813716113145 -1.80778396670825 0.071254437617788
