# Supplementary material for: Exploring Genetic Associations of Alzheimer’s Disease Loci With Mild Cognitive Impairment Neurocognitive Endophenotypes
Source: Front Aging Neurosci. 2018 Oct 30;10:340. doi: 10.3389/fnagi.2018.00340 (PMC6218590; doi:10.3389/fnagi.2018.00340)
Supplement: DATA SHEET S1 — LinearRegressionResults∖RegressionResults_AgeCoDe: all_MCI, mild cognitive impairment total sample; CERAD, the consortium to establish a registry for Alzheimer’s disease; DR, delayed recall from the CERAD; edu, adjusted by educational level; full, adjusted by age, gender, and educational level; unadj, unadjusted by age, gender, and educational level; IR, immediate recall from the CERAD; REC, recognition from the CERAD; VF, semantic verbal fluency (animals 1 minute) from the CERAD; Amn_MCI, amnestic mild cognitive impairment; NONAmn, non-amnestic mild cognitive impairment. LinearRegressionResults∖RegressionResults_DCN: DCN, The German Dementia Competence Network; all_MCI, mild cognitive impairment total sample; CERAD, the consortium to establish a registry for Alzheimer’s disease; bnt, Boston naming test 15- item version from the CERAD; edu, adjusted by educational level; full, adjusted by age, gender, and educational level ; unadj, unadjusted by age, gender, and educational level;cdt, clock drawing test; commands, commands item from the ADAS-Cog; conpraRECALL, constructional praxis recall from the CERAD; conpra, constructional praxis from the CERAD; idpra, ideational praxis from the ADAS-Cog; ori, orientation from the ADAS-Cog; rec, recognition from the CERAD; tmta, Trail Making Test (part A); tmtb, Trail Making Test (part B); vf, semantic verbal fluency (animals 1 minute) from the CERAD; wldr, delayed recall from the CERAD; wlir, immediate recall from the CERAD; wms_lmII, logical memory delayed recall of the story assessed according to the Wechsler memory scale; wms_lmI, logical memory immediate recall of the story from the Wechsler memory scale. [file Data_Sheet_1.ZIP › LinearRegressionResults/RegressionResults_AgeCoDe/all_MCI_IR_unadj.txt]

"Estimate" "Std. Error" "t value" "Pr(>|t|)"
"E4_dose" -1.132924368654 0.410478189069019 -2.76001112561794 0.00599341910472651
"E2_dose" 0.534320323014808 0.554110081137514 0.964285511496056 0.335371751460217
"CLU_1" 0.494365890007628 0.306022638721165 1.61545528812355 0.106853176272384
"CLU_2" 0.010566239622443 0.314606482803063 0.0335855749961046 0.973221246036535
"SORL1_1" 0.196424977907657 0.300945424577329 0.652693019618196 0.514259049266771
"SORL1_2" 0.106928104575164 0.677187834110346 0.157900214961246 0.874599303907183
"SORL1_3" 0.168865435356202 0.332585774869879 0.507734990837382 0.611866739078682
"BIN1_1" 0.0318074477747491 0.3067517833575 0.103691158455889 0.917456696119503
"BIN1_2" -0.229151374575492 0.318258666390672 -0.720016133965072 0.471856966347628
"CR1_1" 0.691757099976912 0.353452108960509 1.95714520422964 0.0508954509810853
"CR1_2" 0.81680460771502 0.352142248199237 2.31953028042487 0.0207748035224101
"PICALM_1" 0.0647548906789398 0.308817001212371 0.209686935708596 0.833998821098716
"PICALM_2" -0.142544499562303 0.307297136512528 -0.463865368808901 0.642949363671251
"ABCA7_1" 0.254820786578058 0.531075457521448 0.479820302311309 0.631568406808316
"ABCA7_2" -0.127263706276358 0.399359743835887 -0.318669340715162 0.750113609006964
"SCIMP" 0.0504520380018384 0.447121976018117 0.112837303259266 0.910205104730108
"CD2AP" -0.272600803780414 0.337247038797552 -0.808311926925637 0.419302493605836
"CD33" 0.0253768448327187 0.300989534087976 0.0843113861404273 0.932843223992158
"EPHA1" 0.0839471051267534 0.353373579580887 0.237559087542191 0.812321977113323
"MS4A" -0.516001566013853 0.306245472504729 -1.68492798209738 0.0926366094214185
"INPP5D" 0.112730152782277 0.298100632666704 0.378161400644582 0.705472160884819
"TREML2" -0.369880205362235 0.314579437133232 -1.17579269876302 0.24024064484581
"PTK2B" -0.0230196284612677 0.302424306995996 -0.0761169916860303 0.939356651891109
"SLC24A4RIN3" -0.495390820049933 0.353255375163654 -1.40235890202784 0.16143239375125
"NME8" 0.013704728290249 0.288048555762197 0.0475778406664298 0.962071804745037
"FERMT2" -0.105612196733691 0.496296075202729 -0.212800789711162 0.831569601642798
"CASS4" 0.078954514596063 0.485989151359083 0.162461475477929 0.871008493911312
"rs6678275_C" -0.206030799231453 0.386748776619744 -0.53272514791695 0.59446195443379
"HS3ST1" -0.0316416880677665 0.316254723957204 -0.100051274086417 0.920343963643928
"MEF2C" 0.134209558208759 0.295350055032436 0.454408441515338 0.649733269841486
"MTHFD1L" 0.173581847649921 0.644290879806913 0.269415341874684 0.78772419183412
"PILRA_1" -0.214389354116574 0.32871570242756 -0.652202959984302 0.51457237301861
"PILRA_2" -0.355944216297348 0.329447562709678 -1.08042752955808 0.280475844708263
"CWPW1" -0.333552288603898 0.329549782041866 -1.01214537766414 0.311961037832009
"NDUFAF6" -0.532357436240323 0.28725089296326 -1.85328383403289 0.0644341366525094
"ECHDC3" -0.0110913540254557 0.30311437525519 -0.0365913164498319 0.970825559416338
"FRMD4A_1" 0.0273651290070368 0.326467784288813 0.0838218357950686 0.933232180507025
"FRMD4A_2" -0.631260410882839 0.535551584830555 -1.17871075123896 0.239083105279802
"GAB2" 0.214547118023787 0.373228818648127 0.57484070710536 0.56566179184469
"ADAMST20" -0.105215024982154 0.278537125176785 -0.377741476707548 0.70578391729437
"SPPL2A" -0.0510234924686399 0.296024461646031 -0.172362419595077 0.863222779332188
"rs74615166_C" 1.57307270734381 0.973858135260812 1.6152996523693 0.106880421969258
"TOMM40" -0.751284252804983 0.386807404706993 -1.94226957308142 0.0526747648012256
