# Supplementary material for: Exploring Genetic Associations of Alzheimer’s Disease Loci With Mild Cognitive Impairment Neurocognitive Endophenotypes
Source: Front Aging Neurosci. 2018 Oct 30;10:340. doi: 10.3389/fnagi.2018.00340 (PMC6218590; doi:10.3389/fnagi.2018.00340)
Supplement: DATA SHEET S1 — LinearRegressionResults∖RegressionResults_AgeCoDe: all_MCI, mild cognitive impairment total sample; CERAD, the consortium to establish a registry for Alzheimer’s disease; DR, delayed recall from the CERAD; edu, adjusted by educational level; full, adjusted by age, gender, and educational level; unadj, unadjusted by age, gender, and educational level; IR, immediate recall from the CERAD; REC, recognition from the CERAD; VF, semantic verbal fluency (animals 1 minute) from the CERAD; Amn_MCI, amnestic mild cognitive impairment; NONAmn, non-amnestic mild cognitive impairment. LinearRegressionResults∖RegressionResults_DCN: DCN, The German Dementia Competence Network; all_MCI, mild cognitive impairment total sample; CERAD, the consortium to establish a registry for Alzheimer’s disease; bnt, Boston naming test 15- item version from the CERAD; edu, adjusted by educational level; full, adjusted by age, gender, and educational level ; unadj, unadjusted by age, gender, and educational level;cdt, clock drawing test; commands, commands item from the ADAS-Cog; conpraRECALL, constructional praxis recall from the CERAD; conpra, constructional praxis from the CERAD; idpra, ideational praxis from the ADAS-Cog; ori, orientation from the ADAS-Cog; rec, recognition from the CERAD; tmta, Trail Making Test (part A); tmtb, Trail Making Test (part B); vf, semantic verbal fluency (animals 1 minute) from the CERAD; wldr, delayed recall from the CERAD; wlir, immediate recall from the CERAD; wms_lmII, logical memory delayed recall of the story assessed according to the Wechsler memory scale; wms_lmI, logical memory immediate recall of the story from the Wechsler memory scale. [file Data_Sheet_1.ZIP › LinearRegressionResults/RegressionResults_AgeCoDe/all_MCI_REC_edu.txt]

"Estimate" "Std. Error" "t value" "Pr(>|t|)"
"E4_dose" -1.80374220566421 0.919374693282558 -1.96192283607904 0.0503302623585259
"E2_dose" 1.07602748853876 1.23687173160246 0.869958833277467 0.384743711656575
"CLU_1" 0.107843776634836 0.689840824424436 0.156331392426383 0.875836068613819
"CLU_2" 0.565312696522232 0.705538209029998 0.801250292736727 0.423374326425976
"SORL1_1" 0.141790357709047 0.675720737350826 0.209835735195783 0.833882920637501
"SORL1_2" -0.537292237872644 1.51077952051435 -0.355639079413599 0.722261464007711
"SORL1_3" -0.38467626275916 0.745315434198694 -0.516125448512595 0.605999141276016
"BIN1_1" -0.506189097442602 0.688451016732645 -0.73525797063232 0.462533446042809
"BIN1_2" -0.773870660681615 0.713389599261516 -1.08477984748125 0.278551512936798
"CR1_1" 1.16907417746244 0.795389545125295 1.46981335702405 0.142252771009009
"CR1_2" 1.03077570829816 0.793759759827789 1.29859909819791 0.194691108087802
"PICALM_1" 0.812897705144741 0.693132355870469 1.17278857098492 0.241449261449369
"PICALM_2" 0.470793697366095 0.689361509497239 0.682941665410725 0.494965806199278
"ABCA7_1" -0.018000093161361 1.18667759790888 -0.0151684781048198 0.987903931000411
"ABCA7_2" -0.625807194097386 0.895979482369698 -0.698461523295425 0.485221999205907
"SCIMP" 0.0519874253507514 0.996487357997256 0.0521706822806422 0.958413697375767
"CD2AP" 0.797021591446102 0.75650244121587 1.05356116255898 0.292603113144705
"CD33" 0.463735807973465 0.676456087850022 0.685537193474532 0.493329192451801
"EPHA1" -0.372003334738274 0.791814151119384 -0.469811425082988 0.638698332796796
"MS4A" -1.09685601851711 0.685824347274699 -1.59932499170633 0.110391652543691
"INPP5D" 0.346275033392508 0.661055042899379 0.523821786267223 0.600636470105027
"TREML2" -0.175790077059615 0.700408309358073 -0.250982283777768 0.80193174524641
"PTK2B" 0.35038242047655 0.671890892922686 0.521487080964004 0.602260269321965
"SLC24A4RIN3" -1.13142505392278 0.784814676025377 -1.44164614715512 0.150033281248371
"NME8" 0.413371968323783 0.640417780043015 0.645472348216218 0.518919605759013
"FERMT2" -1.20493511024772 1.10272107820011 -1.09269255305652 0.275059242074214
"CASS4" 2.63901493917423 1.07385466838458 2.45751591613804 0.0143312837376635
"rs6678275_C" 0.0523713567162499 0.85975800724855 0.0609140668359135 0.95145218281557
"HS3ST1" -0.270674498978793 0.702875747968018 -0.385095800731922 0.70033151955663
"MEF2C" -0.290337817511526 0.657504917227526 -0.441575127279323 0.658989126457341
"MTHFD1L" -1.85775841268824 1.43422970980374 -1.29530046685649 0.195831530316167
"PILRA_1" -0.326473422366601 0.7325926487436 -0.445641138941954 0.656051329192114
"PILRA_2" -0.424571152559372 0.73504358486152 -0.577613574628177 0.563787147248856
"CWPW1" -0.365334806859085 0.735456481258091 -0.496745648680848 0.619588515224737
"NDUFAF6" 0.234476610040777 0.639105646353491 0.366882394763083 0.713863209469613
"ECHDC3" -0.226797612127185 0.674192775596542 -0.336398757649856 0.736712457985959
"FRMD4A_1" -0.0750184009646642 0.735068100181307 -0.102056395789942 0.918753575783781
"FRMD4A_2" -0.705625911857526 1.20580896733812 -0.585188807656014 0.558689602013776
"GAB2" -0.843686646965738 0.837540760296443 -1.00733801500851 0.314268528265584
"ADAMST20" -0.474270123556282 0.619442154805825 -0.765640697645045 0.444254298256144
"SPPL2A" -0.19568935495746 0.658712600898907 -0.297078505391295 0.766530945060412
"rs74615166_C" -2.12050474264559 2.16931186855339 -0.977501102254907 0.328797644158902
"TOMM40" -0.309439717930019 0.870681170725907 -0.355399574877716 0.722442891290487
