# Supplementary material for: Exploring Genetic Associations of Alzheimer’s Disease Loci With Mild Cognitive Impairment Neurocognitive Endophenotypes
Source: Front Aging Neurosci. 2018 Oct 30;10:340. doi: 10.3389/fnagi.2018.00340 (PMC6218590; doi:10.3389/fnagi.2018.00340)
Supplement: DATA SHEET S1 — LinearRegressionResults∖RegressionResults_AgeCoDe: all_MCI, mild cognitive impairment total sample; CERAD, the consortium to establish a registry for Alzheimer’s disease; DR, delayed recall from the CERAD; edu, adjusted by educational level; full, adjusted by age, gender, and educational level; unadj, unadjusted by age, gender, and educational level; IR, immediate recall from the CERAD; REC, recognition from the CERAD; VF, semantic verbal fluency (animals 1 minute) from the CERAD; Amn_MCI, amnestic mild cognitive impairment; NONAmn, non-amnestic mild cognitive impairment. LinearRegressionResults∖RegressionResults_DCN: DCN, The German Dementia Competence Network; all_MCI, mild cognitive impairment total sample; CERAD, the consortium to establish a registry for Alzheimer’s disease; bnt, Boston naming test 15- item version from the CERAD; edu, adjusted by educational level; full, adjusted by age, gender, and educational level ; unadj, unadjusted by age, gender, and educational level;cdt, clock drawing test; commands, commands item from the ADAS-Cog; conpraRECALL, constructional praxis recall from the CERAD; conpra, constructional praxis from the CERAD; idpra, ideational praxis from the ADAS-Cog; ori, orientation from the ADAS-Cog; rec, recognition from the CERAD; tmta, Trail Making Test (part A); tmtb, Trail Making Test (part B); vf, semantic verbal fluency (animals 1 minute) from the CERAD; wldr, delayed recall from the CERAD; wlir, immediate recall from the CERAD; wms_lmII, logical memory delayed recall of the story assessed according to the Wechsler memory scale; wms_lmI, logical memory immediate recall of the story from the Wechsler memory scale. [file Data_Sheet_1.ZIP › LinearRegressionResults/RegressionResults_AgeCoDe/all_MCI_REC_full.txt]

"Estimate" "Std. Error" "t value" "Pr(>|t|)"
"E4_dose" -1.77481662972873 0.907343838852679 -1.95605739933492 0.0510215415789079
"E2_dose" 0.799085092493948 1.22305643564599 0.653350956836176 0.513834018865164
"CLU_1" 0.0876721976467398 0.680766483618607 0.128784538834402 0.897581089718414
"CLU_2" 0.56893393404003 0.69608219772792 0.817337285592256 0.414133743597073
"SORL1_1" 0.0898344887909613 0.668263108722978 0.134429819061284 0.89311801400712
"SORL1_2" -0.52264625623995 1.49065419963884 -0.350615358254503 0.726025789256059
"SORL1_3" -0.449881860400756 0.735442129535345 -0.611716194019226 0.541009835138525
"BIN1_1" -0.428030197842329 0.679845751078597 -0.629598989422594 0.5292510280278
"BIN1_2" -0.794738440882231 0.703770049642445 -1.12925868511455 0.259342381047278
"CR1_1" 0.958226313395383 0.788374271628431 1.21544594728607 0.224782534425841
"CR1_2" 0.822380827695018 0.785998311474705 1.04628828801432 0.295944848891849
"PICALM_1" 0.868507519894873 0.683810897647072 1.27009897456055 0.204653388802685
"PICALM_2" 0.525270659876651 0.680191920029646 0.77223889965314 0.440346001753516
"ABCA7_1" -0.0205686746145752 1.1720590397064 -0.0175491796212993 0.986005657077193
"ABCA7_2" -0.581675143001966 0.884411341174138 -0.657697516892693 0.511044540961032
"SCIMP" 0.0897040344020854 0.982701931817435 0.0912830549098284 0.927304684137245
"CD2AP" 0.973366228038797 0.748570839836861 1.30029941889124 0.194112128801485
"CD33" 0.291434351824657 0.67379916466533 0.432524062224698 0.665551639155833
"EPHA1" -0.349370157862416 0.781244060934452 -0.447197201658765 0.654930692299692
"MS4A" -1.15338836006267 0.676536240812602 -1.70484342224935 0.088858781012199
"INPP5D" 0.302787745907321 0.652090001705744 0.464334286855014 0.64261282531464
"TREML2" -0.141571861258174 0.690634770976632 -0.204988030153733 0.837665911441891
"PTK2B" 0.401400568767032 0.662530259933308 0.605859978089813 0.544886001266008
"SLC24A4RIN3" -0.829846060550779 0.78013295296556 -1.06372389141651 0.287973479184217
"NME8" 0.390760601894486 0.632269656177953 0.618028396707537 0.536841434821611
"FERMT2" -1.48050725719963 1.08854462316935 -1.36007952791964 0.174425099499689
"CASS4" 2.49971735865076 1.05980651671348 2.35865445176024 0.0187298189256819
"rs6678275_C" -0.0207369430279609 0.847873350587018 -0.0244575950094478 0.980497483990014
"HS3ST1" -0.349006644148894 0.694334555447816 -0.502649106847059 0.615434998002837
"MEF2C" -0.23716688849859 0.648619264801374 -0.365648850364038 0.714783634737955
"MTHFD1L" -2.1069266586314 1.41627868271562 -1.48764977143588 0.137494468321344
"PILRA_1" -0.398390374486717 0.723015777515427 -0.551012006758341 0.581875059054511
"PILRA_2" -0.465010759713003 0.725973437979898 -0.640534123406702 0.5221224098512
"CWPW1" -0.409544903234201 0.726464177448615 -0.56375099550338 0.573179428293408
"NDUFAF6" 0.243263897069181 0.630696346555192 0.385706843551364 0.699879834477035
"ECHDC3" -0.182107210594802 0.665377857348502 -0.273689917065305 0.784437320231882
"FRMD4A_1" -0.16974978912429 0.725591245511336 -0.233946853926916 0.815124148727312
"FRMD4A_2" -0.898180731247925 1.19124058011719 -0.753987688330398 0.45121951974184
"GAB2" -0.65913259223414 0.827992530686043 -0.796061036550665 0.426382835930409
"ADAMST20" -0.599426861000147 0.611278050312184 -0.980612440924413 0.327263890230551
"SPPL2A" -0.146285355081822 0.650052919311258 -0.225036071273727 0.82204426997506
"rs74615166_C" -1.84320742285575 2.14042207727317 -0.861142034754165 0.389577595346025
"TOMM40" -0.303227319426015 0.859320301197468 -0.352868795260005 0.724338856560026
