# Supplementary material for: Exploring Genetic Associations of Alzheimer’s Disease Loci With Mild Cognitive Impairment Neurocognitive Endophenotypes
Source: Front Aging Neurosci. 2018 Oct 30;10:340. doi: 10.3389/fnagi.2018.00340 (PMC6218590; doi:10.3389/fnagi.2018.00340)
Supplement: DATA SHEET S1 — LinearRegressionResults∖RegressionResults_AgeCoDe: all_MCI, mild cognitive impairment total sample; CERAD, the consortium to establish a registry for Alzheimer’s disease; DR, delayed recall from the CERAD; edu, adjusted by educational level; full, adjusted by age, gender, and educational level; unadj, unadjusted by age, gender, and educational level; IR, immediate recall from the CERAD; REC, recognition from the CERAD; VF, semantic verbal fluency (animals 1 minute) from the CERAD; Amn_MCI, amnestic mild cognitive impairment; NONAmn, non-amnestic mild cognitive impairment. LinearRegressionResults∖RegressionResults_DCN: DCN, The German Dementia Competence Network; all_MCI, mild cognitive impairment total sample; CERAD, the consortium to establish a registry for Alzheimer’s disease; bnt, Boston naming test 15- item version from the CERAD; edu, adjusted by educational level; full, adjusted by age, gender, and educational level ; unadj, unadjusted by age, gender, and educational level;cdt, clock drawing test; commands, commands item from the ADAS-Cog; conpraRECALL, constructional praxis recall from the CERAD; conpra, constructional praxis from the CERAD; idpra, ideational praxis from the ADAS-Cog; ori, orientation from the ADAS-Cog; rec, recognition from the CERAD; tmta, Trail Making Test (part A); tmtb, Trail Making Test (part B); vf, semantic verbal fluency (animals 1 minute) from the CERAD; wldr, delayed recall from the CERAD; wlir, immediate recall from the CERAD; wms_lmII, logical memory delayed recall of the story assessed according to the Wechsler memory scale; wms_lmI, logical memory immediate recall of the story from the Wechsler memory scale. [file Data_Sheet_1.ZIP › LinearRegressionResults/RegressionResults_AgeCoDe/all_MCI_REC_unadj.txt]

"Estimate" "Std. Error" "t value" "Pr(>|t|)"
"E4_dose" -1.73758461338199 0.942369774602617 -1.84384586625213 0.0658006742328509
"E2_dose" 1.2222774884429 1.26678862368514 0.964863013126253 0.335082668157617
"CLU_1" 0.383028606739099 0.703676087040489 0.544325171472055 0.586464329073219
"CLU_2" 0.379324181020913 0.721518411500449 0.525730424857879 0.599312388303239
"SORL1_1" 0.13612905490804 0.691734012613531 0.196793930073949 0.844070066619462
"SORL1_2" -0.578431372549031 1.54827153032045 -0.373598145558687 0.708861984589028
"SORL1_3" -0.408970976253286 0.762942558509041 -0.536044256139684 0.592170219419151
"BIN1_1" -0.333078623475157 0.704095910656334 -0.473058596753775 0.636381175220754
"BIN1_2" -0.665654388714746 0.730213606717224 -0.911588585300796 0.362431756246826
"CR1_1" 1.44193027014546 0.811383908600676 1.77712455825286 0.0761654770106733
"CR1_2" 1.28260974783407 0.810172835587322 1.58313102031403 0.114034166740101
"PICALM_1" 1.07042577675489 0.706825055177407 1.51441402496155 0.130562997908894
"PICALM_2" 0.644240589436822 0.704507960338697 0.914454662977973 0.360925922231855
"ABCA7_1" 0.266924094726267 1.2133075475974 0.219997061136586 0.825964693769911
"ABCA7_2" -0.430763756748791 0.915518302215424 -0.470513539386819 0.638198384822963
"SCIMP" 0.435373889059165 1.01662985404747 0.428252118827544 0.66865309980332
"CD2AP" 0.876861549339355 0.774539876681012 1.13210639728041 0.258142281511349
"CD33" 0.139051804128232 0.690031439839463 0.201515171773308 0.840379224158908
"EPHA1" -0.418710898417244 0.810480225246077 -0.516620745793169 0.605653061836333
"MS4A" -1.16752052903129 0.70177608006551 -1.66366532316448 0.0968160999424175
"INPP5D" 0.37921467478911 0.67653047911251 0.560528588876844 0.575371532018711
"TREML2" -0.0416428978893042 0.716379984241795 -0.0581296222749417 0.953668742874932
"PTK2B" 0.412635821941803 0.687500922564947 0.600196753776461 0.548648680278049
"SLC24A4RIN3" -1.15223497215291 0.803268210566101 -1.43443367607051 0.152077444547619
"NME8" 0.416666666666657 0.65547752251859 0.635668886197146 0.525284841107272
"FERMT2" -1.46582648919106 1.12676630135067 -1.30091438431728 0.193890576256603
"CASS4" 2.4686580674361 1.09966060349364 2.24492726173251 0.0252117884329797
"rs6678275_C" 0.144962863124039 0.879736155292557 0.164779931178151 0.869184197673713
"HS3ST1" -0.275774431763716 0.719395339773276 -0.383341976958913 0.701630135005313
"MEF2C" -0.0874552690545624 0.671786459490741 -0.130183137541741 0.896474208093746
"MTHFD1L" -1.92605348460296 1.47242022305815 -1.30808681817928 0.191460941346249
"PILRA_1" -0.575285490545902 0.747792549489897 -0.769311610470485 0.442074535081997
"PILRA_2" -0.710249191950813 0.749527527788354 -0.9475958728915 0.343795732311224
"CWPW1" -0.664452000500674 0.749745140013377 -0.886237155853813 0.375918355545193
"NDUFAF6" 0.145700296312726 0.653926845346304 0.222808250417623 0.823776284902287
"ECHDC3" -0.249726496329767 0.690009410077991 -0.361917522692249 0.717567489590181
"FRMD4A_1" -0.085161183117299 0.752480016298338 -0.113174012960811 0.909938761147425
"FRMD4A_2" -1.20877290394223 1.22910333053005 -0.983459139615994 0.32586488258668
"GAB2" -0.573031591410566 0.856100041691105 -0.669351201383687 0.503585448191884
"ADAMST20" -0.31305763740183 0.633359224330639 -0.494281326261069 0.621325905435469
"SPPL2A" -0.0136857483502084 0.673211916726678 -0.0203290346028809 0.98378905299906
"rs74615166_C" -1.66377420533428 2.21921137164445 -0.749714167200493 0.453781599318512
"TOMM40" -0.47724726050324 0.890487601670912 -0.535939253514291 0.592242734339501
