# Supplementary material for: Exploring Genetic Associations of Alzheimer’s Disease Loci With Mild Cognitive Impairment Neurocognitive Endophenotypes
Source: Front Aging Neurosci. 2018 Oct 30;10:340. doi: 10.3389/fnagi.2018.00340 (PMC6218590; doi:10.3389/fnagi.2018.00340)
Supplement: DATA SHEET S1 — LinearRegressionResults∖RegressionResults_AgeCoDe: all_MCI, mild cognitive impairment total sample; CERAD, the consortium to establish a registry for Alzheimer’s disease; DR, delayed recall from the CERAD; edu, adjusted by educational level; full, adjusted by age, gender, and educational level; unadj, unadjusted by age, gender, and educational level; IR, immediate recall from the CERAD; REC, recognition from the CERAD; VF, semantic verbal fluency (animals 1 minute) from the CERAD; Amn_MCI, amnestic mild cognitive impairment; NONAmn, non-amnestic mild cognitive impairment. LinearRegressionResults∖RegressionResults_DCN: DCN, The German Dementia Competence Network; all_MCI, mild cognitive impairment total sample; CERAD, the consortium to establish a registry for Alzheimer’s disease; bnt, Boston naming test 15- item version from the CERAD; edu, adjusted by educational level; full, adjusted by age, gender, and educational level ; unadj, unadjusted by age, gender, and educational level;cdt, clock drawing test; commands, commands item from the ADAS-Cog; conpraRECALL, constructional praxis recall from the CERAD; conpra, constructional praxis from the CERAD; idpra, ideational praxis from the ADAS-Cog; ori, orientation from the ADAS-Cog; rec, recognition from the CERAD; tmta, Trail Making Test (part A); tmtb, Trail Making Test (part B); vf, semantic verbal fluency (animals 1 minute) from the CERAD; wldr, delayed recall from the CERAD; wlir, immediate recall from the CERAD; wms_lmII, logical memory delayed recall of the story assessed according to the Wechsler memory scale; wms_lmI, logical memory immediate recall of the story from the Wechsler memory scale. [file Data_Sheet_1.ZIP › LinearRegressionResults/RegressionResults_AgeCoDe/all_MCI_VF_edu.txt]

"Estimate" "Std. Error" "t value" "Pr(>|t|)"
"E4_dose" -0.538904432792503 0.506351067596964 -1.06429010873825 0.287714098861876
"E2_dose" 0.729122505173021 0.667832584264928 1.09177437931627 0.275461249830862
"CLU_1" -0.06055677912998 0.373105889990469 -0.162304538080401 0.871132676608867
"CLU_2" 0.122018695233565 0.381609515319967 0.319747517645769 0.749295465726487
"SORL1_1" 0.344828501843041 0.364475331791749 0.946095583884581 0.344564245688577
"SORL1_2" 1.24747250095067 0.821043242367525 1.51937490813944 0.129301479801461
"SORL1_3" 0.321874017562798 0.402573703077536 0.799540593690504 0.424362855641479
"BIN1_1" -0.494869878885733 0.371097994596558 -1.33352884168435 0.182975361428372
"BIN1_2" -0.724980239853245 0.384273678490997 -1.88662476883706 0.0597993935834692
"CR1_1" 0.462998631769075 0.430315139884599 1.07595245636312 0.282475844107903
"CR1_2" 0.511829838584436 0.42909917305157 1.19280080393658 0.233522314315238
"PICALM_1" 0.0341905775177039 0.375341501489385 0.0910919186448419 0.927456628026043
"PICALM_2" -0.173054470557663 0.372844786839663 -0.464146145168131 0.642748341920553
"ABCA7_1" 1.22878069960503 0.6417608801573 1.91470178005218 0.0561101643993532
"ABCA7_2" 0.0289228571283278 0.484442281826317 0.0597034119715778 0.95241629521833
"SCIMP" 0.876649800276273 0.545754026383152 1.60630935897267 0.108841083873762
"CD2AP" 0.102793906966276 0.409662826587683 0.250923199018337 0.801978458796685
"CD33" -0.287345691724169 0.365666705797713 -0.785813111142606 0.432356028769159
"EPHA1" 0.0217244363275797 0.427767891745456 0.0507855702748884 0.959517000483007
"MS4A" -0.104318349099785 0.370916756573948 -0.281244638455656 0.778641009880224
"INPP5D" -0.276640395116388 0.362261661159733 -0.763648005783332 0.445439386907134
"TREML2" 0.018395137068166 0.384593080652476 0.0478301300609933 0.961870837421622
"PTK2B" 0.168756552736423 0.368921108807543 0.457432629111118 0.647560009055765
"SLC24A4RIN3" 0.546190104540466 0.430770776223824 1.26793676518268 0.205414196889756
"NME8" 0.734016307692152 0.349897707516435 2.0978025632182 0.0364269781566344
"FERMT2" 0.895635344984788 0.604824722351719 1.48081801534554 0.139288728499267
"CASS4" -0.413005538781906 0.59287006816242 -0.696620661019373 0.486365898456431
"rs6678275_C" -0.35452606090428 0.47113075652407 -0.752500353659606 0.452106468999402
"HS3ST1" -0.0022757313900557 0.385588058601284 -0.00590197579850085 0.995293300175118
"MEF2C" -0.240143091993464 0.360930355752531 -0.665344679842103 0.5061387005982
"MTHFD1L" 0.920997865528275 0.781278518607276 1.1788342359266 0.239039813839084
"PILRA_1" -0.316264360032266 0.401739925606426 -0.787236567425718 0.431519398440598
"PILRA_2" -0.119236178480647 0.403406401731007 -0.295573342339159 0.767679379869151
"CWPW1" -0.129407297344718 0.40358544688061 -0.320644112281382 0.748614877994648
"NDUFAF6" 0.0638635701293383 0.351865391093127 0.181500004677743 0.856049125940721
"ECHDC3" -0.119272328703343 0.370210487592069 -0.322174364856912 0.747456074680199
"FRMD4A_1" 0.192497402031443 0.395189365422611 0.487101675485596 0.626403219839472
"FRMD4A_2" 1.28266837663241 0.649472636486047 1.97493828773488 0.0488337585435489
"GAB2" 0.171318135094413 0.452818887472149 0.378336990426332 0.705343456948756
"ADAMST20" -0.512188734576397 0.340414344834841 -1.50460385218166 0.133061164387509
"SPPL2A" 0.217817459758616 0.362356703368522 0.60111337180671 0.548038529679404
"rs74615166_C" -0.549642457125192 1.19219485615286 -0.461034078689835 0.644975839413931
"TOMM40" -0.180869763448791 0.475407672988558 -0.38045192310799 0.703774175983472
