# Supplementary material for: Exploring Genetic Associations of Alzheimer’s Disease Loci With Mild Cognitive Impairment Neurocognitive Endophenotypes
Source: Front Aging Neurosci. 2018 Oct 30;10:340. doi: 10.3389/fnagi.2018.00340 (PMC6218590; doi:10.3389/fnagi.2018.00340)
Supplement: DATA SHEET S1 — LinearRegressionResults∖RegressionResults_AgeCoDe: all_MCI, mild cognitive impairment total sample; CERAD, the consortium to establish a registry for Alzheimer’s disease; DR, delayed recall from the CERAD; edu, adjusted by educational level; full, adjusted by age, gender, and educational level; unadj, unadjusted by age, gender, and educational level; IR, immediate recall from the CERAD; REC, recognition from the CERAD; VF, semantic verbal fluency (animals 1 minute) from the CERAD; Amn_MCI, amnestic mild cognitive impairment; NONAmn, non-amnestic mild cognitive impairment. LinearRegressionResults∖RegressionResults_DCN: DCN, The German Dementia Competence Network; all_MCI, mild cognitive impairment total sample; CERAD, the consortium to establish a registry for Alzheimer’s disease; bnt, Boston naming test 15- item version from the CERAD; edu, adjusted by educational level; full, adjusted by age, gender, and educational level ; unadj, unadjusted by age, gender, and educational level;cdt, clock drawing test; commands, commands item from the ADAS-Cog; conpraRECALL, constructional praxis recall from the CERAD; conpra, constructional praxis from the CERAD; idpra, ideational praxis from the ADAS-Cog; ori, orientation from the ADAS-Cog; rec, recognition from the CERAD; tmta, Trail Making Test (part A); tmtb, Trail Making Test (part B); vf, semantic verbal fluency (animals 1 minute) from the CERAD; wldr, delayed recall from the CERAD; wlir, immediate recall from the CERAD; wms_lmII, logical memory delayed recall of the story assessed according to the Wechsler memory scale; wms_lmI, logical memory immediate recall of the story from the Wechsler memory scale. [file Data_Sheet_1.ZIP › LinearRegressionResults/RegressionResults_AgeCoDe/all_MCI_VF_full.txt]

"Estimate" "Std. Error" "t value" "Pr(>|t|)"
"E4_dose" -0.518556285423966 0.501947139284167 -1.03308943281057 0.302066513249526
"E2_dose" 0.650463590902941 0.663070983482299 0.980986360595744 0.327078677784689
"CLU_1" -0.090627560751001 0.369473148447009 -0.245288625525108 0.80633565449774
"CLU_2" 0.118325853158188 0.377793469849802 0.313202483900079 0.754260100179662
"SORL1_1" 0.388470746810893 0.361605145868712 1.07429540549717 0.283219031859473
"SORL1_2" 1.27354881892144 0.813899338897918 1.56474978913968 0.118278061465441
"SORL1_3" 0.295226592806038 0.398666978068592 0.740534353350035 0.459330517347033
"BIN1_1" -0.449641425824441 0.367717056675058 -1.22279186581703 0.221996111123287
"BIN1_2" -0.739313620795528 0.380351379087912 -1.94376479603785 0.0524959181854174
"CR1_1" 0.331139927689026 0.428019931658936 0.773655391246809 0.439507686643401
"CR1_2" 0.39783842666934 0.426420275915901 0.932972583948615 0.351293609601666
"PICALM_1" 0.0486200119054156 0.371631464436535 0.130828566895252 0.895964618378151
"PICALM_2" -0.150482825865825 0.369186454813657 -0.407606573599185 0.683740558842956
"ABCA7_1" 1.29566050172072 0.635596347471513 2.0384958265966 0.0420366817334484
"ABCA7_2" 0.022560639388194 0.479867884181859 0.0470142723275978 0.962521165013367
"SCIMP" 0.865808726661101 0.541170551048867 1.5998814513891 0.110262905473676
"CD2AP" 0.104284636969577 0.407071660835076 0.256182502991353 0.797917653997078
"CD33" -0.262373016026739 0.365291419178505 -0.718256718476396 0.47294203443499
"EPHA1" 0.0207443246685085 0.423490226451211 0.0489841875274031 0.960951856779906
"MS4A" -0.12095417748766 0.367255184669821 -0.329346412349232 0.742034596782686
"INPP5D" -0.31594373563719 0.359270538618133 -0.879403406837667 0.379609290102901
"TREML2" 0.0216156755763351 0.381284949566799 0.0566916569901171 0.954813696054166
"PTK2B" 0.180357163247952 0.365794608374045 0.493055827284164 0.622191793578263
"SLC24A4RIN3" 0.613176622528704 0.429926480413105 1.42623599723264 0.15443059360961
"NME8" 0.693252529817581 0.347466589727733 1.9951631331254 0.0465728025191725
"FERMT2" 0.802093677692765 0.600998476006998 1.33460184961172 0.182620246262595
"CASS4" -0.470013819865292 0.587983140464706 -0.799366151032531 0.424461536135155
"rs6678275_C" -0.368633686919633 0.46712787930169 -0.789149402666148 0.43040250171876
"HS3ST1" -0.077790625740243 0.383114627649034 -0.203047913408062 0.8391810186727
"MEF2C" -0.237060602095183 0.357974559811728 -0.662227511977001 0.508133613585249
"MTHFD1L" 0.747677065616874 0.774483090917471 0.965388495094396 0.33483137529863
"PILRA_1" -0.314124464814758 0.398596983420071 -0.788075369059453 0.431030607588597
"PILRA_2" -0.0905370198118454 0.400585864828624 -0.226011519029955 0.821285751303995
"CWPW1" -0.100945654618918 0.400806583152875 -0.251856278968391 0.801256686401369
"NDUFAF6" 0.0983202249363614 0.349113645380768 0.281628135242684 0.778346359601367
"ECHDC3" -0.0727654437376349 0.367390133105209 -0.198060419104389 0.843079103819101
"FRMD4A_1" 0.149192189584389 0.391538532981005 0.381040886189423 0.703338061094387
"FRMD4A_2" 1.15730086093886 0.644468339283869 1.79574509777292 0.0731510425667478
"GAB2" 0.236559766135349 0.448885716101875 0.526993302860324 0.598436733540975
"ADAMST20" -0.560231251541777 0.337692010064309 -1.65900061252586 0.0977490935986147
"SPPL2A" 0.205049945823714 0.359616039042346 0.570191325085944 0.568806644989031
"rs74615166_C" -0.436969584213032 1.18257415616524 -0.369507131485102 0.711907777696649
"TOMM40" -0.15206694991773 0.470773264777474 -0.32301526296233 0.746821477530907
