# Supplementary material for: Exploring Genetic Associations of Alzheimer’s Disease Loci With Mild Cognitive Impairment Neurocognitive Endophenotypes
Source: Front Aging Neurosci. 2018 Oct 30;10:340. doi: 10.3389/fnagi.2018.00340 (PMC6218590; doi:10.3389/fnagi.2018.00340)
Supplement: DATA SHEET S1 — LinearRegressionResults∖RegressionResults_AgeCoDe: all_MCI, mild cognitive impairment total sample; CERAD, the consortium to establish a registry for Alzheimer’s disease; DR, delayed recall from the CERAD; edu, adjusted by educational level; full, adjusted by age, gender, and educational level; unadj, unadjusted by age, gender, and educational level; IR, immediate recall from the CERAD; REC, recognition from the CERAD; VF, semantic verbal fluency (animals 1 minute) from the CERAD; Amn_MCI, amnestic mild cognitive impairment; NONAmn, non-amnestic mild cognitive impairment. LinearRegressionResults∖RegressionResults_DCN: DCN, The German Dementia Competence Network; all_MCI, mild cognitive impairment total sample; CERAD, the consortium to establish a registry for Alzheimer’s disease; bnt, Boston naming test 15- item version from the CERAD; edu, adjusted by educational level; full, adjusted by age, gender, and educational level ; unadj, unadjusted by age, gender, and educational level;cdt, clock drawing test; commands, commands item from the ADAS-Cog; conpraRECALL, constructional praxis recall from the CERAD; conpra, constructional praxis from the CERAD; idpra, ideational praxis from the ADAS-Cog; ori, orientation from the ADAS-Cog; rec, recognition from the CERAD; tmta, Trail Making Test (part A); tmtb, Trail Making Test (part B); vf, semantic verbal fluency (animals 1 minute) from the CERAD; wldr, delayed recall from the CERAD; wlir, immediate recall from the CERAD; wms_lmII, logical memory delayed recall of the story assessed according to the Wechsler memory scale; wms_lmI, logical memory immediate recall of the story from the Wechsler memory scale. [file Data_Sheet_1.ZIP › LinearRegressionResults/RegressionResults_AgeCoDe/all_MCI_VF_unadj.txt]

"Estimate" "Std. Error" "t value" "Pr(>|t|)"
"E4_dose" -0.506023695973685 0.537148954955276 -0.94205469694308 0.346621394942144
"E2_dose" 0.825433526011571 0.708066470904885 1.1657571145216 0.244270680910468
"CLU_1" 0.195921808983262 0.394682572540795 0.496403496414858 0.619831010328731
"CLU_2" -0.0424528301886811 0.404722200365589 -0.10489375218442 0.916502778009194
"SORL1_1" 0.313452773848816 0.387147667480534 0.809646551375842 0.41853394463371
"SORL1_2" 1.21755575844529 0.870825903935944 1.39816208147025 0.162684273190045
"SORL1_3" 0.294838489875007 0.427592591663518 0.689531333384329 0.490813379489999
"BIN1_1" -0.34576556365676 0.394023364044059 -0.877525535815935 0.380628684484294
"BIN1_2" -0.63314157566303 0.408401533052538 -1.55029186822759 0.121713157737714
"CR1_1" 0.708821961620463 0.455223171147246 1.5570867357962 0.12009157983989
"CR1_2" 0.738311782302421 0.454133554344649 1.62575915221209 0.104639930160057
"PICALM_1" 0.277272727272727 0.397103604694521 0.698237749531445 0.485357729947049
"PICALM_2" -0.00540324194516896 0.395426987641785 -0.0136643226538289 0.989103314975118
"ABCA7_1" 1.45786013150029 0.680235581027246 2.14316947269757 0.0325882751121408
"ABCA7_2" 0.178455748527006 0.514569625429432 0.346805834833481 0.728886384221208
"SCIMP" 1.21216753286457 0.575867207842301 2.10494279993195 0.0357966383225344
"CD2AP" 0.178486125939707 0.434844180839536 0.410459961991698 0.681647255825942
"CD33" -0.553253818790539 0.385934346144365 -1.43354387687378 0.152337644299355
"EPHA1" -0.00280932600187502 0.454281998366195 -0.00618410153160072 0.995068333856345
"MS4A" -0.17030934161132 0.393775591059205 -0.432503551459882 0.665564595692455
"INPP5D" -0.238993074009398 0.384190625354651 -0.622068989290877 0.534181196491509
"TREML2" 0.15027257643992 0.407391510149377 0.368865262766081 0.71238492306692
"PTK2B" 0.22027972027972 0.391106265396371 0.563222172000941 0.573537097327115
"SLC24A4RIN3" 0.520137236853112 0.456926346747454 1.13833934189966 0.255526135296695
"NME8" 0.727814968749011 0.371244810928037 1.96047176236516 0.0504977382319106
"FERMT2" 0.667451442024709 0.641368542696942 1.04066756878672 0.298534821044122
"CASS4" -0.554640059595027 0.628216709127564 -0.882880145555637 0.377727007591281
"rs6678275_C" -0.283880171184029 0.499627495446038 -0.568183644358078 0.570166369195177
"HS3ST1" -0.00897494653223238 0.408881874914513 -0.0219499740214917 0.982496652702342
"MEF2C" -0.0646506777893607 0.382181159691348 -0.169162388437915 0.865737601301871
"MTHFD1L" 0.868531694695984 0.830683855161216 1.04556226691973 0.296280792871414
"PILRA_1" -0.527301285495806 0.424717624474169 -1.24153379824688 0.214994232377943
"PILRA_2" -0.364905864261667 0.42622592693876 -0.856132490302724 0.392336241915915
"CWPW1" -0.386546236916778 0.426260824012621 -0.906830314073931 0.364935101952393
"NDUFAF6" -0.0220838232023108 0.372957431559517 -0.0592127179500556 0.952806432760525
"ECHDC3" -0.141725352112675 0.392554596992009 -0.361033479670498 0.718227522518565
"FRMD4A_1" 0.207967686377428 0.419685528364968 0.495532183793992 0.620445315341575
"FRMD4A_2" 0.835336804786165 0.688982585546738 1.21242078146763 0.225932035991245
"GAB2" 0.420202507232395 0.479444902263553 0.876435447010776 0.381220200538373
"ADAMST20" -0.378176014795914 0.360967555891043 -1.04767314575514 0.295297423051242
"SPPL2A" 0.376445846477386 0.383425412998811 0.981796807710691 0.326676686420744
"rs74615166_C" -0.146750524109011 1.26333075864039 -0.116161601469235 0.907571295009878
"TOMM40" -0.351073279052557 0.504203999677691 -0.696292134288855 0.486574034808556
