# Supplementary material for: Exploring Genetic Associations of Alzheimer’s Disease Loci With Mild Cognitive Impairment Neurocognitive Endophenotypes
Source: Front Aging Neurosci. 2018 Oct 30;10:340. doi: 10.3389/fnagi.2018.00340 (PMC6218590; doi:10.3389/fnagi.2018.00340)
Supplement: DATA SHEET S1 — LinearRegressionResults∖RegressionResults_AgeCoDe: all_MCI, mild cognitive impairment total sample; CERAD, the consortium to establish a registry for Alzheimer’s disease; DR, delayed recall from the CERAD; edu, adjusted by educational level; full, adjusted by age, gender, and educational level; unadj, unadjusted by age, gender, and educational level; IR, immediate recall from the CERAD; REC, recognition from the CERAD; VF, semantic verbal fluency (animals 1 minute) from the CERAD; Amn_MCI, amnestic mild cognitive impairment; NONAmn, non-amnestic mild cognitive impairment. LinearRegressionResults∖RegressionResults_DCN: DCN, The German Dementia Competence Network; all_MCI, mild cognitive impairment total sample; CERAD, the consortium to establish a registry for Alzheimer’s disease; bnt, Boston naming test 15- item version from the CERAD; edu, adjusted by educational level; full, adjusted by age, gender, and educational level ; unadj, unadjusted by age, gender, and educational level;cdt, clock drawing test; commands, commands item from the ADAS-Cog; conpraRECALL, constructional praxis recall from the CERAD; conpra, constructional praxis from the CERAD; idpra, ideational praxis from the ADAS-Cog; ori, orientation from the ADAS-Cog; rec, recognition from the CERAD; tmta, Trail Making Test (part A); tmtb, Trail Making Test (part B); vf, semantic verbal fluency (animals 1 minute) from the CERAD; wldr, delayed recall from the CERAD; wlir, immediate recall from the CERAD; wms_lmII, logical memory delayed recall of the story assessed according to the Wechsler memory scale; wms_lmI, logical memory immediate recall of the story from the Wechsler memory scale. [file Data_Sheet_1.ZIP › LinearRegressionResults/RegressionResults_AgeCoDe/Amn_MCI_DR_edu.txt]

"Estimate" "Std. Error" "t value" "Pr(>|t|)"
"E4_dose" -0.328503460207611 0.301905310648822 -1.08810096616594 0.277973725231166
"E2_dose" 1.02767078059901 0.440825384904334 2.33124229182499 0.0208238202097515
"CLU_1" 0.0603433822844553 0.25550709010732 0.236171067734791 0.813566967677365
"CLU_2" -0.0342986063513818 0.258334740850769 -0.132768075398713 0.894524288817285
"SORL1_1" -0.00578435648858118 0.243291305470252 -0.023775434462817 0.981057925868476
"SORL1_2" 0.0504875042026234 0.552360583374027 0.0914031625758424 0.927271143248184
"SORL1_3" -0.0178400297279498 0.261841195928639 -0.0681330134651993 0.945754957662026
"BIN1_1" 0.168334119425643 0.256014377547508 0.657518226273856 0.51168304462474
"BIN1_2" 0.271389303437113 0.263637083088525 1.02940489349135 0.304663077948464
"CR1_1" 0.525691502793753 0.270708418541169 1.94191043494943 0.0537002725767895
"CR1_2" 0.636151946038914 0.268701405616766 2.36750509205085 0.0189637470065679
"PICALM_1" -0.28066517813108 0.249870526672391 -1.12324243226599 0.262822184501585
"PICALM_2" -0.210800821355236 0.243572502319761 -0.865454102362085 0.387935250398368
"ABCA7_1" 0.123180514719227 0.436797532921318 0.282008265695531 0.778259358874249
"ABCA7_2" 0.129359150913213 0.309985247292648 0.41730744299289 0.67695362304187
"SCIMP" 0.245829451668351 0.334999676941327 0.733819966373899 0.463992476362759
"CD2AP" -0.145067323915704 0.263571127404669 -0.550391559743865 0.582729450704834
"CD33" 0.0379815178735356 0.238143578321196 0.159489993982992 0.873461661537264
"EPHA1" 0.0982501365583465 0.259105788990283 0.379189276091516 0.704991782379922
"MS4A" -0.201682456083056 0.249442745982787 -0.808532055275616 0.419845804144967
"INPP5D" 0.00641589562652629 0.240009632553923 0.026731825544897 0.978702599092959
"TREML2" 0.556156181570066 0.234591753427889 2.37074054583518 0.0187863582592282
"PTK2B" 0.385036168781251 0.240761510267033 1.59924303662243 0.111482310107355
"SLC24A4RIN3" -0.318991190701384 0.288549067761225 -1.10550068027026 0.270386091311797
"NME8" 0.137899020867293 0.240360185752078 0.573718232226406 0.566859084360013
"FERMT2" 0.413798786014446 0.382518499185696 1.0817745727209 0.280768416718776
"CASS4" -0.415116445206457 0.390210528364687 -1.063826870449 0.288801256049739
"rs6678275_C" -0.277145246033631 0.296863633030286 -0.933577626887551 0.35174529083509
"HS3ST1" -0.0859056427546303 0.239654188736018 -0.35845667128838 0.72041251664315
"MEF2C" -0.17208749670646 0.232744330444252 -0.739384269331016 0.460615918764912
"MTHFD1L" 0.0875237680694597 0.482813611944649 0.181278584331822 0.856355166956003
"PILRA_1" 0.198295374225079 0.260597618477416 0.760925504168657 0.447675611966512
"PILRA_2" 0.10502488682124 0.258819763724515 0.405783875658842 0.685372884957629
"CWPW1" 0.10502488682124 0.258819763724515 0.405783875658842 0.685372884957629
"NDUFAF6" -0.18495452946792 0.231706689399438 -0.798226973711054 0.425767811099811
"ECHDC3" -0.044897477504057 0.251511629283824 -0.178510542959393 0.85851843507633
"FRMD4A_1" -0.478086904623068 0.26624196270373 -1.79568577307656 0.0742125661680194
"FRMD4A_2" -0.484016063458612 0.455836296560026 -1.06181992770485 0.289732146839817
"GAB2" -0.415397693672382 0.300844379769194 -1.38077265724915 0.169051454688464
"ADAMST20" -0.323852427147184 0.225607369503892 -1.43546918639817 0.1528511793822
"SPPL2A" 0.0711752101189981 0.236093071539075 0.301470981994566 0.763395808283347
"rs74615166_C" -0.517119661136604 1.12257222555282 -0.460656026726428 0.645589385485821
"TOMM40" -0.316563951234562 0.287487137807428 -1.10114126721944 0.272297365540312
