# Supplementary material for: Exploring Genetic Associations of Alzheimer’s Disease Loci With Mild Cognitive Impairment Neurocognitive Endophenotypes
Source: Front Aging Neurosci. 2018 Oct 30;10:340. doi: 10.3389/fnagi.2018.00340 (PMC6218590; doi:10.3389/fnagi.2018.00340)
Supplement: DATA SHEET S1 — LinearRegressionResults∖RegressionResults_AgeCoDe: all_MCI, mild cognitive impairment total sample; CERAD, the consortium to establish a registry for Alzheimer’s disease; DR, delayed recall from the CERAD; edu, adjusted by educational level; full, adjusted by age, gender, and educational level; unadj, unadjusted by age, gender, and educational level; IR, immediate recall from the CERAD; REC, recognition from the CERAD; VF, semantic verbal fluency (animals 1 minute) from the CERAD; Amn_MCI, amnestic mild cognitive impairment; NONAmn, non-amnestic mild cognitive impairment. LinearRegressionResults∖RegressionResults_DCN: DCN, The German Dementia Competence Network; all_MCI, mild cognitive impairment total sample; CERAD, the consortium to establish a registry for Alzheimer’s disease; bnt, Boston naming test 15- item version from the CERAD; edu, adjusted by educational level; full, adjusted by age, gender, and educational level ; unadj, unadjusted by age, gender, and educational level;cdt, clock drawing test; commands, commands item from the ADAS-Cog; conpraRECALL, constructional praxis recall from the CERAD; conpra, constructional praxis from the CERAD; idpra, ideational praxis from the ADAS-Cog; ori, orientation from the ADAS-Cog; rec, recognition from the CERAD; tmta, Trail Making Test (part A); tmtb, Trail Making Test (part B); vf, semantic verbal fluency (animals 1 minute) from the CERAD; wldr, delayed recall from the CERAD; wlir, immediate recall from the CERAD; wms_lmII, logical memory delayed recall of the story assessed according to the Wechsler memory scale; wms_lmI, logical memory immediate recall of the story from the Wechsler memory scale. [file Data_Sheet_1.ZIP › LinearRegressionResults/RegressionResults_AgeCoDe/Amn_MCI_DR_full.txt]

"Estimate" "Std. Error" "t value" "Pr(>|t|)"
"E4_dose" -0.322673306483968 0.294109281483719 -1.0971204473934 0.274038204128913
"E2_dose" 1.00820263429949 0.429161302901593 2.34923938268188 0.0198843008634094
"CLU_1" 0.187773616724336 0.252053441971183 0.744975411785107 0.457263592456557
"CLU_2" -0.101517399963003 0.252323855793585 -0.402329774343849 0.68792137537351
"SORL1_1" -0.0385438542180526 0.237160729548931 -0.162522076447316 0.87107806705582
"SORL1_2" -0.0140716697015234 0.538273636518426 -0.0261422234842106 0.979172384395262
"SORL1_3" -0.0353550119991213 0.255145195721828 -0.138568205837068 0.889947134534979
"BIN1_1" 0.287296193084945 0.251262175994003 1.14341202351046 0.254394444752953
"BIN1_2" 0.299939780097453 0.256764486906138 1.16815134254566 0.244299230716305
"CR1_1" 0.403795928124576 0.267490607122153 1.5095704947134 0.132916196260502
"CR1_2" 0.52891829965521 0.265002672104759 1.99589798644039 0.0474613248932931
"PICALM_1" -0.255456819357738 0.244274654382112 -1.04577701687435 0.297074135742594
"PICALM_2" -0.177000015705832 0.23761609764941 -0.744899093355982 0.457309615499969
"ABCA7_1" 0.176605193365104 0.425964392034094 0.414600836754845 0.678930576683999
"ABCA7_2" 0.138592256105476 0.305372745977813 0.453846186114937 0.650495520166374
"SCIMP" 0.13139148925454 0.329302888317523 0.398998897112158 0.690361781379017
"CD2AP" -0.139492721926033 0.259188001944811 -0.538191277680109 0.591113572859335
"CD33" 0.0737558345527065 0.240941550562832 0.30611504898352 0.759874790091027
"EPHA1" 0.191802244348673 0.253503815374179 0.756604961016334 0.450281234917507
"MS4A" -0.252327659723445 0.244128386902381 -1.03358590504406 0.302724194799813
"INPP5D" -0.103203936509807 0.235990849303232 -0.437321772494648 0.662396487119073
"TREML2" 0.488587593645242 0.229725246701806 2.12683455849957 0.0347810061612009
"PTK2B" 0.398491798147303 0.234322412405502 1.70061324504333 0.0907236568385666
"SLC24A4RIN3" -0.285869301925424 0.281117300644197 -1.01690398019026 0.310549020167147
"NME8" 0.105615701622925 0.234453812195355 0.45047551427708 0.652903771283208
"FERMT2" 0.239787238942261 0.376957495856098 0.636112138843895 0.52550246254061
"CASS4" -0.472373571990577 0.379567468611668 -1.24450489321006 0.214914033707408
"rs6678275_C" -0.315518706688374 0.291913862767312 -1.0808623602089 0.281188491764818
"HS3ST1" -0.167406643416785 0.233966116131645 -0.715516614904143 0.475206809718807
"MEF2C" -0.15313731318758 0.226503361687608 -0.676092893485554 0.499839899084338
"MTHFD1L" -0.0289564447407487 0.4719905278792 -0.0613496310420869 0.9511503770253
"PILRA_1" 0.206444190474985 0.253477083697216 0.814449130721368 0.416452090767685
"PILRA_2" 0.135129210106846 0.251917575499984 0.536402471477638 0.592335452639485
"CWPW1" 0.135129210106846 0.251917575499984 0.536402471477638 0.592335452639485
"NDUFAF6" -0.250204152871793 0.226118883601388 -1.10651595694618 0.269963665791469
"ECHDC3" 0.00401009274563583 0.245105747761955 0.0163606638451025 0.986964582456124
"FRMD4A_1" -0.504254130728324 0.26060195636117 -1.93495911454124 0.0545715368720041
"FRMD4A_2" -0.594328487158359 0.444919646380648 -1.33581084133535 0.183307016282836
"GAB2" -0.356793058955236 0.294187024523319 -1.21281031865141 0.226800505967773
"ADAMST20" -0.284696222807728 0.219952934783043 -1.29435064409823 0.197184218820659
"SPPL2A" 0.034299618383732 0.229998689908767 0.149129625031071 0.881616466569311
"rs74615166_C" -0.326185024156408 1.10436936377195 -0.29535863168309 0.768056612239373
"TOMM40" -0.290267360992553 0.280248871278154 -1.0357485461715 0.30171667974085
