# Supplementary material for: Exploring Genetic Associations of Alzheimer’s Disease Loci With Mild Cognitive Impairment Neurocognitive Endophenotypes
Source: Front Aging Neurosci. 2018 Oct 30;10:340. doi: 10.3389/fnagi.2018.00340 (PMC6218590; doi:10.3389/fnagi.2018.00340)
Supplement: DATA SHEET S1 — LinearRegressionResults∖RegressionResults_AgeCoDe: all_MCI, mild cognitive impairment total sample; CERAD, the consortium to establish a registry for Alzheimer’s disease; DR, delayed recall from the CERAD; edu, adjusted by educational level; full, adjusted by age, gender, and educational level; unadj, unadjusted by age, gender, and educational level; IR, immediate recall from the CERAD; REC, recognition from the CERAD; VF, semantic verbal fluency (animals 1 minute) from the CERAD; Amn_MCI, amnestic mild cognitive impairment; NONAmn, non-amnestic mild cognitive impairment. LinearRegressionResults∖RegressionResults_DCN: DCN, The German Dementia Competence Network; all_MCI, mild cognitive impairment total sample; CERAD, the consortium to establish a registry for Alzheimer’s disease; bnt, Boston naming test 15- item version from the CERAD; edu, adjusted by educational level; full, adjusted by age, gender, and educational level ; unadj, unadjusted by age, gender, and educational level;cdt, clock drawing test; commands, commands item from the ADAS-Cog; conpraRECALL, constructional praxis recall from the CERAD; conpra, constructional praxis from the CERAD; idpra, ideational praxis from the ADAS-Cog; ori, orientation from the ADAS-Cog; rec, recognition from the CERAD; tmta, Trail Making Test (part A); tmtb, Trail Making Test (part B); vf, semantic verbal fluency (animals 1 minute) from the CERAD; wldr, delayed recall from the CERAD; wlir, immediate recall from the CERAD; wms_lmII, logical memory delayed recall of the story assessed according to the Wechsler memory scale; wms_lmI, logical memory immediate recall of the story from the Wechsler memory scale. [file Data_Sheet_1.ZIP › LinearRegressionResults/RegressionResults_AgeCoDe/Amn_MCI_DR_unadj.txt]

"Estimate" "Std. Error" "t value" "Pr(>|t|)"
"E4_dose" -0.329860428543345 0.301210584500365 -1.09511566165745 0.274889640263187
"E2_dose" 1.03630573248408 0.437544533922401 2.36845772747757 0.0188934868467121
"CLU_1" 0.0741825280624702 0.253131932578916 0.293058751247605 0.76981111437294
"CLU_2" -0.0474319594256729 0.256259515216273 -0.185093456473771 0.853361835899201
"SORL1_1" -0.0122707228222656 0.242410138886916 -0.0506196765473982 0.959684094695885
"SORL1_2" 0.0483660130718962 0.551158291043421 0.087753398357362 0.930167082531493
"SORL1_3" -0.0154394299287408 0.261245714260065 -0.0590992658864104 0.952937883722199
"BIN1_1" 0.187077588537443 0.248899619890981 0.751618618860824 0.453251286442094
"BIN1_2" 0.285463585843814 0.258427588348685 1.10461730370153 0.270783656242794
"CR1_1" 0.533419023136247 0.268889749004986 1.98378340978092 0.0487834257001863
"CR1_2" 0.642513626162231 0.267265864723936 2.40402427308065 0.0172191150579377
"PICALM_1" -0.270387428881062 0.248749491228274 -1.08698686194671 0.278480094393131
"PICALM_2" -0.210064516129032 0.243060386787896 -0.8642482590647 0.38858913604706
"ABCA7_1" 0.138157894736842 0.434662415801422 0.317851025794602 0.750962334696934
"ABCA7_2" 0.135905167931788 0.30895515833251 0.439886385666106 0.660547107815734
"SCIMP" 0.256779457643389 0.331536898341043 0.774512456768077 0.439616537031594
"CD2AP" -0.128504499144791 0.26131740889314 -0.491756365138841 0.623484155995862
"CD33" 0.0235894941634243 0.236228296446555 0.0998588844700967 0.920566875291275
"EPHA1" 0.108092485549133 0.257627014383801 0.419569686073767 0.675294673194283
"MS4A" -0.198432008650986 0.248851301029448 -0.797391887565437 0.426262547090386
"INPP5D" 0.00897531787584082 0.239333565028429 0.0375012918675853 0.970125745696374
"TREML2" 0.558069199128961 0.232178110943289 2.40362537562929 0.0172208759535823
"PTK2B" 0.389036755386565 0.239627206328436 1.62350828750783 0.106183491803454
"SLC24A4RIN3" -0.31993102196406 0.287849203621001 -1.11145355950089 0.267815518757537
"NME8" 0.132275793155133 0.23937604131181 0.552585766020048 0.581214121652128
"FERMT2" 0.397849462365591 0.380087347963903 1.04673166443671 0.296589008743695
"CASS4" -0.419814446653412 0.388977072815431 -1.07927812715227 0.281868873588613
"rs6678275_C" -0.279470960322025 0.296068926827225 -0.943938843285346 0.346432024137284
"HS3ST1" -0.0800173546547664 0.238593486226424 -0.335371077896193 0.737725177344236
"MEF2C" -0.162914139057397 0.231219031678653 -0.704587930650164 0.481952753008019
"MTHFD1L" 0.0575557809330624 0.480088616819335 0.119885743832834 0.904708108358181
"PILRA_1" 0.189938398357289 0.259232156830846 0.732696131063813 0.464671095965986
"PILRA_2" 0.0957661290322576 0.257145540256115 0.372419949173045 0.710006489746735
"CWPW1" 0.0957661290322576 0.257145540256115 0.372419949173045 0.710006489746735
"NDUFAF6" -0.185355892648776 0.231154716972443 -0.801869393263876 0.423657304228843
"ECHDC3" -0.0376600381367479 0.250157079940446 -0.150545561795466 0.880498223736477
"FRMD4A_1" -0.472534332084894 0.265550842793656 -1.77944956646992 0.0768349248038409
"FRMD4A_2" -0.497409326424869 0.453624988672859 -1.09652100048568 0.274299595747355
"GAB2" -0.414421553090332 0.300215418206803 -1.38041395597097 0.169152285662135
"ADAMST20" -0.310608561681523 0.223709934982804 -1.38844330586122 0.16667160492525
"SPPL2A" 0.0810698612264263 0.233380978313725 0.347371331683456 0.728707235586232
"rs74615166_C" -0.512295081967213 1.11985177849184 -0.457466864639129 0.647872295781019
"TOMM40" -0.318558558558558 0.286841041103895 -1.11057524171785 0.268216306454581
