# Supplementary material for: Exploring Genetic Associations of Alzheimer’s Disease Loci With Mild Cognitive Impairment Neurocognitive Endophenotypes
Source: Front Aging Neurosci. 2018 Oct 30;10:340. doi: 10.3389/fnagi.2018.00340 (PMC6218590; doi:10.3389/fnagi.2018.00340)
Supplement: DATA SHEET S1 — LinearRegressionResults∖RegressionResults_AgeCoDe: all_MCI, mild cognitive impairment total sample; CERAD, the consortium to establish a registry for Alzheimer’s disease; DR, delayed recall from the CERAD; edu, adjusted by educational level; full, adjusted by age, gender, and educational level; unadj, unadjusted by age, gender, and educational level; IR, immediate recall from the CERAD; REC, recognition from the CERAD; VF, semantic verbal fluency (animals 1 minute) from the CERAD; Amn_MCI, amnestic mild cognitive impairment; NONAmn, non-amnestic mild cognitive impairment. LinearRegressionResults∖RegressionResults_DCN: DCN, The German Dementia Competence Network; all_MCI, mild cognitive impairment total sample; CERAD, the consortium to establish a registry for Alzheimer’s disease; bnt, Boston naming test 15- item version from the CERAD; edu, adjusted by educational level; full, adjusted by age, gender, and educational level ; unadj, unadjusted by age, gender, and educational level;cdt, clock drawing test; commands, commands item from the ADAS-Cog; conpraRECALL, constructional praxis recall from the CERAD; conpra, constructional praxis from the CERAD; idpra, ideational praxis from the ADAS-Cog; ori, orientation from the ADAS-Cog; rec, recognition from the CERAD; tmta, Trail Making Test (part A); tmtb, Trail Making Test (part B); vf, semantic verbal fluency (animals 1 minute) from the CERAD; wldr, delayed recall from the CERAD; wlir, immediate recall from the CERAD; wms_lmII, logical memory delayed recall of the story assessed according to the Wechsler memory scale; wms_lmI, logical memory immediate recall of the story from the Wechsler memory scale. [file Data_Sheet_1.ZIP › LinearRegressionResults/RegressionResults_AgeCoDe/Amn_MCI_IR_edu.txt]

"Estimate" "Std. Error" "t value" "Pr(>|t|)"
"E4_dose" -1.07881615570997 0.526452285741288 -2.04921924536981 0.0418298206786284
"E2_dose" 0.828749433520619 0.825332942369327 1.00413953081951 0.316602033963074
"CLU_1" 0.0547858613390549 0.463732921258571 0.118140979058304 0.906084128057668
"CLU_2" -0.0201583576503713 0.467324941836889 -0.0431356340004792 0.96563993520889
"SORL1_1" -0.129727263908807 0.440861744794054 -0.294258382453683 0.768890372942599
"SORL1_2" 1.00329066174405 1.02077801923557 0.982868599086199 0.326928619824094
"SORL1_3" 0.324204987627519 0.476294406432561 0.680681912802231 0.496923816602849
"BIN1_1" 0.140621692188272 0.466874001421663 0.301198378491991 0.763601492031316
"BIN1_2" 0.218075505753177 0.481824911731767 0.452603218396022 0.651364786242794
"CR1_1" 1.24826423228947 0.490134209185791 2.54678047133883 0.0116864880185108
"CR1_2" 1.59375781690352 0.483363419464397 3.29722472310695 0.00117080445227018
"PICALM_1" -0.840877791073084 0.453312581883787 -1.85496239168728 0.0651928619871109
"PICALM_2" -0.774039934934818 0.437079270979457 -1.77093718766452 0.0782178036544493
"ABCA7_1" -0.0189857730630056 0.78279935471103 -0.0242536902320445 0.980676392852918
"ABCA7_2" 0.150041069635849 0.557902064614687 0.268938007496843 0.788280349955425
"SCIMP" 0.351631103380983 0.620338949948013 0.56683705482374 0.571501022973851
"CD2AP" -0.760545512210593 0.476964263590626 -1.59455449866442 0.112518861019185
"CD33" 0.428571428571429 0.433493295888915 0.988646035903755 0.324134643319101
"EPHA1" -0.132048798681378 0.472221036532164 -0.279633452272903 0.780071132542472
"MS4A" -0.424593126357768 0.455488546305168 -0.932170808249696 0.352463191937488
"INPP5D" 0.314235626614168 0.442073357309384 0.710822358820079 0.478075241090157
"TREML2" -0.0230937748347666 0.437627425912981 -0.0527704011844967 0.957970875539062
"PTK2B" 0.251800836019807 0.445226111936129 0.565557206258222 0.572369178517952
"SLC24A4RIN3" -0.664154427751697 0.532446387837638 -1.24736394672326 0.213815679548598
"NME8" 0.455566948153441 0.443437524406619 1.02735317396301 0.305574187586962
"FERMT2" 0.177638525744169 0.696628282455895 0.254997579366031 0.799003704668787
"CASS4" -0.655110705877549 0.723374241884571 -0.905631784967656 0.366289957281225
"rs6678275_C" 0.0799776910206334 0.549787327882383 0.145470233605936 0.88449546365458
"HS3ST1" 0.397880777974235 0.440742282487725 0.902751548429702 0.367812964116313
"MEF2C" -0.0480514328837618 0.432215585974377 -0.111174687917456 0.911596423638709
"MTHFD1L" 0.0557617166182838 0.88607515044504 0.0629311369247596 0.949890400780587
"PILRA_1" 0.024516977719315 0.480537225638317 0.0510199343802099 0.959363802874028
"PILRA_2" -0.158314530403268 0.477002153112143 -0.331894792026333 0.740338420164947
"CWPW1" -0.158314530403268 0.477002153112143 -0.331894792026333 0.740338420164947
"NDUFAF6" -0.274043652517664 0.423706910885549 -0.64677645201706 0.518565491855763
"ECHDC3" -0.0999674192586844 0.462726517488349 -0.21603996200888 0.829190822057262
"FRMD4A_1" -0.824115563176369 0.486091632668343 -1.69539137847834 0.0916835377912872
"FRMD4A_2" -0.699510100732095 0.823282844889227 -0.849659512614057 0.396612619719311
"GAB2" 0.297131155933245 0.550706235580087 0.539545653809896 0.59015919921153
"ADAMST20" -0.341711719567495 0.4095815910051 -0.834294624250434 0.405173821715442
"SPPL2A" 0.138708350473053 0.432196121594275 0.320938443319179 0.74861352308267
"rs74615166_C" 0.173511871272646 2.08456841596932 0.0832363523995747 0.933752167904435
"TOMM40" -0.964676338127551 0.50152150710293 -1.92349944013381 0.0559525933481624
