# Supplementary material for: Exploring Genetic Associations of Alzheimer’s Disease Loci With Mild Cognitive Impairment Neurocognitive Endophenotypes
Source: Front Aging Neurosci. 2018 Oct 30;10:340. doi: 10.3389/fnagi.2018.00340 (PMC6218590; doi:10.3389/fnagi.2018.00340)
Supplement: DATA SHEET S1 — LinearRegressionResults∖RegressionResults_AgeCoDe: all_MCI, mild cognitive impairment total sample; CERAD, the consortium to establish a registry for Alzheimer’s disease; DR, delayed recall from the CERAD; edu, adjusted by educational level; full, adjusted by age, gender, and educational level; unadj, unadjusted by age, gender, and educational level; IR, immediate recall from the CERAD; REC, recognition from the CERAD; VF, semantic verbal fluency (animals 1 minute) from the CERAD; Amn_MCI, amnestic mild cognitive impairment; NONAmn, non-amnestic mild cognitive impairment. LinearRegressionResults∖RegressionResults_DCN: DCN, The German Dementia Competence Network; all_MCI, mild cognitive impairment total sample; CERAD, the consortium to establish a registry for Alzheimer’s disease; bnt, Boston naming test 15- item version from the CERAD; edu, adjusted by educational level; full, adjusted by age, gender, and educational level ; unadj, unadjusted by age, gender, and educational level;cdt, clock drawing test; commands, commands item from the ADAS-Cog; conpraRECALL, constructional praxis recall from the CERAD; conpra, constructional praxis from the CERAD; idpra, ideational praxis from the ADAS-Cog; ori, orientation from the ADAS-Cog; rec, recognition from the CERAD; tmta, Trail Making Test (part A); tmtb, Trail Making Test (part B); vf, semantic verbal fluency (animals 1 minute) from the CERAD; wldr, delayed recall from the CERAD; wlir, immediate recall from the CERAD; wms_lmII, logical memory delayed recall of the story assessed according to the Wechsler memory scale; wms_lmI, logical memory immediate recall of the story from the Wechsler memory scale. [file Data_Sheet_1.ZIP › LinearRegressionResults/RegressionResults_AgeCoDe/Amn_MCI_IR_full.txt]

"Estimate" "Std. Error" "t value" "Pr(>|t|)"
"E4_dose" -1.09700695132772 0.503144680440524 -2.18030120156938 0.0304907568809644
"E2_dose" 0.799360980934812 0.789857766159618 1.01203155198613 0.31283765694788
"CLU_1" 0.355189731292132 0.449664233643807 0.78989989578199 0.430608556655129
"CLU_2" -0.158917148839436 0.450079796707374 -0.35308660820152 0.72442989384845
"SORL1_1" -0.209255901407549 0.423001862386698 -0.494692624346538 0.621410483030437
"SORL1_2" 0.838464266518334 0.978215758729509 0.857136331157982 0.392466669884847
"SORL1_3" 0.288138185481024 0.456911801316803 0.630621018434238 0.52907509176564
"BIN1_1" 0.37104806554715 0.452232526638037 0.820480712224696 0.413009577092423
"BIN1_2" 0.279231073666751 0.46249255793689 0.603752576933041 0.546755814381942
"CR1_1" 1.02295351250979 0.476118654158607 2.14852643049145 0.0329862555767132
"CR1_2" 1.38707088926457 0.468933175582068 2.95792868044121 0.00350609984557623
"PICALM_1" -0.746500936914723 0.436398840298496 -1.71059331047745 0.0888508319226491
"PICALM_2" -0.718093597034256 0.419562213967424 -1.71153066965656 0.0886774159683807
"ABCA7_1" 0.0530678777730427 0.751036231313062 0.0706595441877183 0.943745876999267
"ABCA7_2" 0.234643548587673 0.539843668237576 0.434650922837925 0.664333574531061
"SCIMP" 0.0339680469642531 0.598433376557671 0.0567616184104657 0.954796017784107
"CD2AP" -0.647100172795419 0.461987715027124 -1.40068697012306 0.163001044876714
"CD33" 0.37984490195188 0.431180434687605 0.880941878142225 0.379511130185814
"EPHA1" 0.0473846622618146 0.454951971274493 0.104153109017359 0.917161904333778
"MS4A" -0.580981910020278 0.438030608489855 -1.32635002842212 0.186376694889938
"INPP5D" 0.0539126896043716 0.427483100401755 0.126116540171304 0.899775895046421
"TREML2" -0.172292396359084 0.419417884749754 -0.410789340711788 0.681699863606569
"PTK2B" 0.323296806701072 0.426227494093414 0.758507630740068 0.449107200103195
"SLC24A4RIN3" -0.564788512110801 0.509787320653569 -1.10789046574701 0.269339719587405
"NME8" 0.434322966784715 0.4245370560434 1.02305078108497 0.307612569019849
"FERMT2" -0.271814558460752 0.673331858196207 -0.403685872207084 0.686907447972856
"CASS4" -0.797961923320477 0.690961629316397 -1.15485707087663 0.249630473241491
"rs6678275_C" -0.0854468503509321 0.531093360440185 -0.160888568217293 0.872355776977838
"HS3ST1" 0.22717853116136 0.42361667009946 0.536283265500437 0.592403583879375
"MEF2C" -0.00890068728103543 0.413085100888851 -0.0215468610750751 0.982832519518303
"MTHFD1L" -0.103367909937649 0.853411928690386 -0.121123113542921 0.903728625685415
"PILRA_1" 0.0489397187643687 0.459427281576912 0.10652331876416 0.915281957615313
"PILRA_2" -0.0941738924581857 0.456661791225405 -0.206222404124242 0.836842743195756
"CWPW1" -0.0941738924581857 0.456661791225405 -0.206222404124242 0.836842743195756
"NDUFAF6" -0.466208374880441 0.40631051966796 -1.14741891315399 0.252682264362123
"ECHDC3" -0.00589920528961152 0.443075875809286 -0.0133142100748241 0.989391381294433
"FRMD4A_1" -0.822196844791995 0.468870305268802 -1.75356987967202 0.0811784342366311
"FRMD4A_2" -0.929705004545804 0.791938923620839 -1.17396048712328 0.241936382603894
"GAB2" 0.41738947143524 0.529784994872548 0.787846910491779 0.431805543279026
"ADAMST20" -0.290066444446462 0.391659872232904 -0.740608025000763 0.459865035960087
"SPPL2A" 0.0505698481208699 0.413755914562008 0.122221450717875 0.902855589821149
"rs74615166_C" 0.257998570309697 2.01284897483469 0.128175821204313 0.898148313625625
"TOMM40" -0.908191371911224 0.48134949033071 -1.88676084665064 0.0607760341053881
