# Supplementary material for: Exploring Genetic Associations of Alzheimer’s Disease Loci With Mild Cognitive Impairment Neurocognitive Endophenotypes
Source: Front Aging Neurosci. 2018 Oct 30;10:340. doi: 10.3389/fnagi.2018.00340 (PMC6218590; doi:10.3389/fnagi.2018.00340)
Supplement: DATA SHEET S1 — LinearRegressionResults∖RegressionResults_AgeCoDe: all_MCI, mild cognitive impairment total sample; CERAD, the consortium to establish a registry for Alzheimer’s disease; DR, delayed recall from the CERAD; edu, adjusted by educational level; full, adjusted by age, gender, and educational level; unadj, unadjusted by age, gender, and educational level; IR, immediate recall from the CERAD; REC, recognition from the CERAD; VF, semantic verbal fluency (animals 1 minute) from the CERAD; Amn_MCI, amnestic mild cognitive impairment; NONAmn, non-amnestic mild cognitive impairment. LinearRegressionResults∖RegressionResults_DCN: DCN, The German Dementia Competence Network; all_MCI, mild cognitive impairment total sample; CERAD, the consortium to establish a registry for Alzheimer’s disease; bnt, Boston naming test 15- item version from the CERAD; edu, adjusted by educational level; full, adjusted by age, gender, and educational level ; unadj, unadjusted by age, gender, and educational level;cdt, clock drawing test; commands, commands item from the ADAS-Cog; conpraRECALL, constructional praxis recall from the CERAD; conpra, constructional praxis from the CERAD; idpra, ideational praxis from the ADAS-Cog; ori, orientation from the ADAS-Cog; rec, recognition from the CERAD; tmta, Trail Making Test (part A); tmtb, Trail Making Test (part B); vf, semantic verbal fluency (animals 1 minute) from the CERAD; wldr, delayed recall from the CERAD; wlir, immediate recall from the CERAD; wms_lmII, logical memory delayed recall of the story assessed according to the Wechsler memory scale; wms_lmI, logical memory immediate recall of the story from the Wechsler memory scale. [file Data_Sheet_1.ZIP › LinearRegressionResults/RegressionResults_AgeCoDe/Amn_MCI_IR_unadj.txt]

"Estimate" "Std. Error" "t value" "Pr(>|t|)"
"E4_dose" -1.07247753973739 0.532025417551267 -2.01583891362493 0.0452329088540085
"E2_dose" 0.988612836438921 0.829336680284218 1.19205246788327 0.234735268425092
"CLU_1" 0.168626402993051 0.465605827190354 0.362165576858452 0.717639443652319
"CLU_2" -0.139884784818705 0.469007656684169 -0.298256932109968 0.765839990300605
"SORL1_1" -0.165170117891394 0.445199975650917 -0.371002082041676 0.71105819497799
"SORL1_2" 0.975095785440611 1.03146460603364 0.945350698159396 0.34568051194462
"SORL1_3" 0.323628299592245 0.481380276367791 0.672292396427522 0.502231842642962
"BIN1_1" 0.36053180396246 0.459267611446444 0.785014651538306 0.433443715474232
"BIN1_2" 0.408295711060948 0.477666961669745 0.85477067460077 0.393777747719688
"CR1_1" 1.33829803739043 0.492205324419264 2.7189832596172 0.0071681996584243
"CR1_2" 1.66710516134025 0.486137269154916 3.42928894186263 0.000745290297122893
"PICALM_1" -0.757068062827227 0.457635772668034 -1.65430263113718 0.099752583606104
"PICALM_2" -0.753527579256003 0.441924181952684 -1.7051060114576 0.0898441794148674
"ABCA7_1" 0.147440794499618 0.787431207313651 0.187242762453646 0.851674388804648
"ABCA7_2" 0.217256857855362 0.561728377141864 0.386764968080816 0.699377138247454
"SCIMP" 0.501754385964909 0.621263470329883 0.807635423499926 0.420315772981714
"CD2AP" -0.633419317856119 0.480120598348098 -1.31929211126425 0.188693222665319
"CD33" 0.319329714420581 0.435440247794159 0.733349101370929 0.464273805701698
"EPHA1" -0.0521909014792079 0.475976962150091 -0.109650057942826 0.912805120865707
"MS4A" -0.40238547742316 0.460362817921554 -0.874061635211657 0.383211829236885
"INPP5D" 0.35083072477727 0.445743965113621 0.787067806263722 0.432228019945205
"TREML2" 0.0723032069970837 0.439383587515399 0.164556003117776 0.869469320954614
"PTK2B" 0.294293378856239 0.448812726726883 0.65571531583445 0.51280471226889
"SLC24A4RIN3" -0.684279936697732 0.537272564780137 -1.27361786466382 0.204362963137468
"NME8" 0.395030303030304 0.447064138116465 0.883609910413781 0.378029413278914
"FERMT2" 0.0761225096639917 0.701641142949404 0.108492083779473 0.91372045320038
"CASS4" -0.721110393802452 0.729172925163991 -0.988942909036665 0.323955446630251
"rs6678275_C" 0.0432075822337832 0.554694087799462 0.0778944343993153 0.937994429830454
"HS3ST1" 0.45401267790934 0.443775850949859 1.0230675620081 0.307583593588441
"MEF2C" 0.0408883826879289 0.434244733336011 0.0941597664842377 0.925081991680334
"MTHFD1L" -0.134900990099007 0.89229728652895 -0.151183907130071 0.879997170810196
"PILRA_1" -0.0558536929812156 0.48353662800606 -0.115510779837997 0.908162909766628
"PILRA_2" -0.249583217560432 0.479263906275343 -0.520763642520251 0.603140995302968
"CWPW1" -0.249583217560432 0.479263906275343 -0.520763642520251 0.603140995302968
"NDUFAF6" -0.271423826395037 0.427698589206118 -0.634614733938793 0.526447154650327
"ECHDC3" -0.0219384413883432 0.465677155426206 -0.0471108387704014 0.962474631652561
"FRMD4A_1" -0.782693902163262 0.49138861591867 -1.59282058396893 0.112898423694014
"FRMD4A_2" -0.803754266211605 0.830171798741916 -0.968178234227728 0.334212596716148
"GAB2" 0.307633514856215 0.556526464823642 0.552774278135544 0.581081694409504
"ADAMST20" -0.237805501585031 0.411112510529754 -0.578443845648478 0.563653132193956
"SPPL2A" 0.265663736759068 0.431516348000245 0.615651615495499 0.538865141801366
"rs74615166_C" 0.217914438502674 2.10399100407378 0.103571944024829 0.917618871343896
"TOMM40" -0.985156502097447 0.506691385822207 -1.94429297529666 0.0533684863479824
