# Supplementary material for: Exploring Genetic Associations of Alzheimer’s Disease Loci With Mild Cognitive Impairment Neurocognitive Endophenotypes
Source: Front Aging Neurosci. 2018 Oct 30;10:340. doi: 10.3389/fnagi.2018.00340 (PMC6218590; doi:10.3389/fnagi.2018.00340)
Supplement: DATA SHEET S1 — LinearRegressionResults∖RegressionResults_AgeCoDe: all_MCI, mild cognitive impairment total sample; CERAD, the consortium to establish a registry for Alzheimer’s disease; DR, delayed recall from the CERAD; edu, adjusted by educational level; full, adjusted by age, gender, and educational level; unadj, unadjusted by age, gender, and educational level; IR, immediate recall from the CERAD; REC, recognition from the CERAD; VF, semantic verbal fluency (animals 1 minute) from the CERAD; Amn_MCI, amnestic mild cognitive impairment; NONAmn, non-amnestic mild cognitive impairment. LinearRegressionResults∖RegressionResults_DCN: DCN, The German Dementia Competence Network; all_MCI, mild cognitive impairment total sample; CERAD, the consortium to establish a registry for Alzheimer’s disease; bnt, Boston naming test 15- item version from the CERAD; edu, adjusted by educational level; full, adjusted by age, gender, and educational level ; unadj, unadjusted by age, gender, and educational level;cdt, clock drawing test; commands, commands item from the ADAS-Cog; conpraRECALL, constructional praxis recall from the CERAD; conpra, constructional praxis from the CERAD; idpra, ideational praxis from the ADAS-Cog; ori, orientation from the ADAS-Cog; rec, recognition from the CERAD; tmta, Trail Making Test (part A); tmtb, Trail Making Test (part B); vf, semantic verbal fluency (animals 1 minute) from the CERAD; wldr, delayed recall from the CERAD; wlir, immediate recall from the CERAD; wms_lmII, logical memory delayed recall of the story assessed according to the Wechsler memory scale; wms_lmI, logical memory immediate recall of the story from the Wechsler memory scale. [file Data_Sheet_1.ZIP › LinearRegressionResults/RegressionResults_AgeCoDe/Amn_MCI_REC_edu.txt]

"Estimate" "Std. Error" "t value" "Pr(>|t|)"
"E4_dose" -2.27025066176282 1.38831760787462 -1.63525309258186 0.103660351969053
"E2_dose" 2.01242821521965 2.1695331328233 0.927585840830557 0.354805487635461
"CLU_1" -1.36686133708064 1.22922511754369 -1.11196990492024 0.267586275454516
"CLU_2" 1.35261027377264 1.23791676928907 1.09265041667497 0.27596050183478
"SORL1_1" 0.167164155900685 1.17282293948743 0.142531451485544 0.886814515832385
"SORL1_2" 0.437105005685286 2.6902019466499 0.162480369263583 0.871100256477961
"SORL1_3" 0.355614719026342 1.26567319100108 0.280968832677155 0.779046603591334
"BIN1_1" -0.753622303977136 1.24088363598665 -0.607327135374719 0.544374542731131
"BIN1_2" -0.987399249712144 1.27987882018216 -0.771478701062971 0.441402237470572
"CR1_1" 1.56502404262801 1.31894939513035 1.18656867989491 0.236911170634201
"CR1_2" 1.21693590899462 1.31750460441382 0.92366729111816 0.356856258186829
"PICALM_1" 0.139931141677664 1.21605569601024 0.115069681542354 0.908514018646746
"PICALM_2" 0.614996277684717 1.17062633776725 0.525356604275372 0.599961017157488
"ABCA7_1" -3.47928781248127 2.04417100893799 -1.70205320262754 0.09041613080042
"ABCA7_2" -0.0707444492816766 1.48861070610837 -0.0475238079313709 0.962147298253966
"SCIMP" -0.0565326633165191 1.61239661952543 -0.0350612638552654 0.972067891184603
"CD2AP" 0.875518347547147 1.27471291993451 0.686835705401122 0.493041680902194
"CD33" 0.234962048493732 1.15419871803623 0.203571572920734 0.83891205638491
"EPHA1" 0.173031450566235 1.25420177789079 0.137961413878095 0.890420152141505
"MS4A" -1.46432222787913 1.20562348429904 -1.21457672892835 0.226067275885367
"INPP5D" 0.244701851093154 1.144557772115 0.213795980469361 0.830936624174927
"TREML2" 0.95196971924152 1.13492508810355 0.838795202626325 0.402643869436241
"PTK2B" 1.11717736982186 1.15206515699975 0.969717175312597 0.333426813397037
"SLC24A4RIN3" -0.721060644228579 1.3870320133734 -0.519858689111931 0.603770408938332
"NME8" 1.14461349432677 1.15204998857093 0.993544989958822 0.321714738011851
"FERMT2" -0.00670790787808664 1.8104292878974 -0.0037051476812315 0.997047634480578
"CASS4" 1.86456400742113 1.87854691099215 0.99255653213172 0.322195146520225
"rs6678275_C" 0.967870881030765 1.42588676618422 0.678785233150638 0.498104277686751
"HS3ST1" 0.394662994918934 1.14695515047879 0.344096275041081 0.73115641654702
"MEF2C" 0.358946401928127 1.12299569405026 0.319632928095683 0.749599645543851
"MTHFD1L" -0.879803338077434 2.33486027908136 -0.37681198569346 0.706749897151474
"PILRA_1" 0.384856900272373 1.24698153264066 0.308630793799636 0.757942313791776
"PILRA_2" -0.0795988254054282 1.23803690940555 -0.0642943879949813 0.948803772848203
"CWPW1" -0.0795988254054282 1.23803690940555 -0.0642943879949813 0.948803772848203
"NDUFAF6" 0.972962446703805 1.09403989143589 0.889329954346383 0.374956310854974
"ECHDC3" -0.276219692732823 1.20263359191962 -0.229679009956745 0.818589582920106
"FRMD4A_1" -1.82743252806948 1.294051497492 -1.41217913785597 0.159568099074796
"FRMD4A_2" 0.124821537833983 2.19375919156867 0.0568984683066916 0.954687150915204
"GAB2" -1.07538488442914 1.45883307318379 -0.737154170821058 0.461957446675457
"ADAMST20" -1.10101708943011 1.06347306614384 -1.03530321968793 0.301850165091372
"SPPL2A" 0.523426061493466 1.12296023734866 0.466112729627268 0.641671557764634
"rs74615166_C" -10.9696261682243 5.35910325863408 -2.04691450021067 0.0420506619287114
"TOMM40" -1.1251938797971 1.34351321301429 -0.837501164035914 0.403385756433481
