# Supplementary material for: Exploring Genetic Associations of Alzheimer’s Disease Loci With Mild Cognitive Impairment Neurocognitive Endophenotypes
Source: Front Aging Neurosci. 2018 Oct 30;10:340. doi: 10.3389/fnagi.2018.00340 (PMC6218590; doi:10.3389/fnagi.2018.00340)
Supplement: DATA SHEET S1 — LinearRegressionResults∖RegressionResults_AgeCoDe: all_MCI, mild cognitive impairment total sample; CERAD, the consortium to establish a registry for Alzheimer’s disease; DR, delayed recall from the CERAD; edu, adjusted by educational level; full, adjusted by age, gender, and educational level; unadj, unadjusted by age, gender, and educational level; IR, immediate recall from the CERAD; REC, recognition from the CERAD; VF, semantic verbal fluency (animals 1 minute) from the CERAD; Amn_MCI, amnestic mild cognitive impairment; NONAmn, non-amnestic mild cognitive impairment. LinearRegressionResults∖RegressionResults_DCN: DCN, The German Dementia Competence Network; all_MCI, mild cognitive impairment total sample; CERAD, the consortium to establish a registry for Alzheimer’s disease; bnt, Boston naming test 15- item version from the CERAD; edu, adjusted by educational level; full, adjusted by age, gender, and educational level ; unadj, unadjusted by age, gender, and educational level;cdt, clock drawing test; commands, commands item from the ADAS-Cog; conpraRECALL, constructional praxis recall from the CERAD; conpra, constructional praxis from the CERAD; idpra, ideational praxis from the ADAS-Cog; ori, orientation from the ADAS-Cog; rec, recognition from the CERAD; tmta, Trail Making Test (part A); tmtb, Trail Making Test (part B); vf, semantic verbal fluency (animals 1 minute) from the CERAD; wldr, delayed recall from the CERAD; wlir, immediate recall from the CERAD; wms_lmII, logical memory delayed recall of the story assessed according to the Wechsler memory scale; wms_lmI, logical memory immediate recall of the story from the Wechsler memory scale. [file Data_Sheet_1.ZIP › LinearRegressionResults/RegressionResults_AgeCoDe/Amn_MCI_REC_full.txt]

"Estimate" "Std. Error" "t value" "Pr(>|t|)"
"E4_dose" -2.32364035142619 1.34282204602845 -1.73041570050076 0.0852057465712013
"E2_dose" 1.898628235475 2.10011550784207 0.904058956940847 0.367127322165956
"CLU_1" -0.713627891850352 1.20990009499677 -0.589823816694762 0.556032369015787
"CLU_2" 1.03433685520835 1.20656824700051 0.857255159647769 0.39241904736173
"SORL1_1" -0.00933151744931159 1.13786420751041 -0.00820090603757408 0.993465581707665
"SORL1_2" 0.0485912195036975 2.60601927730484 0.0186457636468257 0.985143468718888
"SORL1_3" 0.237403479396119 1.22733546198051 0.193429984507274 0.846835592598436
"BIN1_1" -0.188293169414562 1.21804357525118 -0.154586562615983 0.877316697519743
"BIN1_2" -0.814329338445615 1.24288151113913 -0.655194667510389 0.513160712670183
"CR1_1" 0.965233500224787 1.29261119053206 0.746731505416941 0.456178730472434
"CR1_2" 0.661588073083463 1.28808171300873 0.513622751104907 0.608131983143297
"PICALM_1" 0.366727354363946 1.18180481811701 0.310311270306258 0.756675463308196
"PICALM_2" 0.77042426466136 1.13483932173365 0.678884005785428 0.498064372170563
"ABCA7_1" -3.21823108991001 1.98481095859478 -1.62142952505082 0.106637884373325
"ABCA7_2" 0.0827911496717079 1.45757275393097 0.0568006979057658 0.954766268256364
"SCIMP" -0.792706982893225 1.56950605719412 -0.505067807326839 0.614105926185871
"CD2AP" 1.15144693083262 1.24529546997101 0.924637532696898 0.356365519781624
"CD33" 0.11662137929093 1.16066912294757 0.100477713230421 0.920075069350039
"EPHA1" 0.632282950832174 1.22093756007271 0.517866737423101 0.605173342743249
"MS4A" -1.84563165382051 1.17256917104339 -1.57400663380754 0.117203785122497
"INPP5D" -0.388069787467371 1.11797210933516 -0.347119381804749 0.728891970640283
"TREML2" 0.613326105718692 1.09993026028264 0.557604539001489 0.577781331726272
"PTK2B" 1.21091057691274 1.11349473983856 1.08748657141237 0.278221506564736
"SLC24A4RIN3" -0.533799521233702 1.34022357433458 -0.398291398133878 0.690869767317676
"NME8" 1.07931306022228 1.11416101846297 0.968722691188063 0.333934810729831
"FERMT2" -1.04741593829182 1.76680978593594 -0.592828920594282 0.554011886970533
"CASS4" 1.52826788800378 1.81649956120429 0.841325767780855 0.401240026615501
"rs6678275_C" 0.667184398981937 1.3927446809212 0.479042862716693 0.632467828435296
"HS3ST1" -0.000587583136259298 1.11179943114071 -0.000528497424806593 0.999578883447912
"MEF2C" 0.46317567301614 1.08383350702645 0.427349468357817 0.66961647604802
"MTHFD1L" -1.37399722513236 2.26856673777056 -0.60566753547778 0.545494265293931
"PILRA_1" 0.490690898840932 1.20400500652393 0.407548885745583 0.684071073818878
"PILRA_2" 0.131342389829338 1.19706686354061 0.109720178404122 0.912748952731944
"CWPW1" 0.131342389829338 1.19706686354061 0.109720178404122 0.912748952731944
"NDUFAF6" 0.620971779705834 1.06192541435795 0.5847602584041 0.559413796654809
"ECHDC3" -0.0267789084106925 1.16319092008958 -0.0230219372832021 0.981657321418002
"FRMD4A_1" -1.90724177461292 1.2609839899497 -1.51250276753236 0.132121663513104
"FRMD4A_2" -0.474975667304564 2.13669132451317 -0.222294938840912 0.824330839419546
"GAB2" -0.721484805395501 1.42127233795207 -0.507633045497177 0.612318650111985
"ADAMST20" -0.976756180309478 1.02723168069896 -0.950862593767414 0.3429014653305
"SPPL2A" 0.308298628420855 1.08589294869727 0.283912542935946 0.776791510190873
"rs74615166_C" -10.6565809844661 5.22679202361869 -2.03883776823554 0.0428737511881202
"TOMM40" -1.02584174061015 1.3030281617792 -0.787275187674712 0.432133701484024
