# Supplementary material for: Exploring Genetic Associations of Alzheimer’s Disease Loci With Mild Cognitive Impairment Neurocognitive Endophenotypes
Source: Front Aging Neurosci. 2018 Oct 30;10:340. doi: 10.3389/fnagi.2018.00340 (PMC6218590; doi:10.3389/fnagi.2018.00340)
Supplement: DATA SHEET S1 — LinearRegressionResults∖RegressionResults_AgeCoDe: all_MCI, mild cognitive impairment total sample; CERAD, the consortium to establish a registry for Alzheimer’s disease; DR, delayed recall from the CERAD; edu, adjusted by educational level; full, adjusted by age, gender, and educational level; unadj, unadjusted by age, gender, and educational level; IR, immediate recall from the CERAD; REC, recognition from the CERAD; VF, semantic verbal fluency (animals 1 minute) from the CERAD; Amn_MCI, amnestic mild cognitive impairment; NONAmn, non-amnestic mild cognitive impairment. LinearRegressionResults∖RegressionResults_DCN: DCN, The German Dementia Competence Network; all_MCI, mild cognitive impairment total sample; CERAD, the consortium to establish a registry for Alzheimer’s disease; bnt, Boston naming test 15- item version from the CERAD; edu, adjusted by educational level; full, adjusted by age, gender, and educational level ; unadj, unadjusted by age, gender, and educational level;cdt, clock drawing test; commands, commands item from the ADAS-Cog; conpraRECALL, constructional praxis recall from the CERAD; conpra, constructional praxis from the CERAD; idpra, ideational praxis from the ADAS-Cog; ori, orientation from the ADAS-Cog; rec, recognition from the CERAD; tmta, Trail Making Test (part A); tmtb, Trail Making Test (part B); vf, semantic verbal fluency (animals 1 minute) from the CERAD; wldr, delayed recall from the CERAD; wlir, immediate recall from the CERAD; wms_lmII, logical memory delayed recall of the story assessed according to the Wechsler memory scale; wms_lmI, logical memory immediate recall of the story from the Wechsler memory scale. [file Data_Sheet_1.ZIP › LinearRegressionResults/RegressionResults_AgeCoDe/Amn_MCI_REC_unadj.txt]

"Estimate" "Std. Error" "t value" "Pr(>|t|)"
"E4_dose" -2.26571208093969 1.39906529520898 -1.61944698985707 0.107009760342189
"E2_dose" 2.37654320987652 2.17541491886694 1.09245514005868 0.276016351163638
"CLU_1" -1.08916478555305 1.23095321118476 -0.884814122630027 0.377393161612324
"CLU_2" 1.07527605709669 1.23972621748614 0.86734961472145 0.386862104787173
"SORL1_1" 0.0896111786148198 1.17996321255856 0.0759440444083952 0.939544802164098
"SORL1_2" 0.361904761904773 2.71063154235014 0.133513078502362 0.893928188746584
"SORL1_3" 0.342261904761908 1.27412494919594 0.268625070859729 0.788514336727199
"BIN1_1" -0.205634715025914 1.21824138587704 -0.168796362863567 0.866139258154339
"BIN1_2" -0.504693191370133 1.26649210877354 -0.398496909592966 0.690718564203923
"CR1_1" 1.76527158024312 1.3215688561407 1.33573939189074 0.183257881420314
"CR1_2" 1.38236648250461 1.32226671527717 1.04545207599424 0.297163577636072
"PICALM_1" 0.321920478170474 1.22000529830879 0.263868098455581 0.792172114819504
"PICALM_2" 0.666848617176123 1.17797012418963 0.566099770683807 0.57200467243661
"ABCA7_1" -3.03246753246753 2.05007464890375 -1.47919859117769 0.140769819710409
"ABCA7_2" 0.095073891625611 1.49310905578934 0.0636751155295549 0.949297667230207
"SCIMP" 0.282426778242737 1.61163811539374 0.175242056852035 0.861076050660728
"CD2AP" 1.13500639840751 1.2737514944954 0.891073653936829 0.374034711470502
"CD33" -0.0291732306435645 1.15474310917292 -0.0252638274364414 0.97987161011073
"EPHA1" 0.359068288636975 1.25832056913455 0.285355176927558 0.775687856448343
"MS4A" -1.42972797927462 1.21383980263587 -1.17785557548035 0.240350984277895
"INPP5D" 0.310442981675862 1.15107147337407 0.269699135854595 0.787684410811182
"TREML2" 1.15963855421687 1.13472799724021 1.02195288830209 0.308102633071178
"PTK2B" 1.19909502262441 1.15798794967193 1.03549870528802 0.301752195264847
"SLC24A4RIN3" -0.775974875687014 1.39524495921165 -0.556156731163149 0.578758089201472
"NME8" 1.01481570705851 1.15789813539117 0.876429174588554 0.381903492919658
"FERMT2" -0.239361702127678 1.81720039393405 -0.131720036450952 0.895345113490256
"CASS4" 1.70141116100062 1.8891862091698 0.900605325585297 0.3689383074172
"rs6678275_C" 0.875138325341241 1.43427688272689 0.610159959963519 0.54248493751236
"HS3ST1" 0.528238018884745 1.15147440807921 0.458749248075697 0.64693857731504
"MEF2C" 0.557065217391275 1.12415923831704 0.495539420398526 0.62079205752001
"MTHFD1L" -1.35088582677172 2.34589650845435 -0.575850563698473 0.565419825338135
"PILRA_1" 0.21236333052983 1.25152166232745 0.169684102898306 0.865439106954678
"PILRA_2" -0.275997519123449 1.24093098045201 -0.222411659851475 0.824232334165429
"CWPW1" -0.275997519123449 1.24093098045201 -0.222411659851475 0.824232334165429
"NDUFAF6" 0.995209059233417 1.10075247912922 0.904117027309086 0.367078268577807
"ECHDC3" -0.098332899192487 1.20644125973723 -0.0815065784586185 0.93512488867544
"FRMD4A_1" -1.7464114832536 1.30271674138617 -1.34059187831984 0.181679318854659
"FRMD4A_2" -0.120865139949106 2.20444714977666 -0.0548278691831427 0.95633412998014
"GAB2" -1.0336856010568 1.46860025464223 -0.703857702454653 0.482396910000506
"ADAMST20" -0.860912002440098 1.06412547087153 -0.809032417704468 0.419508431748506
"SPPL2A" 0.806072148778899 1.11741750998861 0.721370608186652 0.471568258714225
"rs74615166_C" -10.8776595744681 5.39443363352351 -2.01645998698905 0.0451598896226191
"TOMM40" -1.17993273542602 1.3519508913881 -0.872763014501612 0.38391154808664
