# Supplementary material for: Exploring Genetic Associations of Alzheimer’s Disease Loci With Mild Cognitive Impairment Neurocognitive Endophenotypes
Source: Front Aging Neurosci. 2018 Oct 30;10:340. doi: 10.3389/fnagi.2018.00340 (PMC6218590; doi:10.3389/fnagi.2018.00340)
Supplement: DATA SHEET S1 — LinearRegressionResults∖RegressionResults_AgeCoDe: all_MCI, mild cognitive impairment total sample; CERAD, the consortium to establish a registry for Alzheimer’s disease; DR, delayed recall from the CERAD; edu, adjusted by educational level; full, adjusted by age, gender, and educational level; unadj, unadjusted by age, gender, and educational level; IR, immediate recall from the CERAD; REC, recognition from the CERAD; VF, semantic verbal fluency (animals 1 minute) from the CERAD; Amn_MCI, amnestic mild cognitive impairment; NONAmn, non-amnestic mild cognitive impairment. LinearRegressionResults∖RegressionResults_DCN: DCN, The German Dementia Competence Network; all_MCI, mild cognitive impairment total sample; CERAD, the consortium to establish a registry for Alzheimer’s disease; bnt, Boston naming test 15- item version from the CERAD; edu, adjusted by educational level; full, adjusted by age, gender, and educational level ; unadj, unadjusted by age, gender, and educational level;cdt, clock drawing test; commands, commands item from the ADAS-Cog; conpraRECALL, constructional praxis recall from the CERAD; conpra, constructional praxis from the CERAD; idpra, ideational praxis from the ADAS-Cog; ori, orientation from the ADAS-Cog; rec, recognition from the CERAD; tmta, Trail Making Test (part A); tmtb, Trail Making Test (part B); vf, semantic verbal fluency (animals 1 minute) from the CERAD; wldr, delayed recall from the CERAD; wlir, immediate recall from the CERAD; wms_lmII, logical memory delayed recall of the story assessed according to the Wechsler memory scale; wms_lmI, logical memory immediate recall of the story from the Wechsler memory scale. [file Data_Sheet_1.ZIP › LinearRegressionResults/RegressionResults_AgeCoDe/NONAmn_MCI_DR_edu.txt]

"Estimate" "Std. Error" "t value" "Pr(>|t|)"
"E4_dose" -0.199207702545337 0.287070577182524 -0.693932845715071 0.488252498617607
"E2_dose" 0.565131228110637 0.336698790813103 1.67844745371935 0.0942840124316567
"CLU_1" 0.173630216006106 0.18686861991853 0.929156623952189 0.353547538876354
"CLU_2" 0.24463888039528 0.192807048495848 1.26882747442995 0.205476461427591
"SORL1_1" 0.158835100537437 0.185929097343997 0.854277801626541 0.393625984105502
"SORL1_2" -0.129077758770745 0.40904204621866 -0.315561101759559 0.7525507725033
"SORL1_3" -0.101378046082367 0.208850412784563 -0.485409843010184 0.627736441898969
"BIN1_1" -0.0212017224791765 0.188484528454794 -0.112485213789107 0.910513177273238
"BIN1_2" -0.311374862693351 0.19454025878949 -1.60056774176643 0.110514770182677
"CR1_1" -0.0115672181220361 0.226264282888976 -0.0511225986459027 0.959261513389034
"CR1_2" 0.0493500076513066 0.225652418917433 0.218699218417703 0.827031590114517
"PICALM_1" -0.00792447179533174 0.190899016784768 -0.0415113284960829 0.96691560174027
"PICALM_2" -0.219648130206269 0.193600305755496 -1.13454433529495 0.25746303245522
"ABCA7_1" 0.231296133874585 0.327142720477412 0.70701904519546 0.480098021569472
"ABCA7_2" -0.287705806007465 0.253596877081297 -1.13450058738394 0.257487296386117
"SCIMP" -0.0245539205973437 0.287720294999712 -0.0853395503343558 0.932047440931695
"CD2AP" 0.050217148942542 0.21376069681454 0.234922273789698 0.81442826582319
"CD33" 0.0896102334876308 0.188888827237283 0.474407273306124 0.635551217598323
"EPHA1" -0.0579882195353118 0.233756234536006 -0.248071328024322 0.804247253874376
"MS4A" -0.0336238352281298 0.188260802422551 -0.178602421722718 0.858369250698552
"INPP5D" 0.310977785801552 0.181691807704721 1.71156745992061 0.0879929979645675
"TREML2" -0.306848704201106 0.202122931014254 -1.51812910421068 0.130017690053717
"PTK2B" -0.120588658324509 0.185880333974269 -0.648743499359118 0.516992341011336
"SLC24A4RIN3" -0.153038074570921 0.214437969104399 -0.713670602319569 0.4759766315089
"NME8" -0.231685828400799 0.172932124970499 -1.33975008079224 0.181323955588173
"FERMT2" -0.0907215331167754 0.315490793360788 -0.287556832167297 0.773881274373098
"CASS4" 0.499983349244057 0.295465495147095 1.69218862255014 0.0916312848936531
"rs6678275_C" 0.0398737032025246 0.24427958047362 0.163229784189148 0.870445617796092
"HS3ST1" 0.0168495760644611 0.201906835266415 0.0834522320268561 0.933546702647438
"MEF2C" -0.184805222756295 0.182724714216335 -1.01138602705651 0.312633370834791
"MTHFD1L" -0.44132042253521 0.417290130321778 -1.05758653384613 0.291092003001553
"PILRA_1" 0.125102520887223 0.203819382070369 0.613791090996593 0.539812396196017
"PILRA_2" 0.0924264418364225 0.206139947388729 0.44836744651986 0.654206381206089
"CWPW1" 0.0999468938252002 0.206277775855861 0.484525748886487 0.628360559305192
"NDUFAF6" -0.196505376344089 0.177447506448176 -1.10740004341215 0.268993583203685
"ECHDC3" 0.195805149000699 0.18354396402934 1.0668024417812 0.286904753872477
"FRMD4A_1" 0.12095404065693 0.200541940305259 0.603135885056351 0.546869482631359
"FRMD4A_2" -0.457488579591465 0.323749704286539 -1.41309342845471 0.158654673806986
"GAB2" 0.265310905289121 0.22984697152655 1.1542936742957 0.249289379316582
"ADAMST20" -0.189302572420571 0.171903630544798 -1.10121334738907 0.271672103320447
"SPPL2A" 0.0337972888710453 0.184118422799773 0.183562776375722 0.854478438245168
"rs74615166_C" 0.192877871403097 0.526718471373689 0.366187786997613 0.714478827505918
"TOMM40" -0.0172474304963129 0.262677878657809 -0.0656600037446668 0.947691816264132
