# Supplementary material for: Exploring Genetic Associations of Alzheimer’s Disease Loci With Mild Cognitive Impairment Neurocognitive Endophenotypes
Source: Front Aging Neurosci. 2018 Oct 30;10:340. doi: 10.3389/fnagi.2018.00340 (PMC6218590; doi:10.3389/fnagi.2018.00340)
Supplement: DATA SHEET S1 — LinearRegressionResults∖RegressionResults_AgeCoDe: all_MCI, mild cognitive impairment total sample; CERAD, the consortium to establish a registry for Alzheimer’s disease; DR, delayed recall from the CERAD; edu, adjusted by educational level; full, adjusted by age, gender, and educational level; unadj, unadjusted by age, gender, and educational level; IR, immediate recall from the CERAD; REC, recognition from the CERAD; VF, semantic verbal fluency (animals 1 minute) from the CERAD; Amn_MCI, amnestic mild cognitive impairment; NONAmn, non-amnestic mild cognitive impairment. LinearRegressionResults∖RegressionResults_DCN: DCN, The German Dementia Competence Network; all_MCI, mild cognitive impairment total sample; CERAD, the consortium to establish a registry for Alzheimer’s disease; bnt, Boston naming test 15- item version from the CERAD; edu, adjusted by educational level; full, adjusted by age, gender, and educational level ; unadj, unadjusted by age, gender, and educational level;cdt, clock drawing test; commands, commands item from the ADAS-Cog; conpraRECALL, constructional praxis recall from the CERAD; conpra, constructional praxis from the CERAD; idpra, ideational praxis from the ADAS-Cog; ori, orientation from the ADAS-Cog; rec, recognition from the CERAD; tmta, Trail Making Test (part A); tmtb, Trail Making Test (part B); vf, semantic verbal fluency (animals 1 minute) from the CERAD; wldr, delayed recall from the CERAD; wlir, immediate recall from the CERAD; wms_lmII, logical memory delayed recall of the story assessed according to the Wechsler memory scale; wms_lmI, logical memory immediate recall of the story from the Wechsler memory scale. [file Data_Sheet_1.ZIP › LinearRegressionResults/RegressionResults_AgeCoDe/NONAmn_MCI_DR_full.txt]

"Estimate" "Std. Error" "t value" "Pr(>|t|)"
"E4_dose" -0.136536473414738 0.277145674137259 -0.492652370778542 0.622615035145602
"E2_dose" 0.415331932654079 0.326537855766051 1.27192582826184 0.204374808584316
"CLU_1" 0.0597794898471067 0.181691942173877 0.329015635651572 0.742372674484593
"CLU_2" 0.295533642658006 0.185786864282604 1.59071333594642 0.112723790160765
"SORL1_1" 0.175456652914511 0.180229614962041 0.973517326502999 0.331077943246468
"SORL1_2" -0.0645582581155662 0.394222759341913 -0.163760860035923 0.870028223571081
"SORL1_3" -0.115620884080249 0.201151045634371 -0.574796336333299 0.565858406088999
"BIN1_1" -0.0481810793291597 0.181643308577945 -0.265251055523935 0.790997630833996
"BIN1_2" -0.350553878068974 0.187317070095226 -1.87144651520955 0.0622530661178449
"CR1_1" -0.0496349012419951 0.218259579170495 -0.227412246603951 0.820257584326606
"CR1_2" 0.0111807820909081 0.217594200312208 0.0513836401653434 0.959053903100723
"PICALM_1" -0.0177795667875732 0.183898853312243 -0.0966812270296499 0.92304388912354
"PICALM_2" -0.217043016886497 0.186454076505637 -1.16405616307314 0.245323092355756
"ABCA7_1" 0.201559316710162 0.316536230444097 0.636765391523667 0.524761634581405
"ABCA7_2" -0.302472917594201 0.244017524737535 -1.2395540767801 0.216112390241624
"SCIMP" 0.129126917453061 0.279518315914136 0.461962276177733 0.644439881843188
"CD2AP" 0.090892066622291 0.206161033104899 0.44087898306196 0.659618148796794
"CD33" 0.0416234575750028 0.182429765459318 0.228161547377996 0.819675572278066
"EPHA1" -0.143757043207597 0.225701747705323 -0.636933673173355 0.524652160073423
"MS4A" -0.0179796993038988 0.181600006934686 -0.0990071509764058 0.921198495413697
"INPP5D" 0.374044101656724 0.175455579595405 2.13184500897183 0.0338238171710089
"TREML2" -0.226139097553875 0.195803774413529 -1.15492716231445 0.249030249523682
"PTK2B" -0.108746191944296 0.179169357583654 -0.606946374150625 0.544341023410576
"SLC24A4RIN3" -0.0149823058630777 0.209905932259603 -0.0713762860429702 0.943145370594612
"NME8" -0.247899052735087 0.166818182072866 -1.48604336562549 0.13830737785094
"FERMT2" -0.0805047063080443 0.304059931369134 -0.264765916197983 0.791369811589432
"CASS4" 0.467071945957477 0.284883267301173 1.6395204617746 0.102142697034237
"rs6678275_C" 0.0661387332462631 0.235954882711661 0.280302456495826 0.779436742257
"HS3ST1" 0.0268624972825451 0.195121805917049 0.137670401092767 0.890592352715849
"MEF2C" -0.173588003427157 0.176291076390369 -0.984666989285227 0.325573276956737
"MTHFD1L" -0.518356574935423 0.401431402659445 -1.291270616851 0.19760723526583
"PILRA_1" 0.0787237542097755 0.196874782324858 0.399867130163352 0.689537054174134
"PILRA_2" 0.0508033845303114 0.199296885367028 0.254913088264029 0.798963157878027
"CWPW1" 0.0557795274857845 0.199484995349573 0.279617659403594 0.779961634535791
"NDUFAF6" -0.131104159215314 0.171979768664901 -0.762323151339782 0.446460171128916
"ECHDC3" 0.199286509514949 0.177018561488086 1.12579442426641 0.26114344777871
"FRMD4A_1" 0.0544418893553762 0.193912535895472 0.280754872829485 0.779091296215607
"FRMD4A_2" -0.514319073731564 0.311741850222614 -1.64982363889959 0.100022122401985
"GAB2" 0.327863871256439 0.221654988089651 1.47916306365202 0.14014250076423
"ADAMST20" -0.290536057977229 0.166291578657258 -1.74714835425341 0.081624747170821
"SPPL2A" 0.0858229478159861 0.177806845191716 0.482675162047048 0.62967492997161
"rs74615166_C" 0.290859550228979 0.508683563294355 0.571788772464563 0.567889012785262
"TOMM40" -0.0205419314643454 0.253658515880264 -0.0809826210370243 0.935509592834241
