# Supplementary material for: Exploring Genetic Associations of Alzheimer’s Disease Loci With Mild Cognitive Impairment Neurocognitive Endophenotypes
Source: Front Aging Neurosci. 2018 Oct 30;10:340. doi: 10.3389/fnagi.2018.00340 (PMC6218590; doi:10.3389/fnagi.2018.00340)
Supplement: DATA SHEET S1 — LinearRegressionResults∖RegressionResults_AgeCoDe: all_MCI, mild cognitive impairment total sample; CERAD, the consortium to establish a registry for Alzheimer’s disease; DR, delayed recall from the CERAD; edu, adjusted by educational level; full, adjusted by age, gender, and educational level; unadj, unadjusted by age, gender, and educational level; IR, immediate recall from the CERAD; REC, recognition from the CERAD; VF, semantic verbal fluency (animals 1 minute) from the CERAD; Amn_MCI, amnestic mild cognitive impairment; NONAmn, non-amnestic mild cognitive impairment. LinearRegressionResults∖RegressionResults_DCN: DCN, The German Dementia Competence Network; all_MCI, mild cognitive impairment total sample; CERAD, the consortium to establish a registry for Alzheimer’s disease; bnt, Boston naming test 15- item version from the CERAD; edu, adjusted by educational level; full, adjusted by age, gender, and educational level ; unadj, unadjusted by age, gender, and educational level;cdt, clock drawing test; commands, commands item from the ADAS-Cog; conpraRECALL, constructional praxis recall from the CERAD; conpra, constructional praxis from the CERAD; idpra, ideational praxis from the ADAS-Cog; ori, orientation from the ADAS-Cog; rec, recognition from the CERAD; tmta, Trail Making Test (part A); tmtb, Trail Making Test (part B); vf, semantic verbal fluency (animals 1 minute) from the CERAD; wldr, delayed recall from the CERAD; wlir, immediate recall from the CERAD; wms_lmII, logical memory delayed recall of the story assessed according to the Wechsler memory scale; wms_lmI, logical memory immediate recall of the story from the Wechsler memory scale. [file Data_Sheet_1.ZIP › LinearRegressionResults/RegressionResults_AgeCoDe/NONAmn_MCI_DR_unadj.txt]

"Estimate" "Std. Error" "t value" "Pr(>|t|)"
"E4_dose" -0.111195158850229 0.297650600824305 -0.373576127655339 0.708978381988962
"E2_dose" 0.532877432930041 0.349787847051699 1.52343038050513 0.128683828670811
"CLU_1" 0.221952337305225 0.193669050941647 1.14603926763755 0.252680212441888
"CLU_2" 0.236023930953313 0.200310807020582 1.17828855299385 0.239603089014162
"SORL1_1" 0.183449968190493 0.192978373763495 0.950624490261903 0.342550181378052
"SORL1_2" -0.141963109354414 0.42486818694593 -0.334134476800637 0.738506220024591
"SORL1_3" -0.0926795738343453 0.21691827574222 -0.427255718851847 0.669495539554958
"BIN1_1" -0.062308050255933 0.1955388332758 -0.318647959651318 0.75021229464328
"BIN1_2" -0.365492623748782 0.201483733678885 -1.81400561263812 0.0706626278266501
"CR1_1" 0.0663278951591343 0.234400658474073 0.282968041092217 0.777393918914141
"CR1_2" 0.128603251654087 0.233671223093168 0.550359817318248 0.58247676761053
"PICALM_1" 0.0462854827561552 0.197923547420136 0.233855361625589 0.815254672644375
"PICALM_2" -0.174433792542574 0.201030355450777 -0.867698771916488 0.386243675809938
"ABCA7_1" 0.254430379746834 0.339694559423463 0.748997511701861 0.454437846194921
"ABCA7_2" -0.232638151467526 0.26351454882166 -0.882828490904195 0.378031127060678
"SCIMP" 0.0513126491646783 0.298284834385346 0.172025672275342 0.86353105913546
"CD2AP" 0.00742826334391504 0.221901410207719 0.0334755121067574 0.973317434208305
"CD33" 0.0235469657053606 0.195765066061826 0.120281754957874 0.9043394116982
"EPHA1" -0.137273798051184 0.24210201310806 -0.567008081795307 0.57112711193098
"MS4A" -0.0820189274447949 0.195215187203692 -0.420146242818775 0.674675426084097
"INPP5D" 0.304005080254886 0.188734318342169 1.61075676604684 0.10826374458077
"TREML2" -0.295275697017227 0.20994656310317 -1.40643263053621 0.160610406443513
"PTK2B" -0.119350732017825 0.192995506024767 -0.618411974849344 0.536763839257337
"SLC24A4RIN3" -0.157703598341555 0.222633240566681 -0.708356029585444 0.479263432695039
"NME8" -0.21727790072716 0.179613908480382 -1.20969418551955 0.227329979124573
"FERMT2" -0.148102175475271 0.327261710554411 -0.452549658878127 0.651193724257703
"CASS4" 0.461320372620495 0.30695805938336 1.50287753821232 0.133901914411075
"rs6678275_C" 0.121511378273937 0.252953530502829 0.480370359063156 0.631307294782718
"HS3ST1" -0.025882352941176 0.209429995192923 -0.123584746861755 0.901725205438072
"MEF2C" -0.147208121827412 0.189679072038655 -0.776090478750401 0.438294991698425
"MTHFD1L" -0.332720588235293 0.433669563553975 -0.767221442769947 0.443549248539681
"PILRA_1" 0.0597710547833201 0.211369173218119 0.282780378393402 0.777537012569452
"PILRA_2" 0.0165337482979957 0.213505193879278 0.0774395601230399 0.938324480911664
"CWPW1" 0.0170688313132433 0.21354956740701 0.0799291308359867 0.93634586811588
"NDUFAF6" -0.231755117277424 0.183972627492927 -1.25972608227457 0.20872813232034
"ECHDC3" 0.154571054790573 0.190517756381663 0.811320990369638 0.417811969637852
"FRMD4A_1" 0.0763612392880684 0.208151639203949 0.366853893536956 0.713983223006167
"FRMD4A_2" -0.635282864170541 0.333154467198834 -1.90687181688424 0.0574797067870336
"GAB2" 0.371847507331377 0.237193965981671 1.56769378931044 0.11799289082041
"ADAMST20" -0.187001695939492 0.178506355078752 -1.04759125162234 0.295653708769615
"SPPL2A" 0.0360205831903934 0.191152809280531 0.188438680686772 0.850657687684806
"rs74615166_C" 0.290111090875977 0.546335969706725 0.5310122469727 0.595795492100361
"TOMM40" -0.0615927282593939 0.272633019481187 -0.225918079829814 0.821416948043282
