# Supplementary material for: Exploring Genetic Associations of Alzheimer’s Disease Loci With Mild Cognitive Impairment Neurocognitive Endophenotypes
Source: Front Aging Neurosci. 2018 Oct 30;10:340. doi: 10.3389/fnagi.2018.00340 (PMC6218590; doi:10.3389/fnagi.2018.00340)
Supplement: DATA SHEET S1 — LinearRegressionResults∖RegressionResults_AgeCoDe: all_MCI, mild cognitive impairment total sample; CERAD, the consortium to establish a registry for Alzheimer’s disease; DR, delayed recall from the CERAD; edu, adjusted by educational level; full, adjusted by age, gender, and educational level; unadj, unadjusted by age, gender, and educational level; IR, immediate recall from the CERAD; REC, recognition from the CERAD; VF, semantic verbal fluency (animals 1 minute) from the CERAD; Amn_MCI, amnestic mild cognitive impairment; NONAmn, non-amnestic mild cognitive impairment. LinearRegressionResults∖RegressionResults_DCN: DCN, The German Dementia Competence Network; all_MCI, mild cognitive impairment total sample; CERAD, the consortium to establish a registry for Alzheimer’s disease; bnt, Boston naming test 15- item version from the CERAD; edu, adjusted by educational level; full, adjusted by age, gender, and educational level ; unadj, unadjusted by age, gender, and educational level;cdt, clock drawing test; commands, commands item from the ADAS-Cog; conpraRECALL, constructional praxis recall from the CERAD; conpra, constructional praxis from the CERAD; idpra, ideational praxis from the ADAS-Cog; ori, orientation from the ADAS-Cog; rec, recognition from the CERAD; tmta, Trail Making Test (part A); tmtb, Trail Making Test (part B); vf, semantic verbal fluency (animals 1 minute) from the CERAD; wldr, delayed recall from the CERAD; wlir, immediate recall from the CERAD; wms_lmII, logical memory delayed recall of the story assessed according to the Wechsler memory scale; wms_lmI, logical memory immediate recall of the story from the Wechsler memory scale. [file Data_Sheet_1.ZIP › LinearRegressionResults/RegressionResults_AgeCoDe/NONAmn_MCI_IR_edu.txt]

"Estimate" "Std. Error" "t value" "Pr(>|t|)"
"E4_dose" -0.679774579936784 0.555118011719247 -1.22455868047132 0.221686509305114
"E2_dose" 0.327371258089161 0.654906508253736 0.499874797338744 0.617523674675939
"CLU_1" 0.422058789970265 0.361061388689911 1.16893914218211 0.24334695340126
"CLU_2" 0.193897320860806 0.373666894176767 0.518904200191416 0.604206322568152
"SORL1_1" 0.492442756135867 0.358862705350475 1.37223163286063 0.17100633389339
"SORL1_2" -0.485324570090933 0.791394243006473 -0.613252591081792 0.540164880125776
"SORL1_3" 0.303517810297414 0.403648363425325 0.751936184558729 0.452673125694597
"BIN1_1" 0.116707224843214 0.3644308873092 0.320245151844647 0.749003225189487
"BIN1_2" -0.31603119883384 0.377345787410589 -0.837510870341233 0.402965576977615
"CR1_1" 0.209394264023936 0.437378640096272 0.478748262553118 0.632463012892949
"CR1_2" 0.191645879079857 0.436254478513036 0.439298364874276 0.660758481445208
"PICALM_1" 0.175025083496217 0.369018089660195 0.474299467696518 0.635627992538396
"PICALM_2" -0.172551376233048 0.375041045188148 -0.460086645040368 0.645784007228169
"ABCA7_1" 0.294911399675572 0.632912322369154 0.465959326833206 0.641579391353549
"ABCA7_2" -0.294739782933384 0.491087327796067 -0.600177944432277 0.548839230771263
"SCIMP" -0.432657913672812 0.55633029072268 -0.777699724224586 0.437348878094826
"CD2AP" 0.104905402931927 0.412181547084459 0.254512613856611 0.799272775417309
"CD33" 0.182790709097656 0.365251474634593 0.500451666295185 0.617120376075083
"EPHA1" 0.497098412585345 0.451172837845504 1.1017915328395 0.271426733026374
"MS4A" -0.579445734447097 0.362546451126567 -1.59826618808857 0.111026001335432
"INPP5D" -0.0628114753065973 0.353326126791643 -0.177771952153534 0.85902008321182
"TREML2" -0.498760720545077 0.391638922750281 -1.27352183751945 0.203802623252259
"PTK2B" -0.230716928830137 0.359772104481223 -0.64128631974628 0.521818268600016
"SLC24A4RIN3" -0.475586900769385 0.414491771489506 -1.14739768912741 0.252116525045036
"NME8" -0.42675847120435 0.334798371821107 -1.27467307825613 0.20339521302489
"FERMT2" -0.122138888540506 0.610666754412629 -0.200009068215914 0.841606777965411
"CASS4" 0.598555824434431 0.57352065959055 1.04365172278494 0.297473034792479
"rs6678275_C" -0.395376635092472 0.472274965775839 -0.837174662525165 0.403149884114669
"HS3ST1" -0.191908505928935 0.390635240726549 -0.491272895840123 0.623586768363327
"MEF2C" 0.104239902432026 0.354201083077363 0.294295831978747 0.768732046208383
"MTHFD1L" 0.197904929577468 0.804248668759467 0.246074301724032 0.805792431522231
"PILRA_1" -0.0909303939505902 0.394451998792676 -0.230523344358519 0.817840179403799
"PILRA_2" -0.194759734103243 0.398954014255282 -0.488175897833229 0.625776022809097
"CWPW1" -0.150794715130971 0.399305424603031 -0.377642540871775 0.705958816624694
"NDUFAF6" -0.465591397849466 0.343100488821167 -1.35701175900144 0.175780879221536
"ECHDC3" 0.311957966298069 0.355458074751323 0.877622393347834 0.380839454318622
"FRMD4A_1" 0.246553067491143 0.387775282780561 0.635814293585765 0.525377398910415
"FRMD4A_2" -0.355002826455631 0.627784477218875 -0.565485193307608 0.572162281077963
"GAB2" -0.162575146210346 0.445348474690035 -0.365051539299645 0.715327608147631
"ADAMST20" -0.160751058605443 0.333248582616134 -0.482375820906673 0.629884992380977
"SPPL2A" -0.238372639293435 0.356114512996046 -0.669370751806685 0.50376538423084
"rs74615166_C" 0.951452746407469 1.01821721333173 0.934430035114219 0.350821304103647
"TOMM40" -0.0718237012593583 0.507944369626385 -0.141400723296112 0.887647347153455
