# Supplementary material for: Exploring Genetic Associations of Alzheimer’s Disease Loci With Mild Cognitive Impairment Neurocognitive Endophenotypes
Source: Front Aging Neurosci. 2018 Oct 30;10:340. doi: 10.3389/fnagi.2018.00340 (PMC6218590; doi:10.3389/fnagi.2018.00340)
Supplement: DATA SHEET S1 — LinearRegressionResults∖RegressionResults_AgeCoDe: all_MCI, mild cognitive impairment total sample; CERAD, the consortium to establish a registry for Alzheimer’s disease; DR, delayed recall from the CERAD; edu, adjusted by educational level; full, adjusted by age, gender, and educational level; unadj, unadjusted by age, gender, and educational level; IR, immediate recall from the CERAD; REC, recognition from the CERAD; VF, semantic verbal fluency (animals 1 minute) from the CERAD; Amn_MCI, amnestic mild cognitive impairment; NONAmn, non-amnestic mild cognitive impairment. LinearRegressionResults∖RegressionResults_DCN: DCN, The German Dementia Competence Network; all_MCI, mild cognitive impairment total sample; CERAD, the consortium to establish a registry for Alzheimer’s disease; bnt, Boston naming test 15- item version from the CERAD; edu, adjusted by educational level; full, adjusted by age, gender, and educational level ; unadj, unadjusted by age, gender, and educational level;cdt, clock drawing test; commands, commands item from the ADAS-Cog; conpraRECALL, constructional praxis recall from the CERAD; conpra, constructional praxis from the CERAD; idpra, ideational praxis from the ADAS-Cog; ori, orientation from the ADAS-Cog; rec, recognition from the CERAD; tmta, Trail Making Test (part A); tmtb, Trail Making Test (part B); vf, semantic verbal fluency (animals 1 minute) from the CERAD; wldr, delayed recall from the CERAD; wlir, immediate recall from the CERAD; wms_lmII, logical memory delayed recall of the story assessed according to the Wechsler memory scale; wms_lmI, logical memory immediate recall of the story from the Wechsler memory scale. [file Data_Sheet_1.ZIP › LinearRegressionResults/RegressionResults_AgeCoDe/NONAmn_MCI_IR_full.txt]

"Estimate" "Std. Error" "t value" "Pr(>|t|)"
"E4_dose" -0.523835248252647 0.5230143594418 -1.0015695339832 0.317350716079484
"E2_dose" -0.0446308514145991 0.618636428440061 -0.0721439109674469 0.942534978490285
"CLU_1" 0.146494018224037 0.343030214609614 0.427058643772108 0.669641926512742
"CLU_2" 0.318490530167157 0.351797307271151 0.905323956677352 0.366017864394984
"SORL1_1" 0.546842387019263 0.339386095343131 1.61126927273313 0.108169111794783
"SORL1_2" -0.327277431232429 0.744626191583628 -0.439519096872478 0.660597718129298
"SORL1_3" 0.269691803639062 0.379705631584848 0.710265482535507 0.478089437376236
"BIN1_1" 0.0498537337420213 0.34300865278489 0.145342495990286 0.884537741820891
"BIN1_2" -0.412522167361704 0.35495011490074 -1.16219758789785 0.246075881266152
"CR1_1" 0.112685691750569 0.412104014524824 0.273439927248708 0.784702591028195
"CR1_2" 0.0959931942959871 0.41082796330049 0.233657888145689 0.815409414540366
"PICALM_1" 0.153031247462818 0.347132891697656 0.440843409319174 0.65964282070372
"PICALM_2" -0.166895780487485 0.352724753219495 -0.473161520319012 0.636440896617946
"ABCA7_1" 0.239271684399636 0.597930090957073 0.400166654962367 0.689317619281303
"ABCA7_2" -0.318709805276082 0.462742237400551 -0.688741548786277 0.491519985228134
"SCIMP" -0.078668560035868 0.528305218930075 -0.148907406584375 0.881725752750259
"CD2AP" 0.198543073951219 0.388129133210044 0.511538704423338 0.609350194797996
"CD33" 0.0725638112843706 0.344469996460571 0.210653502569059 0.833300193049435
"EPHA1" 0.291906700661033 0.426127229287863 0.685022407858946 0.493856948360952
"MS4A" -0.549067173630037 0.341440871137287 -1.60808860345623 0.10886413911668
"INPP5D" 0.0749151591282204 0.333965505022695 0.224320051027813 0.822659461965503
"TREML2" -0.299887136012781 0.370376300785592 -0.809682302503431 0.418758181659229
"PTK2B" -0.200673209376026 0.338542779360435 -0.592755839469187 0.553786689610793
"SLC24A4RIN3" -0.157711616844782 0.396508632154076 -0.397750777802733 0.691093979423028
"NME8" -0.47046332010469 0.315186066551609 -1.49265265832319 0.136568610279213
"FERMT2" -0.0997908647875872 0.574546839627398 -0.17368621303757 0.862228051322173
"CASS4" 0.517057873299945 0.53984119854131 0.957796245816497 0.338929109500159
"rs6678275_C" -0.342779297597945 0.445449983655491 -0.769512426030414 0.442188631129856
"HS3ST1" -0.176915117876712 0.368546204272529 -0.480035110457654 0.631548775008582
"MEF2C" 0.128270622788766 0.333546002538819 0.384566512002607 0.700828378466542
"MTHFD1L" 0.0120758958628102 0.755325943012018 0.0159876619816011 0.987254897444672
"PILRA_1" -0.199443209475969 0.371507359913721 -0.536848609196566 0.591767463858621
"PILRA_2" -0.290796108335128 0.376233099460568 -0.772914740229032 0.440175351578495
"CWPW1" -0.25279167755246 0.376687645419224 -0.671090970533749 0.502673832504551
"NDUFAF6" -0.302213256758657 0.324796613258612 -0.930469236506558 0.352868910833284
"ECHDC3" 0.32438774216087 0.334649753619105 0.969335069435267 0.333151146687726
"FRMD4A_1" 0.0920568529075946 0.36615697119469 0.251413628988773 0.801665887487083
"FRMD4A_2" -0.494934316732329 0.590600815685698 -0.838018342656201 0.402685344294908
"GAB2" -0.0232257444712681 0.420047267640468 -0.0552931687943933 0.955941587402442
"ADAMST20" -0.402317208596259 0.314932995989677 -1.27746921954613 0.202414581323729
"SPPL2A" -0.118235113384391 0.336019356174223 -0.35186994800111 0.725180382544384
"rs74615166_C" 1.17413133897146 0.959286977234189 1.22396255430956 0.221917226202075
"TOMM40" -0.0685760955451052 0.478949306146024 -0.143180279551752 0.886243606002768
