# Supplementary material for: Exploring Genetic Associations of Alzheimer’s Disease Loci With Mild Cognitive Impairment Neurocognitive Endophenotypes
Source: Front Aging Neurosci. 2018 Oct 30;10:340. doi: 10.3389/fnagi.2018.00340 (PMC6218590; doi:10.3389/fnagi.2018.00340)
Supplement: DATA SHEET S1 — LinearRegressionResults∖RegressionResults_AgeCoDe: all_MCI, mild cognitive impairment total sample; CERAD, the consortium to establish a registry for Alzheimer’s disease; DR, delayed recall from the CERAD; edu, adjusted by educational level; full, adjusted by age, gender, and educational level; unadj, unadjusted by age, gender, and educational level; IR, immediate recall from the CERAD; REC, recognition from the CERAD; VF, semantic verbal fluency (animals 1 minute) from the CERAD; Amn_MCI, amnestic mild cognitive impairment; NONAmn, non-amnestic mild cognitive impairment. LinearRegressionResults∖RegressionResults_DCN: DCN, The German Dementia Competence Network; all_MCI, mild cognitive impairment total sample; CERAD, the consortium to establish a registry for Alzheimer’s disease; bnt, Boston naming test 15- item version from the CERAD; edu, adjusted by educational level; full, adjusted by age, gender, and educational level ; unadj, unadjusted by age, gender, and educational level;cdt, clock drawing test; commands, commands item from the ADAS-Cog; conpraRECALL, constructional praxis recall from the CERAD; conpra, constructional praxis from the CERAD; idpra, ideational praxis from the ADAS-Cog; ori, orientation from the ADAS-Cog; rec, recognition from the CERAD; tmta, Trail Making Test (part A); tmtb, Trail Making Test (part B); vf, semantic verbal fluency (animals 1 minute) from the CERAD; wldr, delayed recall from the CERAD; wlir, immediate recall from the CERAD; wms_lmII, logical memory delayed recall of the story assessed according to the Wechsler memory scale; wms_lmI, logical memory immediate recall of the story from the Wechsler memory scale. [file Data_Sheet_1.ZIP › LinearRegressionResults/RegressionResults_AgeCoDe/NONAmn_MCI_IR_unadj.txt]

"Estimate" "Std. Error" "t value" "Pr(>|t|)"
"E4_dose" -0.476550680786686 0.584855606236992 -0.814817667309118 0.415810380983053
"E2_dose" 0.253550762756446 0.690340339311014 0.367283712566325 0.713661280400421
"CLU_1" 0.532997250229155 0.379905490657332 1.40297327450292 0.161645294925797
"CLU_2" 0.174136916437815 0.394125998925889 0.441830574264043 0.658925940461406
"SORL1_1" 0.548895755702987 0.378211324869584 1.45129381277057 0.147729193939809
"SORL1_2" -0.514822134387352 0.834442190126907 -0.616965609455886 0.537714690128144
"SORL1_3" 0.32346202314125 0.42569164028929 0.759850540925428 0.447932779010253
"BIN1_1" 0.0219637040483968 0.384046532718385 0.0571902157088408 0.954431243453228
"BIN1_2" -0.441626519557671 0.396987031769443 -1.11244570783398 0.266825480995064
"CR1_1" 0.387202460550954 0.459823072217496 0.842068360518906 0.400411643878184
"CR1_2" 0.373308508162387 0.458595009436309 0.814026538625543 0.416266906383023
"PICALM_1" 0.29892508997307 0.388324077397918 0.769782527975365 0.442026636839579
"PICALM_2" -0.0693989205707645 0.39523682443854 -0.175588194924272 0.860734376445846
"ABCA7_1" 0.348101265822795 0.667383320587306 0.521591198168485 0.602334780611683
"ABCA7_2" -0.169052372255025 0.518040629727386 -0.326330335024083 0.744400465202077
"SCIMP" -0.257756563245821 0.585830496951542 -0.439984884001595 0.660258657509707
"CD2AP" 0.00880608638351334 0.433681230721338 0.0203054357894767 0.983813084250546
"CD33" 0.0311472734478842 0.384433734226819 0.0810211765378193 0.9354784253964
"EPHA1" 0.312024842060174 0.475336322000662 0.656429621761031 0.512044301430822
"MS4A" -0.689274447949531 0.381416970853705 -1.80714152914267 0.0717287378686047
"INPP5D" -0.0787439507740858 0.372314264665669 -0.211498613529612 0.8326390045616
"TREML2" -0.472268044024989 0.412894084386349 -1.14379949213097 0.253600781231484
"PTK2B" -0.227880330999365 0.379157250974497 -0.601017995603869 0.548272932631195
"SLC24A4RIN3" -0.48627545925007 0.436842997449312 -1.11315841638618 0.266514064048216
"NME8" -0.393771735693964 0.352981337146493 -1.11555964651622 0.265485970328304
"FERMT2" -0.253740118899853 0.642964693836821 -0.394640827610123 0.693382894234334
"CASS4" 0.510328068043744 0.604544118953253 0.844153556447391 0.399243057328008
"rs6678275_C" -0.206097037355091 0.496980749394123 -0.414698230477431 0.678653404150424
"HS3ST1" -0.289411764705882 0.411107552923621 -0.703980655786326 0.4819801794882
"MEF2C" 0.189509306260574 0.372838106536221 0.508288458015125 0.611617289409479
"MTHFD1L" 0.439338235294119 0.846738764533247 0.518859244074291 0.604238890056377
"PILRA_1" -0.239247751430906 0.414941063463563 -0.57658248965257 0.564646800015963
"PILRA_2" -0.366465668157949 0.418916491747791 -0.874794082775285 0.382372042236543
"CWPW1" -0.338263093517184 0.419081543098601 -0.807153402691365 0.420205040288728
"NDUFAF6" -0.54634065409901 0.361005915806581 -1.51338421388011 0.131214224912837
"ECHDC3" 0.217743187210359 0.37447204714503 0.58146713184717 0.56135373648519
"FRMD4A_1" 0.144179301252469 0.408759392154088 0.35272413067421 0.724539696667927
"FRMD4A_2" -0.772478819349555 0.656631718107145 -1.17642629505678 0.240344938760833
"GAB2" 0.0891495601172986 0.467634753604201 0.190639295796979 0.848935447914992
"ADAMST20" -0.155480613657187 0.351195680358671 -0.442717898746353 0.658282579685954
"SPPL2A" -0.233276157804463 0.375309049367427 -0.621557508932022 0.53469564169121
"rs74615166_C" 1.17355672919322 1.0716862176932 1.09505628589617 0.274353138779883
"TOMM40" -0.173653506986835 0.53532855151808 -0.324386783582512 0.745868312683835
