# Supplementary material for: Exploring Genetic Associations of Alzheimer’s Disease Loci With Mild Cognitive Impairment Neurocognitive Endophenotypes
Source: Front Aging Neurosci. 2018 Oct 30;10:340. doi: 10.3389/fnagi.2018.00340 (PMC6218590; doi:10.3389/fnagi.2018.00340)
Supplement: DATA SHEET S1 — LinearRegressionResults∖RegressionResults_AgeCoDe: all_MCI, mild cognitive impairment total sample; CERAD, the consortium to establish a registry for Alzheimer’s disease; DR, delayed recall from the CERAD; edu, adjusted by educational level; full, adjusted by age, gender, and educational level; unadj, unadjusted by age, gender, and educational level; IR, immediate recall from the CERAD; REC, recognition from the CERAD; VF, semantic verbal fluency (animals 1 minute) from the CERAD; Amn_MCI, amnestic mild cognitive impairment; NONAmn, non-amnestic mild cognitive impairment. LinearRegressionResults∖RegressionResults_DCN: DCN, The German Dementia Competence Network; all_MCI, mild cognitive impairment total sample; CERAD, the consortium to establish a registry for Alzheimer’s disease; bnt, Boston naming test 15- item version from the CERAD; edu, adjusted by educational level; full, adjusted by age, gender, and educational level ; unadj, unadjusted by age, gender, and educational level;cdt, clock drawing test; commands, commands item from the ADAS-Cog; conpraRECALL, constructional praxis recall from the CERAD; conpra, constructional praxis from the CERAD; idpra, ideational praxis from the ADAS-Cog; ori, orientation from the ADAS-Cog; rec, recognition from the CERAD; tmta, Trail Making Test (part A); tmtb, Trail Making Test (part B); vf, semantic verbal fluency (animals 1 minute) from the CERAD; wldr, delayed recall from the CERAD; wlir, immediate recall from the CERAD; wms_lmII, logical memory delayed recall of the story assessed according to the Wechsler memory scale; wms_lmI, logical memory immediate recall of the story from the Wechsler memory scale. [file Data_Sheet_1.ZIP › LinearRegressionResults/RegressionResults_AgeCoDe/NONAmn_MCI_REC_edu.txt]

"Estimate" "Std. Error" "t value" "Pr(>|t|)"
"E4_dose" -0.190044613060797 1.22404370828945 -0.155259662521673 0.876719651537068
"E2_dose" 0.608506015887056 1.44041269656426 0.422452549424546 0.672993363222939
"CLU_1" 0.773552805530893 0.79445554947224 0.973689221561567 0.330990115453733
"CLU_2" 0.158634478007568 0.822232501310624 0.192931412653608 0.847142365491724
"SORL1_1" 0.31194104396348 0.793244979541167 0.393246792616216 0.694414672788902
"SORL1_2" -1.34198128155833 1.74026248722503 -0.771137280387059 0.441222544938523
"SORL1_3" -0.482717259976542 0.888704817778605 -0.543169396991834 0.587413849309868
"BIN1_1" 0.069826136453521 0.802451543068493 0.0870160161777656 0.930716447704897
"BIN1_2" -0.279373738927708 0.831371892538586 -0.336039432455003 0.737074482248776
"CR1_1" 1.19935046871181 0.960445373157456 1.24874407460463 0.21272581811464
"CR1_2" 1.1948184315064 0.95796689684571 1.24724396577853 0.213274412036681
"PICALM_1" 0.873371065343175 0.810262004509014 1.07788722719684 0.281944294590227
"PICALM_2" -0.119608027890319 0.824988020892789 -0.14498153289654 0.884822162562152
"ABCA7_1" 2.30734767025093 1.38615421799663 1.66456779505073 0.0970361327565515
"ABCA7_2" -0.606592989162099 1.08197460537379 -0.560635144438107 0.575464742059305
"SCIMP" 0.307266338468192 1.22570620181586 0.250685146255262 0.802226889765286
"CD2AP" 0.917395916758555 0.907148332195027 1.01129648173274 0.312686787447702
"CD33" 0.817647175709841 0.803055229257169 1.01817053911245 0.30941188489668
"EPHA1" -0.532477690333295 0.99561936185038 -0.534820545618632 0.593167496936794
"MS4A" -1.06335186196808 0.798276959798838 -1.33205881607311 0.183845223165545
"INPP5D" 0.332154697198619 0.777216527225132 0.427364428783442 0.669416456417985
"TREML2" -0.535401608080742 0.864140813865734 -0.619576809114735 0.536000517757564
"PTK2B" -0.126648339139853 0.793387235325671 -0.159629917776363 0.873278616789106
"SLC24A4RIN3" -1.54813259166764 0.910396073342566 -1.7005044694268 0.0900587616946514
"NME8" -0.343668750799176 0.739838912771473 -0.464518349692876 0.642608917000376
"FERMT2" -2.19311336772329 1.33824390583417 -1.63879944318241 0.102289508914166
"CASS4" 2.97184504043731 1.25302920872915 2.37172846389704 0.0183278131205408
"rs6678275_C" -0.363024170615125 1.04087429579516 -0.348768503633571 0.727504537931023
"HS3ST1" -0.541789530657104 0.860352057592402 -0.629730034206276 0.52934422380216
"MEF2C" -0.618155582467995 0.778768993771084 -0.793759879261063 0.427954366550747
"MTHFD1L" -2.72337383845601 1.77097922560494 -1.53777853465545 0.125156791386237
"PILRA_1" -0.706569991121643 0.868825395451384 -0.813247396796633 0.416714795924418
"PILRA_2" -0.6201223516933 0.878319076890402 -0.706033112577697 0.480708257780894
"CWPW1" -0.536119577199934 0.879138985144307 -0.609823459383879 0.542434300824039
"NDUFAF6" 0.0471721722795277 0.757223807493002 0.0622962086146026 0.950367885807193
"ECHDC3" 0.211314957399113 0.784283620237884 0.269436912803328 0.787776271225391
"FRMD4A_1" 0.402631127934954 0.859998639805098 0.468176470635119 0.639996104408642
"FRMD4A_2" -1.61082706882448 1.37808727302111 -1.16888610783927 0.243371329724635
"GAB2" -0.781259992674475 0.980021508718303 -0.797186577768305 0.425968983434404
"ADAMST20" -0.219696951395768 0.73345786690555 -0.299535885166338 0.764735885480175
"SPPL2A" -0.497353886974241 0.783761108289473 -0.634573317958703 0.526183992704471
"rs74615166_C" -1.34471318896303 2.24250075967181 -0.599648933523585 0.54918689341169
"TOMM40" 0.99737168255056 1.11589012054254 0.893790225569558 0.372145852431928
