# Supplementary material for: Exploring Genetic Associations of Alzheimer’s Disease Loci With Mild Cognitive Impairment Neurocognitive Endophenotypes
Source: Front Aging Neurosci. 2018 Oct 30;10:340. doi: 10.3389/fnagi.2018.00340 (PMC6218590; doi:10.3389/fnagi.2018.00340)
Supplement: DATA SHEET S1 — LinearRegressionResults∖RegressionResults_AgeCoDe: all_MCI, mild cognitive impairment total sample; CERAD, the consortium to establish a registry for Alzheimer’s disease; DR, delayed recall from the CERAD; edu, adjusted by educational level; full, adjusted by age, gender, and educational level; unadj, unadjusted by age, gender, and educational level; IR, immediate recall from the CERAD; REC, recognition from the CERAD; VF, semantic verbal fluency (animals 1 minute) from the CERAD; Amn_MCI, amnestic mild cognitive impairment; NONAmn, non-amnestic mild cognitive impairment. LinearRegressionResults∖RegressionResults_DCN: DCN, The German Dementia Competence Network; all_MCI, mild cognitive impairment total sample; CERAD, the consortium to establish a registry for Alzheimer’s disease; bnt, Boston naming test 15- item version from the CERAD; edu, adjusted by educational level; full, adjusted by age, gender, and educational level ; unadj, unadjusted by age, gender, and educational level;cdt, clock drawing test; commands, commands item from the ADAS-Cog; conpraRECALL, constructional praxis recall from the CERAD; conpra, constructional praxis from the CERAD; idpra, ideational praxis from the ADAS-Cog; ori, orientation from the ADAS-Cog; rec, recognition from the CERAD; tmta, Trail Making Test (part A); tmtb, Trail Making Test (part B); vf, semantic verbal fluency (animals 1 minute) from the CERAD; wldr, delayed recall from the CERAD; wlir, immediate recall from the CERAD; wms_lmII, logical memory delayed recall of the story assessed according to the Wechsler memory scale; wms_lmI, logical memory immediate recall of the story from the Wechsler memory scale. [file Data_Sheet_1.ZIP › LinearRegressionResults/RegressionResults_AgeCoDe/NONAmn_MCI_REC_full.txt]

"Estimate" "Std. Error" "t value" "Pr(>|t|)"
"E4_dose" -0.084879023332667 1.22120054472654 -0.069504573756699 0.944633991230538
"E2_dose" 0.331046476379547 1.44170314263582 0.229621803954942 0.818541103136175
"CLU_1" 0.57511996701636 0.79800020127075 0.720701531278474 0.471654372868378
"CLU_2" 0.244508875296747 0.820152770491631 0.298126012730749 0.765813357277397
"SORL1_1" 0.310792352706007 0.79535109511694 0.390761205477829 0.696251098869203
"SORL1_2" -1.23170949594829 1.73456056118297 -0.710098870868057 0.478188966446758
"SORL1_3" -0.511913730690421 0.88485097645761 -0.578531011786643 0.563339724079295
"BIN1_1" 0.0227400187251378 0.799442116342429 0.0284448595592847 0.977326258728332
"BIN1_2" -0.345683537632362 0.82866401259399 -0.417157656636082 0.676861452192527
"CR1_1" 1.14379662180112 0.95789740196612 1.19407007415766 0.233393848058949
"CR1_2" 1.13329774623892 0.954987112666987 1.18671522495625 0.236278864791364
"PICALM_1" 0.852568451877295 0.806874903598882 1.0566302757399 0.291530479020259
"PICALM_2" -0.112502501522363 0.821393207620805 -0.136965463651971 0.891149965957284
"ABCA7_1" 2.22607271284429 1.38669777783216 1.60530488216714 0.109478829671781
"ABCA7_2" -0.653726731807663 1.07836649914852 -0.606219436827691 0.544830544458352
"SCIMP" 0.606055032913527 1.23092956815733 0.49235557304938 0.622825731730285
"CD2AP" 1.00397753825591 0.904178211359932 1.11037572642441 0.267729311638689
"CD33" 0.717722047793909 0.801895447569068 0.89503195207015 0.371487544747612
"EPHA1" -0.684652874334369 0.993898542287732 -0.688855899474862 0.491446338890861
"MS4A" -1.02332802451553 0.796108927107015 -1.28541207072531 0.199639725469464
"INPP5D" 0.454643753971076 0.777799979414678 0.584525284139518 0.559303362037939
"TREML2" -0.391126590928429 0.864365515533005 -0.452501382690219 0.651232700175
"PTK2B" -0.109578201219116 0.790557986366994 -0.138608682865482 0.88985176064435
"SLC24A4RIN3" -1.3185854117876 0.921572115232407 -1.43080003180768 0.153521433569424
"NME8" -0.366991348605122 0.738221672206061 -0.497128928101535 0.619459852961446
"FERMT2" -2.17301592872079 1.3333453225346 -1.62974729201437 0.104197456726706
"CASS4" 2.91475483831563 1.24897344887419 2.33372041730989 0.02026629957541
"rs6678275_C" -0.306222886043816 1.03944490305701 -0.294602325859902 0.768500087749681
"HS3ST1" -0.516471058789059 0.859507141938294 -0.600892108498777 0.548362561287377
"MEF2C" -0.591078054216235 0.776782964018852 -0.760930763926859 0.447292142659559
"MTHFD1L" -2.86346061851183 1.76348349359535 -1.62375243596631 0.105485922877807
"PILRA_1" -0.804135940241261 0.86735453029645 -0.927113322353223 0.354610484985801
"PILRA_2" -0.713564174486827 0.87757405888108 -0.81310992190976 0.416795594484552
"CWPW1" -0.634408033404259 0.878631402178726 -0.722041156087899 0.47082786914257
"NDUFAF6" 0.160983008039845 0.757855428376646 0.21241915279894 0.831923345914954
"ECHDC3" 0.208271401444991 0.7822282317901 0.266254007437662 0.790225281445575
"FRMD4A_1" 0.270981101599208 0.85906825960079 0.315436053620621 0.752649908457765
"FRMD4A_2" -1.70817183983463 1.37287635028889 -1.24422846928289 0.214386717022077
"GAB2" -0.653508028547377 0.978774875222817 -0.667679611615089 0.504851419662475
"ADAMST20" -0.398398110277437 0.735463839913664 -0.541696394379096 0.588427087848002
"SPPL2A" -0.399304743921139 0.78296978087433 -0.509987426941614 0.610432774201023
"rs74615166_C" -1.15206630033481 2.23991083046087 -0.514335787241036 0.60739341362589
"TOMM40" 0.96912337290945 1.11401768791938 0.869935355083506 0.385031244471135
