# Supplementary material for: Exploring Genetic Associations of Alzheimer’s Disease Loci With Mild Cognitive Impairment Neurocognitive Endophenotypes
Source: Front Aging Neurosci. 2018 Oct 30;10:340. doi: 10.3389/fnagi.2018.00340 (PMC6218590; doi:10.3389/fnagi.2018.00340)
Supplement: DATA SHEET S1 — LinearRegressionResults∖RegressionResults_AgeCoDe: all_MCI, mild cognitive impairment total sample; CERAD, the consortium to establish a registry for Alzheimer’s disease; DR, delayed recall from the CERAD; edu, adjusted by educational level; full, adjusted by age, gender, and educational level; unadj, unadjusted by age, gender, and educational level; IR, immediate recall from the CERAD; REC, recognition from the CERAD; VF, semantic verbal fluency (animals 1 minute) from the CERAD; Amn_MCI, amnestic mild cognitive impairment; NONAmn, non-amnestic mild cognitive impairment. LinearRegressionResults∖RegressionResults_DCN: DCN, The German Dementia Competence Network; all_MCI, mild cognitive impairment total sample; CERAD, the consortium to establish a registry for Alzheimer’s disease; bnt, Boston naming test 15- item version from the CERAD; edu, adjusted by educational level; full, adjusted by age, gender, and educational level ; unadj, unadjusted by age, gender, and educational level;cdt, clock drawing test; commands, commands item from the ADAS-Cog; conpraRECALL, constructional praxis recall from the CERAD; conpra, constructional praxis from the CERAD; idpra, ideational praxis from the ADAS-Cog; ori, orientation from the ADAS-Cog; rec, recognition from the CERAD; tmta, Trail Making Test (part A); tmtb, Trail Making Test (part B); vf, semantic verbal fluency (animals 1 minute) from the CERAD; wldr, delayed recall from the CERAD; wlir, immediate recall from the CERAD; wms_lmII, logical memory delayed recall of the story assessed according to the Wechsler memory scale; wms_lmI, logical memory immediate recall of the story from the Wechsler memory scale. [file Data_Sheet_1.ZIP › LinearRegressionResults/RegressionResults_AgeCoDe/NONAmn_MCI_REC_unadj.txt]

"Estimate" "Std. Error" "t value" "Pr(>|t|)"
"E4_dose" 0.132378472222165 1.25478131245449 0.105499237921561 0.916049023572205
"E2_dose" 0.499396499698269 1.47936327008176 0.337575299994213 0.735915467005194
"CLU_1" 0.940575843988612 0.813575465938872 1.15610153374424 0.248550370817965
"CLU_2" 0.123725808834381 0.84365531908859 0.146654452398929 0.883502297702774
"SORL1_1" 0.409469922572943 0.81343864694359 0.503381446297742 0.615061855995599
"SORL1_2" -1.38181818181819 1.78803205885011 -0.772815104169242 0.440228332710447
"SORL1_3" -0.444783509903276 0.911922687160754 -0.487742564326475 0.626084921338224
"BIN1_1" -0.0673081425293747 0.822675237777179 -0.0818161765889994 0.934846910298303
"BIN1_2" -0.465101682149129 0.851529103441606 -0.546195873129101 0.585333238867179
"CR1_1" 1.47493616449404 0.981887191966463 1.50214421428609 0.134101293845288
"CR1_2" 1.47614114816548 0.979200096443241 1.5074969391111 0.132725218591315
"PICALM_1" 1.05756807197206 0.829467701536435 1.27499608485431 0.203287411552742
"PICALM_2" 0.0346328913516753 0.845663331368392 0.0409535214157091 0.967359921224325
"ABCA7_1" 2.39515673538552 1.42200676587932 1.68434974632798 0.0931438441255502
"ABCA7_2" -0.409482758620742 1.10862476540162 -0.369361005995926 0.712118363460414
"SCIMP" 0.586265112732832 1.25674546365273 0.466494711688755 0.641194450450782
"CD2AP" 0.772661523625834 0.931528230261632 0.829455832389344 0.407501652394361
"CD33" 0.590601980012208 0.822833859015243 0.717765771961588 0.473454737236691
"EPHA1" -0.822368421052639 1.01836663991694 -0.807536685529793 0.419990824386542
"MS4A" -1.23382065369216 0.817295809040287 -1.50963780805505 0.132177931394804
"INPP5D" 0.306472164857826 0.798299220604746 0.383906381150743 0.701315327560722
"TREML2" -0.500434806239453 0.887613498823796 -0.563798102330118 0.573305845308079
"PTK2B" -0.113495949842124 0.81488763935117 -0.13927803584368 0.889322366265091
"SLC24A4RIN3" -1.55778588807789 0.93525497452722 -1.66562694720267 0.0968144655592045
"NME8" -0.282720324814906 0.75983894678091 -0.372079275499976 0.710092209632449
"FERMT2" -2.39079102715472 1.37289029722731 -1.74142903623339 0.0826166487725908
"CASS4" 2.83838735912629 1.28822641615829 2.20332957275541 0.0283188343518142
"rs6678275_C" -0.0590103513174788 1.06673333890402 -0.0553187466495675 0.955920746322227
"HS3ST1" -0.686696433374589 0.882650318991427 -0.777993751998246 0.437175781601068
"MEF2C" -0.485774150860177 0.799574269360223 -0.607540999598283 0.543944003428894
"MTHFD1L" -2.32818265682653 1.81908190477781 -1.27986686619859 0.20157751532472
"PILRA_1" -0.92945466509474 0.890296432376343 -1.04398336474726 0.297322535008999
"PILRA_2" -0.881210529257273 0.899130709808145 -0.980069437785418 0.327828596568742
"CWPW1" -0.821778026279021 0.899516888591262 -0.913577095329485 0.361660716312468
"NDUFAF6" -0.0825044737608784 0.777090008801349 -0.106171064904232 0.915516423398108
"ECHDC3" 0.0721078715899348 0.804908586639552 0.0895851687841735 0.928675668997463
"FRMD4A_1" 0.222482120772158 0.881528295320859 0.252382279676206 0.800916713001602
"FRMD4A_2" -2.23079561042527 1.40227573483212 -1.59083948685195 0.112688456714208
"GAB2" -0.401376146789003 1.00204719803784 -0.400556129067533 0.689029230967831
"ADAMST20" -0.213207104295421 0.753343014335463 -0.28301464304875 0.777357598024171
"SPPL2A" -0.492442874390774 0.805037165330932 -0.611702037617532 0.541190598949216
"rs74615166_C" -0.985014619883036 2.30228385731187 -0.427842386487099 0.669067807858229
"TOMM40" 0.847111191860489 1.14487253204506 0.739917473910663 0.459922969765351
