# Supplementary material for: Exploring Genetic Associations of Alzheimer’s Disease Loci With Mild Cognitive Impairment Neurocognitive Endophenotypes
Source: Front Aging Neurosci. 2018 Oct 30;10:340. doi: 10.3389/fnagi.2018.00340 (PMC6218590; doi:10.3389/fnagi.2018.00340)
Supplement: DATA SHEET S1 — LinearRegressionResults∖RegressionResults_AgeCoDe: all_MCI, mild cognitive impairment total sample; CERAD, the consortium to establish a registry for Alzheimer’s disease; DR, delayed recall from the CERAD; edu, adjusted by educational level; full, adjusted by age, gender, and educational level; unadj, unadjusted by age, gender, and educational level; IR, immediate recall from the CERAD; REC, recognition from the CERAD; VF, semantic verbal fluency (animals 1 minute) from the CERAD; Amn_MCI, amnestic mild cognitive impairment; NONAmn, non-amnestic mild cognitive impairment. LinearRegressionResults∖RegressionResults_DCN: DCN, The German Dementia Competence Network; all_MCI, mild cognitive impairment total sample; CERAD, the consortium to establish a registry for Alzheimer’s disease; bnt, Boston naming test 15- item version from the CERAD; edu, adjusted by educational level; full, adjusted by age, gender, and educational level ; unadj, unadjusted by age, gender, and educational level;cdt, clock drawing test; commands, commands item from the ADAS-Cog; conpraRECALL, constructional praxis recall from the CERAD; conpra, constructional praxis from the CERAD; idpra, ideational praxis from the ADAS-Cog; ori, orientation from the ADAS-Cog; rec, recognition from the CERAD; tmta, Trail Making Test (part A); tmtb, Trail Making Test (part B); vf, semantic verbal fluency (animals 1 minute) from the CERAD; wldr, delayed recall from the CERAD; wlir, immediate recall from the CERAD; wms_lmII, logical memory delayed recall of the story assessed according to the Wechsler memory scale; wms_lmI, logical memory immediate recall of the story from the Wechsler memory scale. [file Data_Sheet_1.ZIP › LinearRegressionResults/RegressionResults_AgeCoDe/NONAmn_MCI_VF_unadj.txt]

"Estimate" "Std. Error" "t value" "Pr(>|t|)"
"E4_dose" -0.387483857081365 0.803985206149317 -0.481953963975553 0.630182050859784
"E2_dose" 1.04591686320754 0.939396448301695 1.11339239689316 0.266410919848654
"CLU_1" 0.413949151771498 0.522049732790836 0.792930492576941 0.428434688339613
"CLU_2" 0.0197294525565269 0.541511807516149 0.0364340209810449 0.970960121323584
"SORL1_1" 0.323670630468925 0.518750741092516 0.6239424926647 0.533131728702252
"SORL1_2" 1.29296575866973 1.14742989273909 1.12683639048589 0.26068880333078
"SORL1_3" 0.177942935246882 0.584690744784557 0.304336842739745 0.761078818189832
"BIN1_1" -0.397262174536375 0.52647660288216 -0.754567576909573 0.4510906949635
"BIN1_2" -0.573364439590984 0.544955361485267 -1.05213101863663 0.293572289569856
"CR1_1" 0.693479707252161 0.630817631180854 1.09933469353735 0.272489084251067
"CR1_2" 0.930891888315466 0.628049443868771 1.48219522746679 0.139320800469681
"PICALM_1" 0.365721454270022 0.532744163952854 0.686486082844048 0.492928195032642
"PICALM_2" 0.0188854640637978 0.542015061395702 0.0348430613997464 0.972227675352374
"ABCA7_1" 1.75483328663491 0.911657557833214 1.92488206954124 0.055173993047399
"ABCA7_2" 0.196497726890049 0.710772544332435 0.276456552038883 0.782385905010719
"SCIMP" 1.10567260940033 0.805543691575834 1.37257931625952 0.170885052350363
"CD2AP" -0.076277241872095 0.597701762939105 -0.127617562138371 0.898536007458373
"CD33" -1.25220111214087 0.522596756132803 -2.39611344204872 0.0171722054507887
"EPHA1" -0.011080332409972 0.653064281955761 -0.0169666795691065 0.986474291096872
"MS4A" -0.586776481354382 0.523085388068904 -1.12176041376458 0.262846681993096
"INPP5D" -0.647589707988022 0.510698106699847 -1.26804799056878 0.205741623999697
"TREML2" 0.399257944829814 0.569556837364952 0.700997545173851 0.48383552584164
"PTK2B" 0.199855079027219 0.522989750959528 0.382139570919976 0.702622234795463
"SLC24A4RIN3" 0.21806207145435 0.6027252143854 0.361793510956246 0.717755229738607
"NME8" 0.390890831758036 0.487307077530969 0.80214478668883 0.423089690994839
"FERMT2" 1.28370640291514 0.883740578887129 1.45258284340828 0.147360901033829
"CASS4" -0.00899031811894843 0.834537697010666 -0.0107728124818711 0.99141170260197
"rs6678275_C" 0.00313418975390609 0.683818631587996 0.00458336408095189 0.996345994190204
"HS3ST1" -0.192015310190844 0.566654926175669 -0.338857568020713 0.734948683677143
"MEF2C" -0.177737881508077 0.514282586788748 -0.345603537965182 0.729877382143233
"MTHFD1L" 0.316391941391939 1.17188292850012 0.269985963356328 0.787354840048853
"PILRA_1" -0.23973771913187 0.572038122731036 -0.419093954765304 0.675441503422436
"PILRA_2" -0.239665082347739 0.577719232387958 -0.41484698606467 0.678543667515693
"CWPW1" -0.28321446342677 0.577766892457098 -0.490188114141206 0.624350922194562
"NDUFAF6" -0.145411326994623 0.499721455883583 -0.290984758173958 0.771259463994937
"ECHDC3" 0.0109343936381732 0.516672380833305 0.0211631084683448 0.983129290902437
"FRMD4A_1" -0.376061432015933 0.560603078092012 -0.670815852984328 0.502845506677407
"FRMD4A_2" 1.62836918050641 0.899279432530214 1.8107488302327 0.0711635851417509
"GAB2" 0.308933598846393 0.641876913752967 0.481297258441809 0.63065035811206
"ADAMST20" -0.711621401095697 0.482831724730296 -1.47384971750396 0.141546683383839
"SPPL2A" 0.285799601857996 0.516758121696628 0.553062622256723 0.580623031420968
"rs74615166_C" 0.187295825771329 1.48092715894393 0.126472004136175 0.899441097971984
"TOMM40" -0.471139126519587 0.734835773465794 -0.641148870988544 0.521907436848269
