# Supplementary material for: Exploring Genetic Associations of Alzheimer’s Disease Loci With Mild Cognitive Impairment Neurocognitive Endophenotypes
Source: Front Aging Neurosci. 2018 Oct 30;10:340. doi: 10.3389/fnagi.2018.00340 (PMC6218590; doi:10.3389/fnagi.2018.00340)
Supplement: DATA SHEET S1 — LinearRegressionResults∖RegressionResults_AgeCoDe: all_MCI, mild cognitive impairment total sample; CERAD, the consortium to establish a registry for Alzheimer’s disease; DR, delayed recall from the CERAD; edu, adjusted by educational level; full, adjusted by age, gender, and educational level; unadj, unadjusted by age, gender, and educational level; IR, immediate recall from the CERAD; REC, recognition from the CERAD; VF, semantic verbal fluency (animals 1 minute) from the CERAD; Amn_MCI, amnestic mild cognitive impairment; NONAmn, non-amnestic mild cognitive impairment. LinearRegressionResults∖RegressionResults_DCN: DCN, The German Dementia Competence Network; all_MCI, mild cognitive impairment total sample; CERAD, the consortium to establish a registry for Alzheimer’s disease; bnt, Boston naming test 15- item version from the CERAD; edu, adjusted by educational level; full, adjusted by age, gender, and educational level ; unadj, unadjusted by age, gender, and educational level;cdt, clock drawing test; commands, commands item from the ADAS-Cog; conpraRECALL, constructional praxis recall from the CERAD; conpra, constructional praxis from the CERAD; idpra, ideational praxis from the ADAS-Cog; ori, orientation from the ADAS-Cog; rec, recognition from the CERAD; tmta, Trail Making Test (part A); tmtb, Trail Making Test (part B); vf, semantic verbal fluency (animals 1 minute) from the CERAD; wldr, delayed recall from the CERAD; wlir, immediate recall from the CERAD; wms_lmII, logical memory delayed recall of the story assessed according to the Wechsler memory scale; wms_lmI, logical memory immediate recall of the story from the Wechsler memory scale. [file Data_Sheet_1.ZIP › LinearRegressionResults/RegressionResults_DCN/DCN_all_MCI_bnt_edu.txt]

"Estimate" "Std. Error" "t value" "Pr(>|t|)"
"E4_dose" 0.110534916114955 0.125407421035143 0.881406500529025 0.378484257306916
"E2_dose" -0.060413388023915 0.212333262326166 -0.284521545809972 0.776118207183651
"CLU_1" -0.148997819684047 0.0994226002323324 -1.4986312904296 0.134522905541787
"CLU_2" 0.10886798119346 0.105709435326419 1.0298795075131 0.303502608767483
"SORL1_1" 0.171224031997069 0.10252115158895 1.67013371722138 0.0954537103872203
"SORL1_2" 0.438468073736133 0.235833025211911 1.85923101033937 0.0635076801829475
"SORL1_3" -0.103170985935603 0.116392162574372 -0.886408359924397 0.375770680424493
"BIN1_1" 0.0129052494454618 0.109115654949006 0.118271291607908 0.90589422421194
"BIN1_2" -0.0241019796994662 0.112313153751409 -0.214596232893726 0.830158613525784
"CR1_1" 0.0783449023695514 0.123024475895574 0.636823703569787 0.524494455585421
"CR1_2" 0.10949790734663 0.119477113843236 0.916475999665518 0.359803514254834
"PICALM_1" 0.0773764857576373 0.105957003997433 0.730263058018438 0.465529429072475
"PICALM_2" 0.0536891753497508 0.105716489252596 0.507859991656245 0.611747308712573
"ABCA7_1" 0.137292478716283 0.179447816935958 0.765083025586656 0.444537648422816
"ABCA7_2" 0.0684952526640314 0.136822328037186 0.500614582770552 0.616834960513761
"SCIMP" 0.260962172196018 0.155382704500551 1.67948017789259 0.0936445275440495
"CD2AP" -0.36310290081019 0.111063373432845 -3.26933073962265 0.00114312348625998
"CD33" -0.057473957871081 0.106350603649193 -0.540419667580489 0.58911837164529
"EPHA1" -0.140271794588709 0.133539712580972 -1.050412584224 0.293973596233033
"MS4A" -0.0403964177510327 0.101179889859394 -0.399253426814065 0.689855761103577
"INPP5D" -0.151067656402516 0.106820970938671 -1.41421347395586 0.157883084019175
"TREML2" -0.124440142375552 0.111817909784171 -1.11288202950443 0.266260755169424
"PTK2B" -0.0304398602915212 0.109354125675518 -0.27836041944905 0.78084365365428
"SLC24A4RIN3" 0.116067565172797 0.128379683567135 0.90409605280029 0.36635291501575
"NME8" -0.0676996164914433 0.109115271259652 -0.620441260970197 0.535232502935772
"FERMT2" -0.399212038335847 0.184719019791534 -2.16118534402348 0.0311256584926271
"CASS4" -0.0256143953884276 0.182772887338361 -0.140143298940223 0.888599712956996
"rs6678275_C" -0.221778448403566 0.133184436802783 -1.6651979294846 0.0964609078172629
"HS3ST1" 0.0050314824935482 0.113974743744127 0.0441455916307553 0.964804884650047
"MEF2C" 0.169447775767578 0.110964569448337 1.52704396196004 0.127343256505488
"MTHFD1L" 0.130783639895656 0.183127340655221 0.714167744847486 0.475415802707787
"PILRA_1" -0.0598637290281593 0.112301506582346 -0.533062563895914 0.594212457455127
"PILRA_2" -0.0147154118807908 0.114374100999065 -0.128660350133909 0.89767494278742
"CWPW1" -0.00962758164186839 0.11440950880989 -0.084150187707441 0.932968618101217
"NDUFAF6" -0.153786540155429 0.0992451305422075 -1.54956257617119 0.121840076715058
"ECHDC3" -0.00591185902596082 0.108765392410782 -0.0543542288123511 0.956673311862399
"FRMD4A_1" -0.0676899189462748 0.111575055922562 -0.606676092488399 0.544307021340035
"FRMD4A_2" -0.269313687907711 0.179723398546932 -1.49848984653706 0.1345586471896
"GAB2" 0.0259061224550666 0.140152961522905 0.184841776966894 0.853418771460347
"ADAMST20" -0.094212148658646 0.106886646822028 -0.881421126583887 0.378487221177868
"SPPL2A" -0.0805450660176532 0.109842011636513 -0.7332810535571 0.463709413274369
"rs74615166_C" -0.514838599478914 0.36593224086435 -1.40692330979867 0.160032950046842
"TOMM40" -0.018297503029842 0.119024358400947 -0.153729062484881 0.877877588134201
