# Supplementary material for: Exploring Genetic Associations of Alzheimer’s Disease Loci With Mild Cognitive Impairment Neurocognitive Endophenotypes
Source: Front Aging Neurosci. 2018 Oct 30;10:340. doi: 10.3389/fnagi.2018.00340 (PMC6218590; doi:10.3389/fnagi.2018.00340)
Supplement: DATA SHEET S1 — LinearRegressionResults∖RegressionResults_AgeCoDe: all_MCI, mild cognitive impairment total sample; CERAD, the consortium to establish a registry for Alzheimer’s disease; DR, delayed recall from the CERAD; edu, adjusted by educational level; full, adjusted by age, gender, and educational level; unadj, unadjusted by age, gender, and educational level; IR, immediate recall from the CERAD; REC, recognition from the CERAD; VF, semantic verbal fluency (animals 1 minute) from the CERAD; Amn_MCI, amnestic mild cognitive impairment; NONAmn, non-amnestic mild cognitive impairment. LinearRegressionResults∖RegressionResults_DCN: DCN, The German Dementia Competence Network; all_MCI, mild cognitive impairment total sample; CERAD, the consortium to establish a registry for Alzheimer’s disease; bnt, Boston naming test 15- item version from the CERAD; edu, adjusted by educational level; full, adjusted by age, gender, and educational level ; unadj, unadjusted by age, gender, and educational level;cdt, clock drawing test; commands, commands item from the ADAS-Cog; conpraRECALL, constructional praxis recall from the CERAD; conpra, constructional praxis from the CERAD; idpra, ideational praxis from the ADAS-Cog; ori, orientation from the ADAS-Cog; rec, recognition from the CERAD; tmta, Trail Making Test (part A); tmtb, Trail Making Test (part B); vf, semantic verbal fluency (animals 1 minute) from the CERAD; wldr, delayed recall from the CERAD; wlir, immediate recall from the CERAD; wms_lmII, logical memory delayed recall of the story assessed according to the Wechsler memory scale; wms_lmI, logical memory immediate recall of the story from the Wechsler memory scale. [file Data_Sheet_1.ZIP › LinearRegressionResults/RegressionResults_DCN/DCN_all_MCI_bnt_full.txt]

"Estimate" "Std. Error" "t value" "Pr(>|t|)"
"E4_dose" 0.165053990165666 0.123565356400372 1.33576266822607 0.182183370976543
"E2_dose" -0.113329558269992 0.209095926780311 -0.541997924182726 0.588041052625359
"CLU_1" -0.134321956380417 0.0975504511606984 -1.37694859205872 0.169070578161589
"CLU_2" 0.0853304631166205 0.103977217791486 0.820664996900962 0.412180787670952
"SORL1_1" 0.158063437772589 0.100560622892569 1.57182238162398 0.116560610395034
"SORL1_2" 0.479142597889152 0.231155513477419 2.07281492308406 0.0386383300175298
"SORL1_3" -0.107257877120147 0.11414188828023 -0.939689002312783 0.3477758378707
"BIN1_1" 0.0194689544586763 0.106970762839905 0.182002576608845 0.855645409882606
"BIN1_2" -0.0214868832458135 0.110163094230679 -0.19504611227441 0.845426350662582
"CR1_1" 0.0639204637497096 0.120703074392354 0.529567818147959 0.596617802371073
"CR1_2" 0.0943884521737331 0.117425046606435 0.803818732898513 0.42183675885762
"PICALM_1" 0.0492352943248788 0.10427516772551 0.472167011560066 0.636988929447839
"PICALM_2" 0.0383483894046696 0.103898785924005 0.369093720043264 0.712194932520341
"ABCA7_1" 0.0978601016090734 0.176215700676803 0.555342692127976 0.578878161572511
"ABCA7_2" 0.031558139402943 0.134448512106631 0.2347228608816 0.814508135475472
"SCIMP" 0.273908344133364 0.15259702359122 1.79497828782766 0.073225735259438
"CD2AP" -0.299258529767934 0.109781086808749 -2.72595707026728 0.00660974387139388
"CD33" -0.0620721019566423 0.104392540298844 -0.594602849772107 0.552345331086463
"EPHA1" -0.135550966868721 0.131031520677376 -1.03449129009555 0.301346781676094
"MS4A" -0.0674815482446336 0.0994066858447945 -0.678843154976455 0.497513258306759
"INPP5D" -0.162093895756971 0.104761458958937 -1.54726649826924 0.122394753178848
"TREML2" -0.0798126248871176 0.110173834247645 -0.724424500900251 0.469124222916919
"PTK2B" -0.00494966417719421 0.107411069507707 -0.0460815091021794 0.96326260880961
"SLC24A4RIN3" 0.0967594199403112 0.126034265579788 0.76772312271742 0.442992943855531
"NME8" -0.0437810265389546 0.107194362768308 -0.408426575878658 0.683125175094581
"FERMT2" -0.454367330373598 0.181252561903927 -2.50681880355675 0.0124799733586994
"CASS4" -0.068148616533416 0.179674319603449 -0.379289687495819 0.704624383454764
"rs6678275_C" -0.193226575430906 0.131006440218439 -1.47493951525377 0.140821456536092
"HS3ST1" 0.0011618515108739 0.111888587835597 0.0103840037071614 0.991718812716534
"MEF2C" 0.185959315359182 0.108881038566022 1.70791276248179 0.0882370053745413
"MTHFD1L" 0.130497211695522 0.179573563083884 0.726706144570749 0.467705365054482
"PILRA_1" -0.0683444696610614 0.110303410753292 -0.619604318618242 0.535784089310078
"PILRA_2" -0.0294630115165485 0.112333072793393 -0.262282609955289 0.793205287175149
"CWPW1" -0.0250519164217752 0.112383587865177 -0.222914367637285 0.823687875222559
"NDUFAF6" -0.15151163985423 0.0975549216708797 -1.55309068224548 0.120997253319316
"ECHDC3" -0.00131070099870524 0.106710024348698 -0.0122828291597258 0.990204579996266
"FRMD4A_1" -0.0372657113858414 0.109610816581801 -0.339982061515166 0.733995502173685
"FRMD4A_2" -0.308154913689006 0.17628141645806 -1.74808507828345 0.0809886364727437
"GAB2" 0.0743437776691294 0.137901328575351 0.539108494727135 0.59002286435972
"ADAMST20" -0.118024144604984 0.104933436039779 -1.12475250081625 0.261202087107573
"SPPL2A" -0.0847306662569744 0.107779800372022 -0.786146067857899 0.432132590591421
"rs74615166_C" -0.502012125084275 0.359000452348628 -1.39836070344772 0.16258850864624
"TOMM40" 0.0382383590344513 0.117276110532623 0.326054120151045 0.744503078004707
