# Supplementary material for: Exploring Genetic Associations of Alzheimer’s Disease Loci With Mild Cognitive Impairment Neurocognitive Endophenotypes
Source: Front Aging Neurosci. 2018 Oct 30;10:340. doi: 10.3389/fnagi.2018.00340 (PMC6218590; doi:10.3389/fnagi.2018.00340)
Supplement: DATA SHEET S1 — LinearRegressionResults∖RegressionResults_AgeCoDe: all_MCI, mild cognitive impairment total sample; CERAD, the consortium to establish a registry for Alzheimer’s disease; DR, delayed recall from the CERAD; edu, adjusted by educational level; full, adjusted by age, gender, and educational level; unadj, unadjusted by age, gender, and educational level; IR, immediate recall from the CERAD; REC, recognition from the CERAD; VF, semantic verbal fluency (animals 1 minute) from the CERAD; Amn_MCI, amnestic mild cognitive impairment; NONAmn, non-amnestic mild cognitive impairment. LinearRegressionResults∖RegressionResults_DCN: DCN, The German Dementia Competence Network; all_MCI, mild cognitive impairment total sample; CERAD, the consortium to establish a registry for Alzheimer’s disease; bnt, Boston naming test 15- item version from the CERAD; edu, adjusted by educational level; full, adjusted by age, gender, and educational level ; unadj, unadjusted by age, gender, and educational level;cdt, clock drawing test; commands, commands item from the ADAS-Cog; conpraRECALL, constructional praxis recall from the CERAD; conpra, constructional praxis from the CERAD; idpra, ideational praxis from the ADAS-Cog; ori, orientation from the ADAS-Cog; rec, recognition from the CERAD; tmta, Trail Making Test (part A); tmtb, Trail Making Test (part B); vf, semantic verbal fluency (animals 1 minute) from the CERAD; wldr, delayed recall from the CERAD; wlir, immediate recall from the CERAD; wms_lmII, logical memory delayed recall of the story assessed according to the Wechsler memory scale; wms_lmI, logical memory immediate recall of the story from the Wechsler memory scale. [file Data_Sheet_1.ZIP › LinearRegressionResults/RegressionResults_DCN/DCN_all_MCI_bnt_unadj.txt]

"Estimate" "Std. Error" "t value" "Pr(>|t|)"
"E4_dose" 0.106639781074464 0.126260622238175 0.844600471501732 0.398699846484957
"E2_dose" -0.0338722093918399 0.213783463817366 -0.158441671713097 0.874166725617996
"CLU_1" -0.136884879563416 0.100933066682264 -1.35619459571488 0.17556956299442
"CLU_2" 0.110046442107514 0.107648308766219 1.02227748274711 0.307078737607305
"SORL1_1" 0.176753340146094 0.104091958706438 1.69804990070921 0.0900509090268174
"SORL1_2" 0.438310386311991 0.240545847927042 1.82214904181148 0.0689498737631615
"SORL1_3" -0.133457009195027 0.118381293234619 -1.12734880274141 0.26006443320773
"BIN1_1" 0.00429510570930125 0.111197203336847 0.0386260227812582 0.969201914803604
"BIN1_2" -0.013340336134448 0.114313512045388 -0.116699556296995 0.90713874840663
"CR1_1" 0.117358666762439 0.124960653047534 0.939164960331926 0.348039028794479
"CR1_2" 0.159115071128419 0.121044120651348 1.31452126937028 0.189193110969647
"PICALM_1" 0.060659747471408 0.107202481127114 0.565842756936581 0.571721422356202
"PICALM_2" 0.0329317743395903 0.106892795600785 0.308082262742771 0.758130920771216
"ABCA7_1" 0.17878508973767 0.18259513559316 0.979133913709626 0.327924162198517
"ABCA7_2" 0.0234431274965529 0.137868464986794 0.170039809312438 0.865038430949743
"SCIMP" 0.29821913673408 0.157448426042273 1.8940750582925 0.0587511561019361
"CD2AP" -0.410507462686571 0.112358381604344 -3.65355442847265 0.000282327236453604
"CD33" -0.0624577714115798 0.108389601868759 -0.576233977565536 0.564682127208533
"EPHA1" -0.171620213874187 0.135729727619054 -1.26442612745725 0.206589395277293
"MS4A" -0.0441165684668591 0.103103379757195 -0.427886734370418 0.668893517975468
"INPP5D" -0.176134535496463 0.108467673436892 -1.62384358321228 0.104994914617432
"TREML2" -0.12301785491322 0.113470824398662 -1.08413643388203 0.278789906936229
"PTK2B" 0.00313199105145445 0.111043339867469 0.0282051229294121 0.977509010513684
"SLC24A4RIN3" 0.120198265179679 0.130568390977637 0.920577057584062 0.357683875318544
"NME8" -0.129620753478699 0.110281557405963 -1.17536201453472 0.240369807916336
"FERMT2" -0.472368279858348 0.187277160400574 -2.5222951845702 0.0119465687025255
"CASS4" 0.0311386231476257 0.185639450342233 0.167737100547435 0.866853140178254
"rs6678275_C" -0.202866839331969 0.135584383526067 -1.49624045230081 0.135177383549764
"HS3ST1" -0.00277948353317349 0.115587221360772 -0.0240466333600853 0.980824327534805
"MEF2C" 0.157951201569396 0.112360192020722 1.40575766851899 0.160373333097978
"MTHFD1L" 0.106146829721114 0.186704993556817 0.568526999192509 0.569899142998127
"PILRA_1" -0.0508849557522141 0.114282304246832 -0.445256648328604 0.656313389525701
"PILRA_2" -0.00327707684745337 0.116391220656257 -0.0281557047771815 0.977548406501091
"CWPW1" 0.00283655383303546 0.116429880518585 0.0243627651286877 0.980572282042233
"NDUFAF6" -0.151165953658597 0.100895755934652 -1.49823897207831 0.134657662339332
"ECHDC3" -0.00163156333432194 0.110738278064452 -0.0147335082578431 0.988250248510206
"FRMD4A_1" -0.059238050025217 0.113574983039049 -0.521576569418019 0.602165666916138
"FRMD4A_2" -0.272723753484056 0.183235637517927 -1.48837724570567 0.137198694013089
"GAB2" 0.0709051297286686 0.142340608173148 0.498137043523216 0.618577591170953
"ADAMST20" -0.118262959148647 0.108627176028314 -1.08870508718574 0.276771399694744
"SPPL2A" -0.119138759579155 0.111395479236926 -1.0695116210754 0.285318800102581
"rs74615166_C" -0.418972332015806 0.372467114557019 -1.1248572441465 0.261151123342159
"TOMM40" -0.0149174438803968 0.121188880259816 -0.123092513507967 0.902076702439715
