# Supplementary material for: Exploring Genetic Associations of Alzheimer’s Disease Loci With Mild Cognitive Impairment Neurocognitive Endophenotypes
Source: Front Aging Neurosci. 2018 Oct 30;10:340. doi: 10.3389/fnagi.2018.00340 (PMC6218590; doi:10.3389/fnagi.2018.00340)
Supplement: DATA SHEET S1 — LinearRegressionResults∖RegressionResults_AgeCoDe: all_MCI, mild cognitive impairment total sample; CERAD, the consortium to establish a registry for Alzheimer’s disease; DR, delayed recall from the CERAD; edu, adjusted by educational level; full, adjusted by age, gender, and educational level; unadj, unadjusted by age, gender, and educational level; IR, immediate recall from the CERAD; REC, recognition from the CERAD; VF, semantic verbal fluency (animals 1 minute) from the CERAD; Amn_MCI, amnestic mild cognitive impairment; NONAmn, non-amnestic mild cognitive impairment. LinearRegressionResults∖RegressionResults_DCN: DCN, The German Dementia Competence Network; all_MCI, mild cognitive impairment total sample; CERAD, the consortium to establish a registry for Alzheimer’s disease; bnt, Boston naming test 15- item version from the CERAD; edu, adjusted by educational level; full, adjusted by age, gender, and educational level ; unadj, unadjusted by age, gender, and educational level;cdt, clock drawing test; commands, commands item from the ADAS-Cog; conpraRECALL, constructional praxis recall from the CERAD; conpra, constructional praxis from the CERAD; idpra, ideational praxis from the ADAS-Cog; ori, orientation from the ADAS-Cog; rec, recognition from the CERAD; tmta, Trail Making Test (part A); tmtb, Trail Making Test (part B); vf, semantic verbal fluency (animals 1 minute) from the CERAD; wldr, delayed recall from the CERAD; wlir, immediate recall from the CERAD; wms_lmII, logical memory delayed recall of the story assessed according to the Wechsler memory scale; wms_lmI, logical memory immediate recall of the story from the Wechsler memory scale. [file Data_Sheet_1.ZIP › LinearRegressionResults/RegressionResults_DCN/DCN_all_MCI_cdt_edu.txt]

"Estimate" "Std. Error" "t value" "Pr(>|t|)"
"E4_dose" 0.0508150207727865 0.0708565085713514 0.71715389026848 0.473586385376416
"E2_dose" -0.18890853235129 0.120180120437689 -1.57187837442079 0.11655909915913
"CLU_1" 0.0718682710769144 0.0563593190037081 1.27517990542409 0.202767816564437
"CLU_2" -0.122054190202736 0.0598773086568821 -2.03840474698269 0.0419720925252855
"SORL1_1" -0.0184624035487801 0.0580226026075192 -0.318193302593902 0.750458006429568
"SORL1_2" 0.176664701295244 0.133481882135354 1.32351071523026 0.186197119175806
"SORL1_3" 0.110993072284648 0.0662723556023073 1.67480197853091 0.0945235252868415
"BIN1_1" -0.0497282533935441 0.0617649545560102 -0.805120861028873 0.421086236003372
"BIN1_2" -0.0210422598561998 0.0638232964501749 -0.329695597478688 0.74175131583391
"CR1_1" -0.0101014890662846 0.0699269385394701 -0.144457762305478 0.885190157841832
"CR1_2" -0.0353343860126789 0.0679149588080469 -0.520273981355817 0.603074994393349
"PICALM_1" -0.0150703971583744 0.0600315257587604 -0.251041381472387 0.801873064788016
"PICALM_2" -0.0208274731265107 0.06011812737915 -0.346442479739215 0.729138278249233
"ABCA7_1" -0.161558304979554 0.102433182204405 -1.57720673616451 0.115303732520784
"ABCA7_2" -0.155183064293637 0.0775152258363063 -2.00196880831318 0.045762265766968
"SCIMP" -0.0330345841883752 0.0873219431707383 -0.378307937144545 0.705353327154844
"CD2AP" 0.123784850727857 0.0635293730263863 1.94846643105456 0.0518529787072408
"CD33" 0.0238615787509021 0.0604342065567939 0.394835642104076 0.693112408541473
"EPHA1" -0.0900029163262629 0.0758682540169267 -1.18630535910557 0.235998581344967
"MS4A" -0.0692881773391443 0.0575247361923705 -1.20449361310298 0.228900499249974
"INPP5D" -0.0643001317066282 0.0599970884646283 -1.07172086766405 0.2843331925142
"TREML2" -0.0678226803039478 0.0629144850324273 -1.0780137557987 0.281518009063109
"PTK2B" -0.0567151605422568 0.0612255483142053 -0.926331606720751 0.354695285804597
"SLC24A4RIN3" -0.00472519886328741 0.0724288816300504 -0.0652391526272988 0.948008187923613
"NME8" 0.0510237691775454 0.0612015243507649 0.833700953020587 0.40482509080126
"FERMT2" 0.12207628125558 0.103251043287899 1.18232491767845 0.237606955969194
"CASS4" -0.0659027201471662 0.101802277012498 -0.647359981339859 0.517679279586691
"rs6678275_C" 0.0333994516479322 0.0753534829441668 0.443236999047271 0.657775185516091
"HS3ST1" -0.0169878173749311 0.0638357788697666 -0.266117492035124 0.790252215984469
"MEF2C" -0.133432976365924 0.0620711631733774 -2.14967739517332 0.032032665137284
"MTHFD1L" 0.125214371035165 0.104225148950749 1.20138346930389 0.230104064983557
"PILRA_1" 0.0142067397672452 0.0629350302376096 0.225736600325893 0.821493309842763
"PILRA_2" -0.0125780279434863 0.0640777891378808 -0.196293101130897 0.844456002149177
"CWPW1" -0.0160448034766729 0.064096847906726 -0.250321256047121 0.802435922055558
"NDUFAF6" 0.0301727232140628 0.0559090594436355 0.539675027881328 0.589647822455859
"ECHDC3" 0.0681986455313616 0.061320204124999 1.11217251319551 0.266568198712148
"FRMD4A_1" 0.0530024017851322 0.0633681915016 0.836419669382451 0.403270589159536
"FRMD4A_2" -0.0592421288651535 0.102050826789514 -0.580515912794553 0.561796993515114
"GAB2" 0.0675652433166137 0.0803954377423783 0.840411411566934 0.401031375682829
"ADAMST20" 0.0703003109422732 0.0598798969514954 1.17402190920967 0.240913518600787
"SPPL2A" 0.0513534798597424 0.061419600298764 0.836108988172231 0.403470381805992
"rs74615166_C" 0.173096112095503 0.209137910680913 0.827664919917848 0.408232800041978
"TOMM40" 0.0562399914155655 0.0675938937148106 0.832027692513928 0.4057423613834
