# Supplementary material for: Exploring Genetic Associations of Alzheimer’s Disease Loci With Mild Cognitive Impairment Neurocognitive Endophenotypes
Source: Front Aging Neurosci. 2018 Oct 30;10:340. doi: 10.3389/fnagi.2018.00340 (PMC6218590; doi:10.3389/fnagi.2018.00340)
Supplement: DATA SHEET S1 — LinearRegressionResults∖RegressionResults_AgeCoDe: all_MCI, mild cognitive impairment total sample; CERAD, the consortium to establish a registry for Alzheimer’s disease; DR, delayed recall from the CERAD; edu, adjusted by educational level; full, adjusted by age, gender, and educational level; unadj, unadjusted by age, gender, and educational level; IR, immediate recall from the CERAD; REC, recognition from the CERAD; VF, semantic verbal fluency (animals 1 minute) from the CERAD; Amn_MCI, amnestic mild cognitive impairment; NONAmn, non-amnestic mild cognitive impairment. LinearRegressionResults∖RegressionResults_DCN: DCN, The German Dementia Competence Network; all_MCI, mild cognitive impairment total sample; CERAD, the consortium to establish a registry for Alzheimer’s disease; bnt, Boston naming test 15- item version from the CERAD; edu, adjusted by educational level; full, adjusted by age, gender, and educational level ; unadj, unadjusted by age, gender, and educational level;cdt, clock drawing test; commands, commands item from the ADAS-Cog; conpraRECALL, constructional praxis recall from the CERAD; conpra, constructional praxis from the CERAD; idpra, ideational praxis from the ADAS-Cog; ori, orientation from the ADAS-Cog; rec, recognition from the CERAD; tmta, Trail Making Test (part A); tmtb, Trail Making Test (part B); vf, semantic verbal fluency (animals 1 minute) from the CERAD; wldr, delayed recall from the CERAD; wlir, immediate recall from the CERAD; wms_lmII, logical memory delayed recall of the story assessed according to the Wechsler memory scale; wms_lmI, logical memory immediate recall of the story from the Wechsler memory scale. [file Data_Sheet_1.ZIP › LinearRegressionResults/RegressionResults_DCN/DCN_all_MCI_cdt_full.txt]

"Estimate" "Std. Error" "t value" "Pr(>|t|)"
"E4_dose" 0.0199323631200323 0.0697245972513602 0.285872760916428 0.775084599745104
"E2_dose" -0.152130816859764 0.118126573433469 -1.28786277666343 0.198342304198862
"CLU_1" 0.0627269189515057 0.0552097188299005 1.13615718900445 0.256372462193213
"CLU_2" -0.113348347437674 0.0588644164010176 -1.92558347415663 0.0546570528183876
"SORL1_1" -0.00873994498240602 0.0567835053835164 -0.153916968024012 0.877731357048386
"SORL1_2" 0.155954644247466 0.13086574739465 1.19171477145319 0.233871669933011
"SORL1_3" 0.114158898995773 0.0649670300014568 1.75718205054492 0.0794274119530188
"BIN1_1" -0.0538132003907526 0.0605075714749661 -0.889363084304529 0.374185143256194
"BIN1_2" -0.0241623601922008 0.0625469180671878 -0.386307766055646 0.699413668441453
"CR1_1" -0.00553420728008671 0.0685637420409928 -0.0807162374069071 0.935696105145979
"CR1_2" -0.0330551601561267 0.0667104255533744 -0.495502162996691 0.620437677966442
"PICALM_1" -0.00385080314359692 0.0590116724972246 -0.0652549399235893 0.947994100340011
"PICALM_2" -0.017651837993289 0.0590462507034918 -0.298949345351832 0.765088232577315
"ABCA7_1" -0.140826723700661 0.100584189572391 -1.40008806850611 0.162033879849292
"ABCA7_2" -0.139619954281386 0.0761579685506929 -1.83329409828534 0.0672829244631264
"SCIMP" -0.03519005880288 0.0860391829388046 -0.409000383324293 0.682705224890643
"CD2AP" 0.0884813158567064 0.0626674952998353 1.41191722173295 0.158525807804055
"CD33" 0.0301041251628476 0.0592784986353521 0.507842233792579 0.611761830002139
"EPHA1" -0.0987098055560934 0.0743665799162666 -1.32734093281197 0.184932016534655
"MS4A" -0.0576051821770551 0.0564939408235749 -1.01967009801902 0.308320587077732
"INPP5D" -0.06013657452766 0.0590361453596488 -1.01863992239513 0.308840458729768
"TREML2" -0.0923348394515933 0.0620577596797028 -1.48788547843427 0.137378057099491
"PTK2B" -0.0712022831232473 0.0602815079565135 -1.18116293929827 0.238069759478259
"SLC24A4RIN3" 0.00708476269535516 0.0713219945071974 0.0993348930341568 0.920910076906637
"NME8" 0.037191404574712 0.0603059424382212 0.616712102838153 0.537690453015593
"FERMT2" 0.146561295329674 0.1016455358138 1.4418861994899 0.149927335654548
"CASS4" -0.050116592693081 0.100323558742033 -0.499549590559766 0.617600355358701
"rs6678275_C" 0.0206822774779585 0.0742785273582927 0.278442212218273 0.780781929372846
"HS3ST1" -0.0184413867761854 0.0628506705115631 -0.293415911494415 0.76931955485213
"MEF2C" -0.140633481846796 0.0610703750758027 -2.3028101869726 0.0216774286135262
"MTHFD1L" 0.130913449747857 0.102165026220406 1.28139202416911 0.200581644595037
"PILRA_1" 0.0201711197578478 0.0620086942510151 0.32529502518137 0.745086655308782
"PILRA_2" -0.00360229306749837 0.0631313542838823 -0.0570602849940453 0.954518759298479
"CWPW1" -0.00665218630807482 0.0631599292620559 -0.105322890411646 0.916159598902629
"NDUFAF6" 0.0287100096757394 0.0550967922536466 0.521083142981689 0.602527321218865
"ECHDC3" 0.0661040646382961 0.0603371660716186 1.09557788245859 0.273763019408941
"FRMD4A_1" 0.0366079990326258 0.0622051330660522 0.588504472673563 0.556428496663506
"FRMD4A_2" -0.0434199445196651 0.100096100776084 -0.433782576773855 0.664611622869317
"GAB2" 0.041476677687268 0.0790123071690962 0.524939457830319 0.599830827403242
"ADAMST20" 0.0819329002723845 0.058966414404764 1.3894841851833 0.165271200906244
"SPPL2A" 0.0538672722393772 0.0604436908112613 0.891197600880804 0.373229095114359
"rs74615166_C" 0.162179849871798 0.205816357030833 0.787983288653303 0.431060089206302
"TOMM40" 0.0286250599800213 0.0665848513461582 0.429903490077746 0.667429179963732
