# Supplementary material for: Exploring Genetic Associations of Alzheimer’s Disease Loci With Mild Cognitive Impairment Neurocognitive Endophenotypes
Source: Front Aging Neurosci. 2018 Oct 30;10:340. doi: 10.3389/fnagi.2018.00340 (PMC6218590; doi:10.3389/fnagi.2018.00340)
Supplement: DATA SHEET S1 — LinearRegressionResults∖RegressionResults_AgeCoDe: all_MCI, mild cognitive impairment total sample; CERAD, the consortium to establish a registry for Alzheimer’s disease; DR, delayed recall from the CERAD; edu, adjusted by educational level; full, adjusted by age, gender, and educational level; unadj, unadjusted by age, gender, and educational level; IR, immediate recall from the CERAD; REC, recognition from the CERAD; VF, semantic verbal fluency (animals 1 minute) from the CERAD; Amn_MCI, amnestic mild cognitive impairment; NONAmn, non-amnestic mild cognitive impairment. LinearRegressionResults∖RegressionResults_DCN: DCN, The German Dementia Competence Network; all_MCI, mild cognitive impairment total sample; CERAD, the consortium to establish a registry for Alzheimer’s disease; bnt, Boston naming test 15- item version from the CERAD; edu, adjusted by educational level; full, adjusted by age, gender, and educational level ; unadj, unadjusted by age, gender, and educational level;cdt, clock drawing test; commands, commands item from the ADAS-Cog; conpraRECALL, constructional praxis recall from the CERAD; conpra, constructional praxis from the CERAD; idpra, ideational praxis from the ADAS-Cog; ori, orientation from the ADAS-Cog; rec, recognition from the CERAD; tmta, Trail Making Test (part A); tmtb, Trail Making Test (part B); vf, semantic verbal fluency (animals 1 minute) from the CERAD; wldr, delayed recall from the CERAD; wlir, immediate recall from the CERAD; wms_lmII, logical memory delayed recall of the story assessed according to the Wechsler memory scale; wms_lmI, logical memory immediate recall of the story from the Wechsler memory scale. [file Data_Sheet_1.ZIP › LinearRegressionResults/RegressionResults_DCN/DCN_all_MCI_cdt_unadj.txt]

"Estimate" "Std. Error" "t value" "Pr(>|t|)"
"E4_dose" 0.0495713066418371 0.0711905175619727 0.696318952853298 0.486523796803481
"E2_dose" -0.201516762746961 0.120673124184198 -1.66993905320096 0.0955014356074716
"CLU_1" 0.0784117175338472 0.0563378300992343 1.39181287947604 0.164520022240493
"CLU_2" -0.122965702757231 0.0600759657602434 -2.04683688728324 0.0411297579594072
"SORL1_1" -0.0111818644931229 0.0581068613641941 -0.192436215458941 0.847470290398079
"SORL1_2" 0.179056324774837 0.134113228389807 1.33511307515766 0.182368589918851
"SORL1_3" 0.109568788501025 0.066477797659136 1.6482012395001 0.0998595499965995
"BIN1_1" -0.0488165785710729 0.0620257937518375 -0.787036740978856 0.43158519187655
"BIN1_2" -0.0142153189363486 0.0640118057999542 -0.222073393473283 0.824335738197727
"CR1_1" -0.00561614551251855 0.0700275807160438 -0.0801990509323972 0.936106898074993
"CR1_2" -0.0349617021276594 0.0678623518341805 -0.515185536349922 0.606621715855388
"PICALM_1" -0.026775460057157 0.059818750126826 -0.447609821341777 0.654604276601812
"PICALM_2" -0.0307802433786686 0.0598877826801622 -0.513965319822478 0.607474036380277
"ABCA7_1" -0.17156507607057 0.102708890639897 -1.67040141317548 0.0953851125462682
"ABCA7_2" -0.155585179635767 0.0769561654714891 -2.02173768251757 0.0436669218037843
"SCIMP" -0.0283882783882766 0.0874307121776881 -0.324694580213212 0.74553915628379
"CD2AP" 0.126587707681195 0.0634840913832542 1.99400676489143 0.0466264463077564
"CD33" 0.023043264905536 0.0606922111126322 0.379674170426457 0.704327969162389
"EPHA1" -0.0959687543590454 0.0760013200900605 -1.26272483484923 0.207202607555299
"MS4A" -0.0776978951406336 0.0577427513673667 -1.34558699231891 0.178967950199755
"INPP5D" -0.0772926207176386 0.060155114841495 -1.28488859045984 0.199387224885094
"TREML2" -0.0671790062625156 0.063029593532979 -1.06583276992522 0.286980002344331
"PTK2B" -0.0652042907074846 0.0613642489064952 -1.06257783431589 0.288452836646952
"SLC24A4RIN3" -0.00520789318008864 0.0727443455281622 -0.0715917249963085 0.942953580019157
"NME8" 0.0519771312564379 0.0611050409440246 0.850619367132929 0.395361357614781
"FERMT2" 0.115735975295933 0.103524952058482 1.11795246454741 0.264089045539316
"CASS4" -0.0828610717559804 0.102099603493635 -0.811570945631987 0.417398788076751
"rs6678275_C" 0.0483453863053817 0.0756819556512024 0.638796736809926 0.523228545131607
"HS3ST1" -0.0298694942903733 0.0639086830418022 -0.467377715651501 0.640419964941957
"MEF2C" -0.133626097867003 0.062019895810751 -2.15456824169382 0.0316413256614414
"MTHFD1L" 0.13705666199728 0.104556644026053 1.31083646834656 0.190439045580034
"PILRA_1" 0.0235776770321171 0.0632240874284248 0.372922378022602 0.709353917074407
"PILRA_2" -0.00381470938699924 0.064383204456968 -0.0592500702500586 0.952775053836412
"CWPW1" -0.00765956742075537 0.0644049520958749 -0.118928237216187 0.905376851756462
"NDUFAF6" 0.0294321068383594 0.0561078265044035 0.524563303767425 0.600104077848689
"ECHDC3" 0.0676160642326025 0.0616462684251756 1.09683953238261 0.273204992777142
"FRMD4A_1" 0.0593714927048248 0.0635511148799522 0.934232118775216 0.350577689295351
"FRMD4A_2" -0.0548630857320896 0.10253686049717 -0.535057202513078 0.592817878118974
"GAB2" 0.0694597574421137 0.0804374328937327 0.863525288454669 0.388210025759395
"ADAMST20" 0.0808369374972869 0.0600900753010178 1.34526270923008 0.179110330185362
"SPPL2A" 0.0674275587330924 0.0615258100383996 1.09592313682679 0.273605493466813
"rs74615166_C" 0.141747572815534 0.210181392765267 0.674405906967414 0.500344590944138
"TOMM40" 0.0587409732322845 0.0678143880771067 0.866202216047346 0.386741191758661
