# Supplementary material for: Exploring Genetic Associations of Alzheimer’s Disease Loci With Mild Cognitive Impairment Neurocognitive Endophenotypes
Source: Front Aging Neurosci. 2018 Oct 30;10:340. doi: 10.3389/fnagi.2018.00340 (PMC6218590; doi:10.3389/fnagi.2018.00340)
Supplement: DATA SHEET S1 — LinearRegressionResults∖RegressionResults_AgeCoDe: all_MCI, mild cognitive impairment total sample; CERAD, the consortium to establish a registry for Alzheimer’s disease; DR, delayed recall from the CERAD; edu, adjusted by educational level; full, adjusted by age, gender, and educational level; unadj, unadjusted by age, gender, and educational level; IR, immediate recall from the CERAD; REC, recognition from the CERAD; VF, semantic verbal fluency (animals 1 minute) from the CERAD; Amn_MCI, amnestic mild cognitive impairment; NONAmn, non-amnestic mild cognitive impairment. LinearRegressionResults∖RegressionResults_DCN: DCN, The German Dementia Competence Network; all_MCI, mild cognitive impairment total sample; CERAD, the consortium to establish a registry for Alzheimer’s disease; bnt, Boston naming test 15- item version from the CERAD; edu, adjusted by educational level; full, adjusted by age, gender, and educational level ; unadj, unadjusted by age, gender, and educational level;cdt, clock drawing test; commands, commands item from the ADAS-Cog; conpraRECALL, constructional praxis recall from the CERAD; conpra, constructional praxis from the CERAD; idpra, ideational praxis from the ADAS-Cog; ori, orientation from the ADAS-Cog; rec, recognition from the CERAD; tmta, Trail Making Test (part A); tmtb, Trail Making Test (part B); vf, semantic verbal fluency (animals 1 minute) from the CERAD; wldr, delayed recall from the CERAD; wlir, immediate recall from the CERAD; wms_lmII, logical memory delayed recall of the story assessed according to the Wechsler memory scale; wms_lmI, logical memory immediate recall of the story from the Wechsler memory scale. [file Data_Sheet_1.ZIP › LinearRegressionResults/RegressionResults_DCN/DCN_all_MCI_commands_edu.txt]

"Estimate" "Std. Error" "t value" "Pr(>|t|)"
"E4_dose" -0.052466330040212 0.0497778335979142 -1.05400991260517 0.292361370504103
"E2_dose" 0.0589247185647259 0.083876832339137 0.702514829440352 0.482668336475375
"CLU_1" 0.059515759960689 0.0395598212916711 1.50444966679411 0.133041730866045
"CLU_2" -0.0603805827923369 0.0423665820519454 -1.4251936282777 0.154669494294937
"SORL1_1" -0.0489627894567592 0.0406018048990081 -1.20592642564901 0.228377907491125
"SORL1_2" 0.0431102095030082 0.0941247307310916 0.458011504183437 0.647125071950907
"SORL1_3" -0.0536352843996182 0.0464502190834675 -1.1546831308425 0.248722560639332
"BIN1_1" -0.0417049710774859 0.0434730372304754 -0.959329592188005 0.337814255827549
"BIN1_2" -0.0374087108895631 0.0448256439051596 -0.834538171246599 0.40434011365639
"CR1_1" 0.101326855762644 0.049274142301914 2.05639004615831 0.0402161784966837
"CR1_2" 0.0987729234270244 0.047864766250018 2.06358311479244 0.0395258536271165
"PICALM_1" 0.0151559211585679 0.042959808797595 0.352793031039197 0.724379261350452
"PICALM_2" 0.0189696260073009 0.0425912098441754 0.445388287318049 0.656214423904005
"ABCA7_1" 0.0313177822361367 0.0726473827443013 0.431093055979272 0.666569615359389
"ABCA7_2" -0.0262033478069441 0.054733222519523 -0.478746666114854 0.632309126266393
"SCIMP" 0.0274863794773491 0.0627467237211553 0.438052823275648 0.661533101410213
"CD2AP" 0.0242171364945192 0.0449078849097767 0.539262460104127 0.589925188818585
"CD33" 0.0289071649024308 0.0424931195595721 0.680278718108825 0.496614768235865
"EPHA1" -0.0509331039293646 0.0537608448580671 -0.947401478972884 0.343851813963231
"MS4A" 0.0343001108931209 0.0404929363127826 0.847064056510351 0.397328517915219
"INPP5D" -0.0712415884295615 0.0431498795008823 -1.65102635867395 0.0993475886803094
"TREML2" -0.0229065056225165 0.0450433212852481 -0.508543885506474 0.611291448218154
"PTK2B" -0.0454947830602894 0.0445715319887606 -1.02071391828671 0.307872986780148
"SLC24A4RIN3" 0.0596599384584894 0.0521322947703419 1.14439501889009 0.252995609537346
"NME8" 0.00322193919613918 0.0440644334372821 0.0731188158977475 0.941740180021814
"FERMT2" 0.0415253494975301 0.0739471963749384 0.561554075518725 0.574666069613178
"CASS4" 0.0293082264588546 0.0732898525313972 0.399894739129118 0.689401150462581
"rs6678275_C" 0.00301243743399133 0.054027742483949 0.0557572331452918 0.955556998400167
"HS3ST1" -0.00815511613931638 0.0457229088310222 -0.178359521469974 0.858511323677883
"MEF2C" -0.0370476379675956 0.045017591754511 -0.822959126059499 0.410915112417751
"MTHFD1L" 0.0135021097046401 0.0741951378845089 0.18198105818817 0.855664885983492
"PILRA_1" -0.0578005762218974 0.0446876452417251 -1.29343526402525 0.19644493670743
"PILRA_2" -0.054753064041912 0.0455216533876919 -1.20279163798378 0.229613960321552
"CWPW1" -0.0521659008144292 0.0455422689233827 -1.14543921608714 0.252563420232097
"NDUFAF6" 0.0290267290498913 0.0399556025280746 0.726474567102218 0.467880528025306
"ECHDC3" -0.0325135431412391 0.0440998007065727 -0.737271883779585 0.461295411446404
"FRMD4A_1" 0.00707989751018979 0.0447057439995691 0.158366618621939 0.874226151033064
"FRMD4A_2" 0.127795180899944 0.0721189844471679 1.77200472080362 0.0769483616718812
"GAB2" 0.0014642059343472 0.0564538804303142 0.0259363204652441 0.97931755484054
"ADAMST20" 0.0171313600910172 0.0434801560958855 0.394004107373439 0.693742368714068
"SPPL2A" 0.0413348285466747 0.0439554929930737 0.940379136532219 0.347467429533214
"rs74615166_C" 0.0117022872652372 0.151667410897066 0.0771575593993582 0.938528404260963
"TOMM40" 0.0115984533374084 0.0475133063486247 0.244109581688671 0.80723698444323
