# Supplementary material for: Exploring Genetic Associations of Alzheimer’s Disease Loci With Mild Cognitive Impairment Neurocognitive Endophenotypes
Source: Front Aging Neurosci. 2018 Oct 30;10:340. doi: 10.3389/fnagi.2018.00340 (PMC6218590; doi:10.3389/fnagi.2018.00340)
Supplement: DATA SHEET S1 — LinearRegressionResults∖RegressionResults_AgeCoDe: all_MCI, mild cognitive impairment total sample; CERAD, the consortium to establish a registry for Alzheimer’s disease; DR, delayed recall from the CERAD; edu, adjusted by educational level; full, adjusted by age, gender, and educational level; unadj, unadjusted by age, gender, and educational level; IR, immediate recall from the CERAD; REC, recognition from the CERAD; VF, semantic verbal fluency (animals 1 minute) from the CERAD; Amn_MCI, amnestic mild cognitive impairment; NONAmn, non-amnestic mild cognitive impairment. LinearRegressionResults∖RegressionResults_DCN: DCN, The German Dementia Competence Network; all_MCI, mild cognitive impairment total sample; CERAD, the consortium to establish a registry for Alzheimer’s disease; bnt, Boston naming test 15- item version from the CERAD; edu, adjusted by educational level; full, adjusted by age, gender, and educational level ; unadj, unadjusted by age, gender, and educational level;cdt, clock drawing test; commands, commands item from the ADAS-Cog; conpraRECALL, constructional praxis recall from the CERAD; conpra, constructional praxis from the CERAD; idpra, ideational praxis from the ADAS-Cog; ori, orientation from the ADAS-Cog; rec, recognition from the CERAD; tmta, Trail Making Test (part A); tmtb, Trail Making Test (part B); vf, semantic verbal fluency (animals 1 minute) from the CERAD; wldr, delayed recall from the CERAD; wlir, immediate recall from the CERAD; wms_lmII, logical memory delayed recall of the story assessed according to the Wechsler memory scale; wms_lmI, logical memory immediate recall of the story from the Wechsler memory scale. [file Data_Sheet_1.ZIP › LinearRegressionResults/RegressionResults_DCN/DCN_all_MCI_commands_full.txt]

"Estimate" "Std. Error" "t value" "Pr(>|t|)"
"E4_dose" -0.0623470067656815 0.0498643324203506 -1.25033272761186 0.211735029532702
"E2_dose" 0.0680713958873326 0.0839016219908795 0.811323956224973 0.417547320536281
"CLU_1" 0.0552984935787953 0.0394921242946169 1.40024104974097 0.162009128620691
"CLU_2" -0.0537335327798629 0.0424159695147004 -1.26682316577109 0.205757654456979
"SORL1_1" -0.0470818072285506 0.0405262864577164 -1.1617597205131 0.245852078299857
"SORL1_2" 0.0350237344165318 0.093928227787275 0.372877624135017 0.709383705067804
"SORL1_3" -0.0509663327915827 0.046363024895259 -1.09928834252561 0.272125898833487
"BIN1_1" -0.0437602111035289 0.0433519993912553 -1.00941621420017 0.313220551263144
"BIN1_2" -0.0375959460047867 0.0447126879154968 -0.840833950216544 0.400807694805373
"CR1_1" 0.103223219664031 0.0491413872236393 2.10053532258398 0.036138111749782
"CR1_2" 0.101866272000207 0.0478075925617177 2.13075510691531 0.0335538863884691
"PICALM_1" 0.020288728901835 0.042964602209169 0.472219637995513 0.63695869821782
"PICALM_2" 0.0233556070542316 0.042584213064174 0.548456936823863 0.583601551147763
"ABCA7_1" 0.0405673448558856 0.0725804467609864 0.558929390300907 0.576438236834469
"ABCA7_2" -0.018773093507468 0.0547007109344362 -0.343196517682727 0.731582242114002
"SCIMP" 0.022392143603336 0.0626901645595508 0.357187507173716 0.721099479520765
"CD2AP" 0.0110091054109587 0.045076052287572 0.244234019002459 0.807141498147514
"CD33" 0.0285911673405765 0.0424279220958239 0.673876210011017 0.500674670430055
"EPHA1" -0.0507663151557258 0.0536633849216687 -0.946014032283434 0.344559890576674
"MS4A" 0.0411173077947588 0.0404901047612871 1.01549027934527 0.310321128230915
"INPP5D" -0.0676845106127196 0.0431112255275498 -1.5699973680745 0.117037126561369
"TREML2" -0.0295343153130917 0.0450835135230447 -0.655102342411602 0.512697806268177
"PTK2B" -0.0496694299436169 0.044513590373454 -1.11582618986487 0.265023041608162
"SLC24A4RIN3" 0.0646727345283915 0.0520529155894088 1.24244211483805 0.214645578753869
"NME8" 0.00162837995786731 0.0439987373974811 0.037009697418284 0.970491783630858
"FERMT2" 0.0499336615399745 0.0738823887151086 0.675853371938463 0.499440690791597
"CASS4" 0.0400781956576335 0.0732855267644391 0.54687736347255 0.584702653542466
"rs6678275_C" -0.00396486355453833 0.0540232453173657 -0.0733918062723979 0.941523169071833
"HS3ST1" -0.00566797933047767 0.0456846202757542 -0.124067559197505 0.901310762011956
"MEF2C" -0.0403365101682532 0.0449400256290031 -0.897563132278703 0.369842845967204
"MTHFD1L" 0.0129774290766975 0.0740488873311719 0.175254882881062 0.860944333013281
"PILRA_1" -0.0594454949807443 0.0446628774961698 -1.33098220072906 0.18379073857361
"PILRA_2" -0.0550601516087806 0.0454941195751383 -1.21026963754828 0.226737165957574
"CWPW1" -0.0524766507624132 0.0455217295515767 -1.15278244652274 0.249540775044437
"NDUFAF6" 0.0311421854352016 0.0399346307606497 0.779829056686513 0.435853955126768
"ECHDC3" -0.0329556469599109 0.0440027222307384 -0.748945639933374 0.454235926037219
"FRMD4A_1" 0.000940070566734361 0.0446798335283936 0.0210401537449094 0.983221297223992
"FRMD4A_2" 0.137912320685663 0.0720414183743669 1.91434765996686 0.0560971613191566
"GAB2" -0.00373290741873497 0.0564742279072607 -0.0660993086061304 0.947322912267144
"ADAMST20" 0.0229417564670274 0.0434608406078649 0.527871899074032 0.597818287360093
"SPPL2A" 0.0434663736740212 0.0438752918857426 0.990679988801298 0.322312569114709
"rs74615166_C" 0.0146861805155644 0.151430943749718 0.0969826915946416 0.922778314155077
"TOMM40" 0.00050740051836511 0.0476297208633102 0.0106530231369877 0.991504155098357
