# Supplementary material for: Exploring Genetic Associations of Alzheimer’s Disease Loci With Mild Cognitive Impairment Neurocognitive Endophenotypes
Source: Front Aging Neurosci. 2018 Oct 30;10:340. doi: 10.3389/fnagi.2018.00340 (PMC6218590; doi:10.3389/fnagi.2018.00340)
Supplement: DATA SHEET S1 — LinearRegressionResults∖RegressionResults_AgeCoDe: all_MCI, mild cognitive impairment total sample; CERAD, the consortium to establish a registry for Alzheimer’s disease; DR, delayed recall from the CERAD; edu, adjusted by educational level; full, adjusted by age, gender, and educational level; unadj, unadjusted by age, gender, and educational level; IR, immediate recall from the CERAD; REC, recognition from the CERAD; VF, semantic verbal fluency (animals 1 minute) from the CERAD; Amn_MCI, amnestic mild cognitive impairment; NONAmn, non-amnestic mild cognitive impairment. LinearRegressionResults∖RegressionResults_DCN: DCN, The German Dementia Competence Network; all_MCI, mild cognitive impairment total sample; CERAD, the consortium to establish a registry for Alzheimer’s disease; bnt, Boston naming test 15- item version from the CERAD; edu, adjusted by educational level; full, adjusted by age, gender, and educational level ; unadj, unadjusted by age, gender, and educational level;cdt, clock drawing test; commands, commands item from the ADAS-Cog; conpraRECALL, constructional praxis recall from the CERAD; conpra, constructional praxis from the CERAD; idpra, ideational praxis from the ADAS-Cog; ori, orientation from the ADAS-Cog; rec, recognition from the CERAD; tmta, Trail Making Test (part A); tmtb, Trail Making Test (part B); vf, semantic verbal fluency (animals 1 minute) from the CERAD; wldr, delayed recall from the CERAD; wlir, immediate recall from the CERAD; wms_lmII, logical memory delayed recall of the story assessed according to the Wechsler memory scale; wms_lmI, logical memory immediate recall of the story from the Wechsler memory scale. [file Data_Sheet_1.ZIP › LinearRegressionResults/RegressionResults_DCN/DCN_all_MCI_commands_unadj.txt]

"Estimate" "Std. Error" "t value" "Pr(>|t|)"
"E4_dose" -0.05652781201216 0.0499876490843895 -1.1308355773389 0.258635753407851
"E2_dose" 0.0465251695926839 0.0842412499513158 0.552284891541513 0.580985998313669
"CLU_1" 0.0648120375924815 0.0395343653987826 1.63938479696647 0.101702895481366
"CLU_2" -0.0641855447680692 0.0424498150336239 -1.51203355579356 0.131096559078253
"SORL1_1" -0.0508098214826425 0.0406550183742888 -1.24977981844366 0.211921370080242
"SORL1_2" 0.040029809432557 0.094521428169138 0.423499837104948 0.672094981622672
"SORL1_3" -0.0513362798245917 0.0465525444549517 -1.10275991195861 0.270611114593215
"BIN1_1" -0.0381658595641652 0.0436227973346249 -0.874906285156356 0.382004034777638
"BIN1_2" -0.0337688184123527 0.0449326615107509 -0.75154280376365 0.452645191166836
"CR1_1" 0.091839611178614 0.049323482396599 1.86198554352169 0.0631343805177815
"CR1_2" 0.0844736361977737 0.04779666336484 1.76735425134119 0.0777193856462362
"PICALM_1" 0.0190427287731527 0.0429323789728618 0.44355167891325 0.657540546920113
"PICALM_2" 0.0252897181489654 0.0425231492479868 0.594728250287406 0.552267948696158
"ABCA7_1" 0.0175974066979604 0.0728050744690623 0.241705771559072 0.809097596189761
"ABCA7_2" -0.0263946087607636 0.0542698625244441 -0.486358496833764 0.626905343216139
"SCIMP" 0.0222441268276637 0.0628076666705841 0.354162604771332 0.723361984206206
"CD2AP" 0.033811953704747 0.0447505608457274 0.755564915070227 0.450232962055133
"CD33" 0.0313001605136438 0.0426309595056153 0.734211964183471 0.463130750582356
"EPHA1" -0.0454272655925392 0.0538270816946756 -0.843948142130707 0.399063969030001
"MS4A" 0.0326739041968053 0.0406140469019108 0.804497623093749 0.42145536031589
"INPP5D" -0.0725751099741047 0.0431632427008396 -1.68141004782972 0.0932895647868097
"TREML2" -0.0182113326231425 0.0450553459861411 -0.404199151611092 0.686234077220047
"PTK2B" -0.0562555883034735 0.0445228736276842 -1.26352105602847 0.206973652307183
"SLC24A4RIN3" 0.0602457708266834 0.0522574595481327 1.15286451633174 0.249500812765399
"NME8" 0.0140015744742382 0.0439201775652437 0.318795944152064 0.750010506406593
"FERMT2" 0.0481798715203426 0.0739376868450906 0.651628061089955 0.51493182042051
"CASS4" 0.0126818100197528 0.0734211207637805 0.172727001274664 0.862933878877689
"rs6678275_C" 0.00437150462793447 0.0541549802570207 0.0807221165474941 0.935694306951665
"HS3ST1" -0.00536055603822716 0.0456797504902398 -0.117350816952744 0.906627808207958
"MEF2C" -0.0373558401501943 0.0448365968453734 -0.833155118329392 0.405143470746123
"MTHFD1L" 0.0192049333773796 0.0743934104972902 0.258153689271702 0.796384516957788
"PILRA_1" -0.057230531893487 0.04480340700925 -1.27737008664701 0.202047171925191
"PILRA_2" -0.0549177190968239 0.0456416731223683 -1.2032363263631 0.22943770638378
"CWPW1" -0.052700750256758 0.0456622799199828 -1.15414189455956 0.248977294874005
"NDUFAF6" 0.0308506656686096 0.0400420602870016 0.770456501176198 0.441382437114159
"ECHDC3" -0.0322459386134076 0.0442794958078306 -0.728236354662943 0.466799897947692
"FRMD4A_1" 0.0109981323926126 0.04480932480849 0.245442939379636 0.806204544462628
"FRMD4A_2" 0.126993762297486 0.0723695022171005 1.7547966810179 0.0798478575372873
"GAB2" -0.00137999139087915 0.0564393360399181 -0.0244508792573874 0.980501784907219
"ADAMST20" 0.0241923984854006 0.0436056127642119 0.55480010374389 0.579272262187194
"SPPL2A" 0.0512841143151394 0.0439013595452561 1.16816688244638 0.243279948325913
"rs74615166_C" -0.0238095238095251 0.15184704311461 -0.156799390499519 0.875464402862077
"TOMM40" 0.00850665032620841 0.0476369717892243 0.178572440831192 0.858338717509752
