# Supplementary material for: Exploring Genetic Associations of Alzheimer’s Disease Loci With Mild Cognitive Impairment Neurocognitive Endophenotypes
Source: Front Aging Neurosci. 2018 Oct 30;10:340. doi: 10.3389/fnagi.2018.00340 (PMC6218590; doi:10.3389/fnagi.2018.00340)
Supplement: DATA SHEET S1 — LinearRegressionResults∖RegressionResults_AgeCoDe: all_MCI, mild cognitive impairment total sample; CERAD, the consortium to establish a registry for Alzheimer’s disease; DR, delayed recall from the CERAD; edu, adjusted by educational level; full, adjusted by age, gender, and educational level; unadj, unadjusted by age, gender, and educational level; IR, immediate recall from the CERAD; REC, recognition from the CERAD; VF, semantic verbal fluency (animals 1 minute) from the CERAD; Amn_MCI, amnestic mild cognitive impairment; NONAmn, non-amnestic mild cognitive impairment. LinearRegressionResults∖RegressionResults_DCN: DCN, The German Dementia Competence Network; all_MCI, mild cognitive impairment total sample; CERAD, the consortium to establish a registry for Alzheimer’s disease; bnt, Boston naming test 15- item version from the CERAD; edu, adjusted by educational level; full, adjusted by age, gender, and educational level ; unadj, unadjusted by age, gender, and educational level;cdt, clock drawing test; commands, commands item from the ADAS-Cog; conpraRECALL, constructional praxis recall from the CERAD; conpra, constructional praxis from the CERAD; idpra, ideational praxis from the ADAS-Cog; ori, orientation from the ADAS-Cog; rec, recognition from the CERAD; tmta, Trail Making Test (part A); tmtb, Trail Making Test (part B); vf, semantic verbal fluency (animals 1 minute) from the CERAD; wldr, delayed recall from the CERAD; wlir, immediate recall from the CERAD; wms_lmII, logical memory delayed recall of the story assessed according to the Wechsler memory scale; wms_lmI, logical memory immediate recall of the story from the Wechsler memory scale. [file Data_Sheet_1.ZIP › LinearRegressionResults/RegressionResults_DCN/DCN_all_MCI_conpra_edu.txt]

"Estimate" "Std. Error" "t value" "Pr(>|t|)"
"E4_dose" 0.0457409297793743 0.0962855793004697 0.475054832838827 0.634936821559376
"E2_dose" 0.144578809084221 0.16289655767172 0.887549811676102 0.375171619260514
"CLU_1" 0.00635855687305868 0.0767527579266922 0.0828446696225801 0.934004083027928
"CLU_2" 0.00654324118691674 0.0817769656553152 0.0800132547653589 0.936254699410421
"SORL1_1" 0.0344900136525396 0.0791069052207213 0.435992452950937 0.663010525162177
"SORL1_2" 0.169315248747409 0.182679312963688 0.926844129203967 0.354397683429535
"SORL1_3" -0.0929508810226529 0.0898740212754497 -1.03423525178397 0.301463251569437
"BIN1_1" -0.035481112541961 0.0840005353823777 -0.422391504773725 0.672897725514607
"BIN1_2" -0.0416145265682616 0.0867535721714357 -0.479686605711477 0.631633292021912
"CR1_1" 0.0578622548943219 0.0950456292504792 0.608783963561694 0.542908910254289
"CR1_2" 0.0786740698216839 0.0923120559969864 0.852262133824126 0.394424687052353
"PICALM_1" 0.0325110258893983 0.0818895503881077 0.397010677617784 0.691507933008715
"PICALM_2" -0.00618356167097082 0.0816467633865191 -0.0757355394689388 0.93965593509836
"ABCA7_1" 0.257572172426537 0.138320348158062 1.86214230846357 0.0630946920073767
"ABCA7_2" 0.149859897885306 0.105550773708326 1.41978966728772 0.156212735914835
"SCIMP" 0.0667342657855549 0.120099228414485 0.555659404865138 0.578676429923199
"CD2AP" -0.153600942133345 0.0862220398613592 -1.78145799357482 0.075370017870138
"CD33" -0.0734702248199103 0.0821601160862762 -0.89423224211075 0.371573746826985
"EPHA1" 0.00159713974161594 0.103274608487052 0.0154649798727263 0.987666625105788
"MS4A" -0.019405051963376 0.0782568003614569 -0.2479663348584 0.804249444151379
"INPP5D" 0.0137463078672159 0.0823823889165196 0.166859787000659 0.867543538448153
"TREML2" 0.188772071324976 0.0859320359875978 2.19676013905013 0.0284665483764783
"PTK2B" 0.140042614235566 0.0841125944221188 1.66494227407566 0.0965108337079277
"SLC24A4RIN3" 0.00798908497922868 0.0990306745147726 0.0806728321136188 0.935732368313574
"NME8" 0.00653640963150857 0.0841789577994145 0.077648973120858 0.938136370336366
"FERMT2" -0.183460009953448 0.142312046520875 -1.28913900431147 0.197907901022417
"CASS4" -0.086313416686609 0.14034539802392 -0.615007103203329 0.538812009566936
"rs6678275_C" -0.108995410659319 0.102833204180115 -1.05992428737717 0.289658216916781
"HS3ST1" -0.000343497916173056 0.087874454020821 -0.0039089621665435 0.996882567209318
"MEF2C" 0.130904404648142 0.085488159268173 1.53125772935993 0.126297879170087
"MTHFD1L" -0.0471731119982292 0.141508011165884 -0.333360009864954 0.73898491918386
"PILRA_1" 0.000813397083588214 0.086608728006212 0.00939162948484676 0.99251018148319
"PILRA_2" 0.0188254070259827 0.0881764851675137 0.213496908957292 0.831020886208594
"CWPW1" 0.0224111586500072 0.0882014113098169 0.254090703506837 0.799523292775783
"NDUFAF6" -0.0970055489834651 0.0765984520989108 -1.26641657011819 0.205916116160645
"ECHDC3" -0.185707283106802 0.0834881405235704 -2.22435524305842 0.026541839360102
"FRMD4A_1" 0.121572141128664 0.0861133885351207 1.411768172136 0.158561975277907
"FRMD4A_2" 0.193515843012736 0.138895285745119 1.39324990027271 0.164085401072999
"GAB2" 0.00191504759784836 0.108368297597303 0.0176716589658414 0.985906952160527
"ADAMST20" -0.0510816765265427 0.0823484798585816 -0.62031110488337 0.535317612087034
"SPPL2A" -0.151337755180524 0.0844190955489282 -1.79269576624178 0.0735874596384248
"rs74615166_C" -0.14194434692739 0.282682300201135 -0.50213383302171 0.61578036488714
"TOMM40" -0.0137455762014274 0.0919409122408978 -0.149504457443408 0.881208197707054
