# Supplementary material for: Exploring Genetic Associations of Alzheimer’s Disease Loci With Mild Cognitive Impairment Neurocognitive Endophenotypes
Source: Front Aging Neurosci. 2018 Oct 30;10:340. doi: 10.3389/fnagi.2018.00340 (PMC6218590; doi:10.3389/fnagi.2018.00340)
Supplement: DATA SHEET S1 — LinearRegressionResults∖RegressionResults_AgeCoDe: all_MCI, mild cognitive impairment total sample; CERAD, the consortium to establish a registry for Alzheimer’s disease; DR, delayed recall from the CERAD; edu, adjusted by educational level; full, adjusted by age, gender, and educational level; unadj, unadjusted by age, gender, and educational level; IR, immediate recall from the CERAD; REC, recognition from the CERAD; VF, semantic verbal fluency (animals 1 minute) from the CERAD; Amn_MCI, amnestic mild cognitive impairment; NONAmn, non-amnestic mild cognitive impairment. LinearRegressionResults∖RegressionResults_DCN: DCN, The German Dementia Competence Network; all_MCI, mild cognitive impairment total sample; CERAD, the consortium to establish a registry for Alzheimer’s disease; bnt, Boston naming test 15- item version from the CERAD; edu, adjusted by educational level; full, adjusted by age, gender, and educational level ; unadj, unadjusted by age, gender, and educational level;cdt, clock drawing test; commands, commands item from the ADAS-Cog; conpraRECALL, constructional praxis recall from the CERAD; conpra, constructional praxis from the CERAD; idpra, ideational praxis from the ADAS-Cog; ori, orientation from the ADAS-Cog; rec, recognition from the CERAD; tmta, Trail Making Test (part A); tmtb, Trail Making Test (part B); vf, semantic verbal fluency (animals 1 minute) from the CERAD; wldr, delayed recall from the CERAD; wlir, immediate recall from the CERAD; wms_lmII, logical memory delayed recall of the story assessed according to the Wechsler memory scale; wms_lmI, logical memory immediate recall of the story from the Wechsler memory scale. [file Data_Sheet_1.ZIP › LinearRegressionResults/RegressionResults_DCN/DCN_all_MCI_conpra_full.txt]

"Estimate" "Std. Error" "t value" "Pr(>|t|)"
"E4_dose" 0.0678869227155518 0.0959144403095235 0.707786257173324 0.47937946221601
"E2_dose" 0.105007584923898 0.162178012619687 0.647483485755524 0.517590721552341
"CLU_1" 0.013439512140055 0.0761937033513837 0.176386125741596 0.86005336405233
"CLU_2" 0.00733312762134444 0.0813372978243996 0.090157010590345 0.928194116562788
"SORL1_1" 0.0298784203305872 0.0785256453551509 0.380492515476376 0.703724910013864
"SORL1_2" 0.180031198358851 0.181295424370595 0.99302670756235 0.321117557186537
"SORL1_3" -0.0881875306665773 0.0891970215609605 -0.988682459607765 0.323238023476451
"BIN1_1" -0.0317486930300417 0.0833207367540802 -0.381041914256561 0.703313876757984
"BIN1_2" -0.0339397444264213 0.0860883297110748 -0.394243267819554 0.693548638700982
"CR1_1" 0.0588509682551874 0.0943389185904048 0.623824919073994 0.532991699440923
"CR1_2" 0.0863568630857838 0.0917715900227208 0.940997786617881 0.347103910664007
"PICALM_1" 0.0321734660566874 0.0815094349876809 0.394720759155673 0.693196891854904
"PICALM_2" -0.000648970263305213 0.0811915772614184 -0.00799307372999636 0.99362530953521
"ABCA7_1" 0.252533590360605 0.13740178314609 1.83792076476987 0.0665934104646439
"ABCA7_2" 0.14502568888634 0.104935528275823 1.38204563572731 0.167498091815121
"SCIMP" 0.0611423010303269 0.119305170843189 0.512486597170969 0.608523200020765
"CD2AP" -0.131073994097515 0.0860811814701396 -1.52267884639784 0.128395590416692
"CD33" -0.0836109961775604 0.0815391531312623 -1.02540918033528 0.305605119107494
"EPHA1" 0.0114508912193934 0.102457305060894 0.111762565027332 0.911051083920675
"MS4A" -0.0238525995690405 0.0777673930840883 -0.306717232288463 0.759170622913444
"INPP5D" 0.00881426917693851 0.0817386451554879 0.107834784393251 0.914167405384082
"TREML2" 0.213670103215217 0.0854511892763505 2.50049303028662 0.0127018055688326
"PTK2B" 0.154198394698261 0.0834894581187441 1.8469205355118 0.0653137751860624
"SLC24A4RIN3" 0.00204020939022178 0.0983001676262122 0.0207548922803439 0.983448962525657
"NME8" 0.0209202676614026 0.0836026256873912 0.250234576837671 0.802502549677955
"FERMT2" -0.205920689911572 0.141308689361049 -1.45724010917288 0.145640103853609
"CASS4" -0.0938390107118836 0.139439425975436 -0.672973300452446 0.501256493722705
"rs6678275_C" -0.104707537875833 0.102214131710295 -1.02439394752777 0.30611480482638
"HS3ST1" 0.00409250414062367 0.0872238358859981 0.046919561597504 0.962594944831148
"MEF2C" 0.133899145512112 0.0848416356725237 1.57822447022289 0.115108438517731
"MTHFD1L" -0.0589321006736647 0.140512531986911 -0.419408147019615 0.675076166604163
"PILRA_1" -0.0105678928168972 0.086032953698425 -0.122835406232143 0.902283825558561
"PILRA_2" 0.00553610895691933 0.0875841168072448 0.0632090515807016 0.949623778637016
"CWPW1" 0.00850580188149644 0.0876216197304357 0.0970742370166654 0.922703999289702
"NDUFAF6" -0.0874364789823797 0.076154797732471 -1.1481414380423 0.251426182733441
"ECHDC3" -0.180711161894523 0.0828391924646803 -2.18146938083168 0.0295857333897646
"FRMD4A_1" 0.134368561385757 0.0854889801367782 1.57176470196244 0.116560024220457
"FRMD4A_2" 0.19245105369652 0.13798470888895 1.39472739585517 0.163641342125242
"GAB2" 0.0327801739049437 0.107846233700144 0.303952885328252 0.761274709563462
"ADAMST20" -0.0589498589286939 0.0817947601433916 -0.720704588232191 0.471407847574415
"SPPL2A" -0.149340912147904 0.0837797598083459 -1.78254166029523 0.0752311048815447
"rs74615166_C" -0.127466782306829 0.280441142338883 -0.454522404393857 0.649638266573305
"TOMM40" 0.00127039922228568 0.0916320935888153 0.0138641296136526 0.988943222049061
