# Supplementary material for: Exploring Genetic Associations of Alzheimer’s Disease Loci With Mild Cognitive Impairment Neurocognitive Endophenotypes
Source: Front Aging Neurosci. 2018 Oct 30;10:340. doi: 10.3389/fnagi.2018.00340 (PMC6218590; doi:10.3389/fnagi.2018.00340)
Supplement: DATA SHEET S1 — LinearRegressionResults∖RegressionResults_AgeCoDe: all_MCI, mild cognitive impairment total sample; CERAD, the consortium to establish a registry for Alzheimer’s disease; DR, delayed recall from the CERAD; edu, adjusted by educational level; full, adjusted by age, gender, and educational level; unadj, unadjusted by age, gender, and educational level; IR, immediate recall from the CERAD; REC, recognition from the CERAD; VF, semantic verbal fluency (animals 1 minute) from the CERAD; Amn_MCI, amnestic mild cognitive impairment; NONAmn, non-amnestic mild cognitive impairment. LinearRegressionResults∖RegressionResults_DCN: DCN, The German Dementia Competence Network; all_MCI, mild cognitive impairment total sample; CERAD, the consortium to establish a registry for Alzheimer’s disease; bnt, Boston naming test 15- item version from the CERAD; edu, adjusted by educational level; full, adjusted by age, gender, and educational level ; unadj, unadjusted by age, gender, and educational level;cdt, clock drawing test; commands, commands item from the ADAS-Cog; conpraRECALL, constructional praxis recall from the CERAD; conpra, constructional praxis from the CERAD; idpra, ideational praxis from the ADAS-Cog; ori, orientation from the ADAS-Cog; rec, recognition from the CERAD; tmta, Trail Making Test (part A); tmtb, Trail Making Test (part B); vf, semantic verbal fluency (animals 1 minute) from the CERAD; wldr, delayed recall from the CERAD; wlir, immediate recall from the CERAD; wms_lmII, logical memory delayed recall of the story assessed according to the Wechsler memory scale; wms_lmI, logical memory immediate recall of the story from the Wechsler memory scale. [file Data_Sheet_1.ZIP › LinearRegressionResults/RegressionResults_DCN/DCN_all_MCI_conpra_unadj.txt]

"Estimate" "Std. Error" "t value" "Pr(>|t|)"
"E4_dose" 0.0514431271905409 0.0981703607461393 0.524018927908074 0.600475328063755
"E2_dose" 0.17966306316194 0.166038308016698 1.08205790162516 0.279698410212395
"CLU_1" 0.00331758260371409 0.0776764013968152 0.0427103025379097 0.9659472678272
"CLU_2" 0.0149384768872633 0.0830858024501621 0.179795782753906 0.857376017122175
"SORL1_1" 0.042824858757062 0.080199786873758 0.533977213985273 0.593567692576728
"SORL1_2" 0.163775850567045 0.185955340334602 0.880726793177072 0.378831769715981
"SORL1_3" -0.0953836255428673 0.0912798081683112 -1.04495865467847 0.296479648679843
"BIN1_1" -0.0399026524396698 0.0854283798673856 -0.467088952191444 0.640612262072106
"BIN1_2" -0.0573945322147316 0.0881041054935631 -0.651439928856946 0.515021461432897
"CR1_1" 0.0874179421273725 0.0963460014440216 0.907333369492905 0.364608647974555
"CR1_2" 0.118862288046455 0.0933273435478018 1.27360625008655 0.203314918036901
"PICALM_1" 0.00984371293782972 0.0826597371352175 0.1190871551131 0.905247827635647
"PICALM_2" -0.0326846111590668 0.0823766313886891 -0.396770426370635 0.691683212121624
"ABCA7_1" 0.291260835454189 0.14041014942233 2.07435742111581 0.0384881838695204
"ABCA7_2" 0.190039632420193 0.106013295531248 1.79260187571642 0.0735594178920362
"SCIMP" 0.0697744451471079 0.121558413804159 0.573999305877093 0.566207715146069
"CD2AP" -0.191851554246091 0.0870914558687085 -2.2028745797442 0.0279995210029331
"CD33" -0.0722021660649813 0.0835579168484713 -0.864097248809073 0.38789353396955
"EPHA1" 0.00480662340000248 0.104775295177511 0.0458755414800701 0.963425348832528
"MS4A" -0.0198150272090582 0.079571343388981 -0.249022152512788 0.803432260838962
"INPP5D" 0.0192307692307694 0.0835489293784613 0.230173736202621 0.818044098309543
"TREML2" 0.204439288717263 0.086991515444321 2.35010607267918 0.0191276940823681
"PTK2B" 0.159944936379194 0.0852018340169911 1.8772475760005 0.0610240231893502
"SLC24A4RIN3" 0.00238864979511311 0.100549417647167 0.0237559784134704 0.981056046226541
"NME8" -0.00805003679175849 0.0850029889624192 -0.0947029850364145 0.924585942130108
"FERMT2" -0.179710083319168 0.144262240775993 -1.24571809194491 0.213409126998927
"CASS4" -0.0389650615346494 0.142386594718058 -0.273656811666889 0.784453202036121
"rs6678275_C" -0.100554429872415 0.104467992008138 -0.962538170204152 0.336210952439517
"HS3ST1" -0.00224858556714219 0.0889610477019047 -0.0252760688551789 0.979844117004293
"MEF2C" 0.154679058694258 0.0863049058625376 1.79223946945291 0.0736553378840437
"MTHFD1L" -0.0785520217356618 0.143814236566995 -0.546204768114655 0.585136681825953
"PILRA_1" -0.0158885281044107 0.0879692655555115 -0.180614536271018 0.856738034054623
"PILRA_2" 0.00407733036998279 0.0895744978293813 0.0455188750011098 0.963710589372991
"CWPW1" 0.00865889355856795 0.0896039173874745 0.0966352120647166 0.923052011975962
"NDUFAF6" -0.08305155860503 0.0777570519104003 -1.06809037334299 0.285957875635915
"ECHDC3" -0.163817474061248 0.08495426925578 -1.92830184399594 0.0543424971168182
"FRMD4A_1" 0.104350012572291 0.087506223651957 1.19248675371169 0.233560609772368
"FRMD4A_2" 0.183252849140427 0.141317361011626 1.29674689527602 0.195236614219962
"GAB2" 0.0345645150043038 0.109824232750039 0.314725758958617 0.75308365889513
"ADAMST20" -0.0593458077010713 0.0835769897642103 -0.710073524644754 0.477965629464286
"SPPL2A" -0.16865745458905 0.0854729150569783 -1.97322689271354 0.0489801516054125
"rs74615166_C" -0.0541379889205993 0.28708097599218 -0.18858090033132 0.850492284113394
"TOMM40" -0.0176276660162799 0.0934282087186173 -0.188676056814597 0.850412945220254
