# Supplementary material for: Exploring Genetic Associations of Alzheimer’s Disease Loci With Mild Cognitive Impairment Neurocognitive Endophenotypes
Source: Front Aging Neurosci. 2018 Oct 30;10:340. doi: 10.3389/fnagi.2018.00340 (PMC6218590; doi:10.3389/fnagi.2018.00340)
Supplement: DATA SHEET S1 — LinearRegressionResults∖RegressionResults_AgeCoDe: all_MCI, mild cognitive impairment total sample; CERAD, the consortium to establish a registry for Alzheimer’s disease; DR, delayed recall from the CERAD; edu, adjusted by educational level; full, adjusted by age, gender, and educational level; unadj, unadjusted by age, gender, and educational level; IR, immediate recall from the CERAD; REC, recognition from the CERAD; VF, semantic verbal fluency (animals 1 minute) from the CERAD; Amn_MCI, amnestic mild cognitive impairment; NONAmn, non-amnestic mild cognitive impairment. LinearRegressionResults∖RegressionResults_DCN: DCN, The German Dementia Competence Network; all_MCI, mild cognitive impairment total sample; CERAD, the consortium to establish a registry for Alzheimer’s disease; bnt, Boston naming test 15- item version from the CERAD; edu, adjusted by educational level; full, adjusted by age, gender, and educational level ; unadj, unadjusted by age, gender, and educational level;cdt, clock drawing test; commands, commands item from the ADAS-Cog; conpraRECALL, constructional praxis recall from the CERAD; conpra, constructional praxis from the CERAD; idpra, ideational praxis from the ADAS-Cog; ori, orientation from the ADAS-Cog; rec, recognition from the CERAD; tmta, Trail Making Test (part A); tmtb, Trail Making Test (part B); vf, semantic verbal fluency (animals 1 minute) from the CERAD; wldr, delayed recall from the CERAD; wlir, immediate recall from the CERAD; wms_lmII, logical memory delayed recall of the story assessed according to the Wechsler memory scale; wms_lmI, logical memory immediate recall of the story from the Wechsler memory scale. [file Data_Sheet_1.ZIP › LinearRegressionResults/RegressionResults_DCN/DCN_all_MCI_conpraRECALL_full.txt]

"Estimate" "Std. Error" "t value" "Pr(>|t|)"
"E4_dose" -0.698832873156259 0.217320085516851 -3.21568469612106 0.00137833097971199
"E2_dose" 0.420209504924899 0.370423992514681 1.13440142489756 0.257123988402241
"CLU_1" -0.105413806458954 0.174360099676014 -0.604575282159321 0.545702656181501
"CLU_2" 0.0532535880912318 0.186135630994242 0.286100988869128 0.77490490509564
"SORL1_1" 0.355288182992697 0.177859230659212 1.99758079283188 0.046248886147092
"SORL1_2" 0.392965517314374 0.413951443424681 0.949303411200389 0.342868629274824
"SORL1_3" -0.0218604923445506 0.203513038295295 -0.107415684654225 0.914497075020224
"BIN1_1" -0.0807146590853523 0.19049310523277 -0.423714333317861 0.671934003384048
"BIN1_2" -0.0698462040729059 0.196844690530961 -0.354828996832506 0.722848947992827
"CR1_1" -0.0900981461900137 0.215818396800963 -0.417472039110298 0.67649037108087
"CR1_2" -0.021914174838992 0.210115302187384 -0.104295948990181 0.916971179690232
"PICALM_1" -0.0385563681265946 0.185903155861401 -0.20740028832722 0.835771592250971
"PICALM_2" -0.00965036685402529 0.185589797639272 -0.0519983693973445 0.958548210025694
"ABCA7_1" 0.246557852109401 0.314929333257605 0.782898974697038 0.434011581425858
"ABCA7_2" 0.15082553772962 0.240326962136783 0.627584755320867 0.530527323934411
"SCIMP" 0.364468063393714 0.270246859100743 1.34864865629334 0.17802474103933
"CD2AP" -0.0336755126797461 0.196563124945004 -0.171321618381719 0.864032005266359
"CD33" -0.00426317299018668 0.186328516958477 -0.0228798739976915 0.981754115617461
"EPHA1" 0.127992806117747 0.233578930396384 0.547963833469668 0.583932009613594
"MS4A" -0.0128017506286201 0.177839112515854 -0.0719850118880843 0.942639130606742
"INPP5D" 0.049034230500005 0.185388507298394 0.264494445823879 0.791501572932292
"TREML2" 0.183551459357829 0.194878750526899 0.941875185783754 0.346684844577585
"PTK2B" 0.498684667434335 0.188774417916698 2.64169622630962 0.00849238595864761
"SLC24A4RIN3" 0.140105107150651 0.223041444606139 0.628157279908483 0.530170979783214
"NME8" -0.0357854453742858 0.189794521580706 -0.18854835785694 0.850518847997216
"FERMT2" 0.076536231415414 0.321230679937196 0.238259407321797 0.811771817014196
"CASS4" 0.0168566060872197 0.316567681164442 0.0532480322224161 0.957554311976449
"rs6678275_C" 0.141067199328054 0.232039934687135 0.607943626248036 0.54348478606218
"HS3ST1" -0.0197598775624732 0.197887764871495 -0.0998539630547899 0.920497952749109
"MEF2C" 0.139059680529264 0.19282782470981 0.721159826070422 0.471128573808432
"MTHFD1L" 0.235000696568538 0.319319616860796 0.73594193453822 0.462069837160911
"PILRA_1" 0.239465771467732 0.194962058242841 1.22826858531345 0.219890286671386
"PILRA_2" 0.217250569237886 0.198530564220569 1.09429281123948 0.274322711576354
"CWPW1" 0.231689286848724 0.198585124522444 1.1667001111281 0.243855191805497
"NDUFAF6" -0.0836161420771835 0.172908885818444 -0.483584991490729 0.628879778491638
"ECHDC3" -0.218045083258986 0.188726874109882 -1.15534729374066 0.248467848648374
"FRMD4A_1" 0.376091837508763 0.194970362666814 1.92896926673654 0.0542316964374295
"FRMD4A_2" 0.541227095041787 0.315212976533114 1.71702034920802 0.0865196291861482
"GAB2" -0.0316184114683956 0.246551399519451 -0.128242676902352 0.898002239968355
"ADAMST20" -0.0440252527915114 0.185908849607417 -0.236810958082304 0.812894777108741
"SPPL2A" -0.423020288973889 0.18988873251138 -2.22772717148205 0.0263169192065625
"rs74615166_C" -0.801919048123016 0.635317069302404 -1.26223438165064 0.207418553270623
"TOMM40" -0.248276540022784 0.20921032229617 -1.18673178884218 0.235827803703894
