# Supplementary material for: Exploring Genetic Associations of Alzheimer’s Disease Loci With Mild Cognitive Impairment Neurocognitive Endophenotypes
Source: Front Aging Neurosci. 2018 Oct 30;10:340. doi: 10.3389/fnagi.2018.00340 (PMC6218590; doi:10.3389/fnagi.2018.00340)
Supplement: DATA SHEET S1 — LinearRegressionResults∖RegressionResults_AgeCoDe: all_MCI, mild cognitive impairment total sample; CERAD, the consortium to establish a registry for Alzheimer’s disease; DR, delayed recall from the CERAD; edu, adjusted by educational level; full, adjusted by age, gender, and educational level; unadj, unadjusted by age, gender, and educational level; IR, immediate recall from the CERAD; REC, recognition from the CERAD; VF, semantic verbal fluency (animals 1 minute) from the CERAD; Amn_MCI, amnestic mild cognitive impairment; NONAmn, non-amnestic mild cognitive impairment. LinearRegressionResults∖RegressionResults_DCN: DCN, The German Dementia Competence Network; all_MCI, mild cognitive impairment total sample; CERAD, the consortium to establish a registry for Alzheimer’s disease; bnt, Boston naming test 15- item version from the CERAD; edu, adjusted by educational level; full, adjusted by age, gender, and educational level ; unadj, unadjusted by age, gender, and educational level;cdt, clock drawing test; commands, commands item from the ADAS-Cog; conpraRECALL, constructional praxis recall from the CERAD; conpra, constructional praxis from the CERAD; idpra, ideational praxis from the ADAS-Cog; ori, orientation from the ADAS-Cog; rec, recognition from the CERAD; tmta, Trail Making Test (part A); tmtb, Trail Making Test (part B); vf, semantic verbal fluency (animals 1 minute) from the CERAD; wldr, delayed recall from the CERAD; wlir, immediate recall from the CERAD; wms_lmII, logical memory delayed recall of the story assessed according to the Wechsler memory scale; wms_lmI, logical memory immediate recall of the story from the Wechsler memory scale. [file Data_Sheet_1.ZIP › LinearRegressionResults/RegressionResults_DCN/DCN_all_MCI_idpra_edu.txt]

"Estimate" "Std. Error" "t value" "Pr(>|t|)"
"E4_dose" -0.00330268814322764 0.0325782894276557 -0.101376966109952 0.919289705557969
"E2_dose" 0.0164193611781436 0.0549065272565745 0.299042062912066 0.765025616555199
"CLU_1" -0.0114221929241153 0.0260083561631882 -0.439173965953377 0.660708286163234
"CLU_2" 0.0139531702207962 0.0278526581676207 0.500963683136608 0.616597106264366
"SORL1_1" -0.0272237091360166 0.026842136742087 -1.01421542545573 0.310936711189581
"SORL1_2" 0.121826353021307 0.0615722434607442 1.97859207613538 0.0483594968195591
"SORL1_3" -0.000297441905070315 0.0305148454549229 -0.00974744917223002 0.992226318471017
"BIN1_1" 0.0322979046564665 0.0284965742146254 1.13339605010802 0.257540877031983
"BIN1_2" 0.0238878502443345 0.0294096120728694 0.812246356230289 0.417001059156241
"CR1_1" -0.00826440580878317 0.0324489692653681 -0.254689316668174 0.799058094867599
"CR1_2" -0.0134902459170942 0.0315187520848888 -0.428006980757398 0.668813277867134
"PICALM_1" -0.0241641567412119 0.0281946108536447 -0.857048776684509 0.391791882110502
"PICALM_2" -0.0219845149720854 0.0279362536061332 -0.786952870704855 0.431647801817287
"ABCA7_1" 0.0213263506872993 0.0476730977688701 0.447345603398676 0.654801346974769
"ABCA7_2" -0.0344269518755342 0.0358897251918306 -0.959242560134472 0.337857283797744
"SCIMP" 0.0482187777859869 0.0400928626977233 1.20267734807385 0.229657075564847
"CD2AP" 0.0176038284054007 0.0295820814770768 0.595084170092694 0.552032852662767
"CD33" 0.0165822898684126 0.0278936091357499 0.594483481420836 0.552433248879465
"EPHA1" -0.0586464402337386 0.0352048763396482 -1.66586127637353 0.0963114899102409
"MS4A" -0.026499455245224 0.0265781714087927 -0.997038315301755 0.319184355126906
"INPP5D" 0.0230281515324001 0.0276085507633681 0.834094905226051 0.404616480317958
"TREML2" -0.0313958287862592 0.0287888484790436 -1.09055521304068 0.275981609683123
"PTK2B" -0.0299949837262744 0.0284092684510395 -1.0558168288623 0.291549844101486
"SLC24A4RIN3" -0.0417713056372194 0.0333295896203443 -1.2532799267268 0.210675868096271
"NME8" 0.0104645590636416 0.0281896801239015 0.371219503649808 0.710627603191088
"FERMT2" -0.0690900902436547 0.0472228470000032 -1.46306490677384 0.144063211580641
"CASS4" -0.0524145733491579 0.04683968175424 -1.1190206975395 0.263656017609554
"rs6678275_C" 0.0205796624018167 0.034518965059268 0.5961842241354 0.551315640770389
"HS3ST1" -0.0320755671745841 0.02919879167135 -1.0985237860393 0.272492142296487
"MEF2C" -0.0503118904632943 0.0287336091012918 -1.75097706264238 0.0805487032895776
"MTHFD1L" 0.0959969590688121 0.0483573767705459 1.98515646380726 0.047624237144943
"PILRA_1" -0.0343490200000468 0.0285781447366434 -1.20193316664128 0.229945042306806
"PILRA_2" -0.0451218104270765 0.0290788388084573 -1.55170606103959 0.121350452028417
"CWPW1" -0.0457589103262018 0.0290862704278162 -1.57321339770124 0.116287121370283
"NDUFAF6" 0.0329030499635938 0.025537453312493 1.28842330364624 0.198180566379567
"ECHDC3" -0.0384687815880286 0.0281509211232465 -1.36651946199593 0.172375771422968
"FRMD4A_1" 0.00119804068862957 0.029340617955414 0.040832155970611 0.967444521714203
"FRMD4A_2" -0.0130726646003899 0.0474687736795736 -0.275395035242193 0.783116188432938
"GAB2" -0.00821125567445657 0.037000995702476 -0.22191985698123 0.824458647241135
"ADAMST20" -0.0387658719191148 0.0277321868968339 -1.39786566646645 0.16275871428534
"SPPL2A" -0.0116066511549756 0.0281151323394401 -0.412825769939334 0.679907088212968
"rs74615166_C" 0.131054905050398 0.0968744192626605 1.35283293616514 0.176706093173872
"TOMM40" 0.0231369097256417 0.0311465650916045 0.742839849517731 0.457895224916029
