# Supplementary material for: Exploring Genetic Associations of Alzheimer’s Disease Loci With Mild Cognitive Impairment Neurocognitive Endophenotypes
Source: Front Aging Neurosci. 2018 Oct 30;10:340. doi: 10.3389/fnagi.2018.00340 (PMC6218590; doi:10.3389/fnagi.2018.00340)
Supplement: DATA SHEET S1 — LinearRegressionResults∖RegressionResults_AgeCoDe: all_MCI, mild cognitive impairment total sample; CERAD, the consortium to establish a registry for Alzheimer’s disease; DR, delayed recall from the CERAD; edu, adjusted by educational level; full, adjusted by age, gender, and educational level; unadj, unadjusted by age, gender, and educational level; IR, immediate recall from the CERAD; REC, recognition from the CERAD; VF, semantic verbal fluency (animals 1 minute) from the CERAD; Amn_MCI, amnestic mild cognitive impairment; NONAmn, non-amnestic mild cognitive impairment. LinearRegressionResults∖RegressionResults_DCN: DCN, The German Dementia Competence Network; all_MCI, mild cognitive impairment total sample; CERAD, the consortium to establish a registry for Alzheimer’s disease; bnt, Boston naming test 15- item version from the CERAD; edu, adjusted by educational level; full, adjusted by age, gender, and educational level ; unadj, unadjusted by age, gender, and educational level;cdt, clock drawing test; commands, commands item from the ADAS-Cog; conpraRECALL, constructional praxis recall from the CERAD; conpra, constructional praxis from the CERAD; idpra, ideational praxis from the ADAS-Cog; ori, orientation from the ADAS-Cog; rec, recognition from the CERAD; tmta, Trail Making Test (part A); tmtb, Trail Making Test (part B); vf, semantic verbal fluency (animals 1 minute) from the CERAD; wldr, delayed recall from the CERAD; wlir, immediate recall from the CERAD; wms_lmII, logical memory delayed recall of the story assessed according to the Wechsler memory scale; wms_lmI, logical memory immediate recall of the story from the Wechsler memory scale. [file Data_Sheet_1.ZIP › LinearRegressionResults/RegressionResults_DCN/DCN_all_MCI_idpra_full.txt]

"Estimate" "Std. Error" "t value" "Pr(>|t|)"
"E4_dose" -0.0114573773963855 0.0324741001309001 -0.352815854795111 0.724367831652537
"E2_dose" 0.0228879938304803 0.0546310360127249 0.418955881143259 0.67541940128342
"CLU_1" -0.0153991723038933 0.0257836460705148 -0.597245721639936 0.550590474610772
"CLU_2" 0.0219156891045415 0.0276754132630008 0.791882993625988 0.428771541696569
"SORL1_1" -0.0253364520702717 0.0266004738042818 -0.952481232352836 0.34128309691699
"SORL1_2" 0.114066579130316 0.0610477181557738 1.86848227216708 0.0622272451467214
"SORL1_3" 0.00321100969066246 0.0302463384481124 0.106161930845644 0.915492724739176
"BIN1_1" 0.0303661290252732 0.0282301643809533 1.07566249404346 0.282550711167718
"BIN1_2" 0.0242592240513495 0.0291375494859875 0.832575988005304 0.40544593271553
"CR1_1" -0.0058884831696881 0.0321489110501036 -0.183162756601957 0.854737938095556
"CR1_2" -0.00953582723931979 0.0312774880565512 -0.304878295279933 0.760574390324046
"PICALM_1" -0.0180822807596196 0.0280179981980961 -0.645380895229279 0.518950990350084
"PICALM_2" -0.0166973681478002 0.0277526652765713 -0.60164917428295 0.547656049852367
"ABCA7_1" 0.0317189858048654 0.0473017802990625 0.670566426978523 0.502778762202408
"ABCA7_2" -0.0262811071055203 0.0356346805004193 -0.737514879787151 0.461124389506688
"SCIMP" 0.0421892542905916 0.0397556972223683 1.06121278805932 0.289095487823047
"CD2AP" 0.00588134664509372 0.0295145493137094 0.199269403797464 0.842126196155142
"CD33" 0.0152308947414878 0.0276614034459081 0.550619015816453 0.582119254468934
"EPHA1" -0.0575286316086138 0.0349074403978324 -1.64803351242522 0.0999200276560247
"MS4A" -0.0195555117199894 0.026413835410865 -0.740351085550623 0.459404065934499
"INPP5D" 0.026543488665076 0.0273521913356789 0.970433715504612 0.332290354191577
"TREML2" -0.0377991785758376 0.0285816996872403 -1.32249582738119 0.186595842703284
"PTK2B" -0.0341189405558655 0.0281527184752923 -1.21192348034913 0.22610284725934
"SLC24A4RIN3" -0.0365010694508008 0.0330396462203931 -1.10476574740898 0.269782033796162
"NME8" 0.00932078647973365 0.0279301427488233 0.333717824629677 0.738729664129516
"FERMT2" -0.0609431572950319 0.0468431437194932 -1.30100485270529 0.19384427319643
"CASS4" -0.0413225000857481 0.0465009936142748 -0.888636927385202 0.374617164576442
"rs6678275_C" 0.0127316662138852 0.0342550706565308 0.371672455197749 0.710291101156962
"HS3ST1" -0.0287165270436848 0.0289510529952939 -0.991899225508404 0.321717051039882
"MEF2C" -0.0540867812177701 0.0284491701723822 -1.90117254352383 0.0578428002697861
"MTHFD1L" 0.0935899703775865 0.0479409251360159 1.95219366568453 0.0514249974847216
"PILRA_1" -0.0368419497219611 0.0283390357167709 -1.3000424605188 0.194173650328641
"PILRA_2" -0.0462710325607733 0.0288341282292685 -1.6047314554773 0.109171941331928
"CWPW1" -0.0469611116907685 0.0288457836531319 -1.62800609806521 0.104141161470063
"NDUFAF6" 0.0359096582367695 0.0253192355695218 1.41827576658736 0.156721015741289
"ECHDC3" -0.0386352104622548 0.0278683248005958 -1.38634850636694 0.166246270407461
"FRMD4A_1" -0.00474000538393314 0.0291253369310976 -0.162745083263643 0.870779142855969
"FRMD4A_2" -0.00239986619393625 0.0471193092795495 -0.0509316929859544 0.959398509727593
"GAB2" -0.0119155300776734 0.0367696594352721 -0.324058755525029 0.74601719763327
"ADAMST20" -0.0327276278110537 0.027523666960517 -1.18907222129965 0.234964578186386
"SPPL2A" -0.00896922685528883 0.0278491933331221 -0.322064152738722 0.747536064147066
"rs74615166_C" 0.136374834036494 0.0959522072409991 1.42127875905937 0.155846899033545
"TOMM40" 0.0121500769354918 0.0310245296083442 0.391628079099835 0.695484999570508
