# Supplementary material for: Exploring Genetic Associations of Alzheimer’s Disease Loci With Mild Cognitive Impairment Neurocognitive Endophenotypes
Source: Front Aging Neurosci. 2018 Oct 30;10:340. doi: 10.3389/fnagi.2018.00340 (PMC6218590; doi:10.3389/fnagi.2018.00340)
Supplement: DATA SHEET S1 — LinearRegressionResults∖RegressionResults_AgeCoDe: all_MCI, mild cognitive impairment total sample; CERAD, the consortium to establish a registry for Alzheimer’s disease; DR, delayed recall from the CERAD; edu, adjusted by educational level; full, adjusted by age, gender, and educational level; unadj, unadjusted by age, gender, and educational level; IR, immediate recall from the CERAD; REC, recognition from the CERAD; VF, semantic verbal fluency (animals 1 minute) from the CERAD; Amn_MCI, amnestic mild cognitive impairment; NONAmn, non-amnestic mild cognitive impairment. LinearRegressionResults∖RegressionResults_DCN: DCN, The German Dementia Competence Network; all_MCI, mild cognitive impairment total sample; CERAD, the consortium to establish a registry for Alzheimer’s disease; bnt, Boston naming test 15- item version from the CERAD; edu, adjusted by educational level; full, adjusted by age, gender, and educational level ; unadj, unadjusted by age, gender, and educational level;cdt, clock drawing test; commands, commands item from the ADAS-Cog; conpraRECALL, constructional praxis recall from the CERAD; conpra, constructional praxis from the CERAD; idpra, ideational praxis from the ADAS-Cog; ori, orientation from the ADAS-Cog; rec, recognition from the CERAD; tmta, Trail Making Test (part A); tmtb, Trail Making Test (part B); vf, semantic verbal fluency (animals 1 minute) from the CERAD; wldr, delayed recall from the CERAD; wlir, immediate recall from the CERAD; wms_lmII, logical memory delayed recall of the story assessed according to the Wechsler memory scale; wms_lmI, logical memory immediate recall of the story from the Wechsler memory scale. [file Data_Sheet_1.ZIP › LinearRegressionResults/RegressionResults_DCN/DCN_all_MCI_idpra_unadj.txt]

"Estimate" "Std. Error" "t value" "Pr(>|t|)"
"E4_dose" -0.00345836658685827 0.0326788240206607 -0.105828979178436 0.915758009942701
"E2_dose" 0.010546194073213 0.0550647159828901 0.191523626063739 0.848188584288411
"CLU_1" -0.00883832096798272 0.0259689748801958 -0.340341542504356 0.733728579378403
"CLU_2" 0.0110489309800545 0.027884416245601 0.396240354567134 0.692080290451286
"SORL1_1" -0.0287729196050779 0.0268224277150813 -1.07271869312933 0.283875614380682
"SORL1_2" 0.122370191967132 0.0617546593813675 1.98155399435421 0.0480221625858311
"SORL1_3" 0.00220319290847275 0.0305441159409733 0.0721315003102541 0.942523290673326
"BIN1_1" 0.0321255164510389 0.0285602256405356 1.12483412615071 0.261145556179084
"BIN1_2" 0.0255406681714139 0.0294405063530565 0.867534948792154 0.386023906831658
"CR1_1" -0.0133487145682268 0.0324170310661754 -0.411780910502787 0.680658995060547
"CR1_2" -0.02110510707203 0.0313949547888786 -0.672245181238684 0.501707378179203
"PICALM_1" -0.0234917010626151 0.0281443282316036 -0.834686863701229 0.404254474062427
"PICALM_2" -0.0196186653286504 0.0278670062577682 -0.704010511469328 0.481721495734162
"ABCA7_1" 0.0152495378927914 0.0477207101118754 0.319558067284429 0.749423615932025
"ABCA7_2" -0.0410578404369542 0.0355316318492181 -1.15552926505563 0.24837097245213
"SCIMP" 0.0437582968680861 0.0400379091598861 1.09292162818351 0.274938189495985
"CD2AP" 0.0256258023106547 0.029462490959215 0.869777180284197 0.384800233768979
"CD33" 0.0157525749401347 0.0279542824411381 0.56351204769087 0.573314269737214
"EPHA1" -0.0575194796239685 0.035206218947944 -1.63378747683803 0.102872629314343
"MS4A" -0.0265709344373984 0.0266248846319641 -0.997973692832422 0.31872780324581
"INPP5D" 0.021958084250192 0.0275538576710895 0.796915064028628 0.42586688221335
"TREML2" -0.0325562565365541 0.0287198647113224 -1.13357973179168 0.257497271610152
"PTK2B" -0.0335420136695191 0.0283236125875763 -1.18424207243365 0.236862459077655
"SLC24A4RIN3" -0.040320014546116 0.0333313196332756 -1.20967351397223 0.226958104573671
"NME8" 0.0150367502665094 0.0280245314919746 0.536556704643412 0.591805103972029
"FERMT2" -0.0670454545454547 0.0471109563564765 -1.4231393232211 0.155300080861814
"CASS4" -0.0585811537083479 0.046784305098126 -1.25215397739646 0.211081014635636
"rs6678275_C" 0.021909347339753 0.0345117272580144 0.634837751699754 0.525815618747487
"HS3ST1" -0.0327397699039967 0.0290967043302461 -1.12520543675332 0.261025093233814
"MEF2C" -0.0554472999757465 0.0285297918252509 -1.94348771681789 0.0525006017193212
"MTHFD1L" 0.102868102170692 0.0484019101641988 2.12529013466043 0.0340050794981845
"PILRA_1" -0.032568826502904 0.0285846852532468 -1.13938027354017 0.255073222323913
"PILRA_2" -0.0437741082650714 0.0290878016748584 -1.50489572070023 0.132962732005937
"CWPW1" -0.0446013461938795 0.0290951217440192 -1.53294928910369 0.125901209498598
"NDUFAF6" 0.0315893385982233 0.0255340784849518 1.23714425867533 0.216596243073912
"ECHDC3" -0.0400039059957033 0.0281902137027047 -1.41907068948062 0.15648216628514
"FRMD4A_1" 0.00302461078034952 0.0293739338713579 0.102969210511459 0.918024668684451
"FRMD4A_2" -0.010527195254407 0.0475822752548304 -0.221241947721664 0.82498556826873
"GAB2" -0.0134040489298177 0.0369503821024912 -0.362758060055731 0.716923978554921
"ADAMST20" -0.0358288980879165 0.0277585323497188 -1.29073459779942 0.19737373698072
"SPPL2A" -0.00575541875080158 0.0280322144444504 -0.2053144521353 0.837407422530324
"rs74615166_C" 0.11267605633803 0.0967924614705546 1.16409950347535 0.24492164588413
"TOMM40" 0.024699119813185 0.0311900444087013 0.791891139670659 0.428762475490594
