# Supplementary material for: Exploring Genetic Associations of Alzheimer’s Disease Loci With Mild Cognitive Impairment Neurocognitive Endophenotypes
Source: Front Aging Neurosci. 2018 Oct 30;10:340. doi: 10.3389/fnagi.2018.00340 (PMC6218590; doi:10.3389/fnagi.2018.00340)
Supplement: DATA SHEET S1 — LinearRegressionResults∖RegressionResults_AgeCoDe: all_MCI, mild cognitive impairment total sample; CERAD, the consortium to establish a registry for Alzheimer’s disease; DR, delayed recall from the CERAD; edu, adjusted by educational level; full, adjusted by age, gender, and educational level; unadj, unadjusted by age, gender, and educational level; IR, immediate recall from the CERAD; REC, recognition from the CERAD; VF, semantic verbal fluency (animals 1 minute) from the CERAD; Amn_MCI, amnestic mild cognitive impairment; NONAmn, non-amnestic mild cognitive impairment. LinearRegressionResults∖RegressionResults_DCN: DCN, The German Dementia Competence Network; all_MCI, mild cognitive impairment total sample; CERAD, the consortium to establish a registry for Alzheimer’s disease; bnt, Boston naming test 15- item version from the CERAD; edu, adjusted by educational level; full, adjusted by age, gender, and educational level ; unadj, unadjusted by age, gender, and educational level;cdt, clock drawing test; commands, commands item from the ADAS-Cog; conpraRECALL, constructional praxis recall from the CERAD; conpra, constructional praxis from the CERAD; idpra, ideational praxis from the ADAS-Cog; ori, orientation from the ADAS-Cog; rec, recognition from the CERAD; tmta, Trail Making Test (part A); tmtb, Trail Making Test (part B); vf, semantic verbal fluency (animals 1 minute) from the CERAD; wldr, delayed recall from the CERAD; wlir, immediate recall from the CERAD; wms_lmII, logical memory delayed recall of the story assessed according to the Wechsler memory scale; wms_lmI, logical memory immediate recall of the story from the Wechsler memory scale. [file Data_Sheet_1.ZIP › LinearRegressionResults/RegressionResults_DCN/DCN_all_MCI_ori_edu.txt]

"Estimate" "Std. Error" "t value" "Pr(>|t|)"
"E4_dose" 0.331705619212739 0.0591070240324881 5.6119492504041 3.23424959332937e-08
"E2_dose" -0.0890166973253485 0.10247973735278 -0.868627297696071 0.385445667335256
"CLU_1" 0.0064964462177894 0.0479057456926008 0.135608915462364 0.892180163907031
"CLU_2" -0.0145838184203912 0.0513063543575909 -0.284249750406082 0.776325974046746
"SORL1_1" -0.104199766034645 0.0494111137790023 -2.10883256954481 0.0354214632666763
"SORL1_2" 0.124734400718243 0.113654400054914 1.09748853241032 0.272907268229315
"SORL1_3" -0.00969216874353879 0.0562000644414874 -0.172458320819717 0.863140666611973
"BIN1_1" 0.00393041103256457 0.0525431266209275 0.0748035239874575 0.940398187305012
"BIN1_2" 0.0256858416160806 0.0541851656184196 0.474038259788006 0.635660409320683
"CR1_1" 0.0550240809635735 0.059718922034775 0.921384363427262 0.357253027596599
"CR1_2" 0.0359729826028201 0.0580376271236589 0.619821732652398 0.535631386995921
"PICALM_1" -0.0465165648597904 0.0519116873078823 -0.896071140664452 0.370607498166743
"PICALM_2" -0.0302054164994753 0.0514631270198391 -0.586933174267297 0.557488989833744
"ABCA7_1" 0.00699687168697209 0.0878151656151151 0.0796772589103648 0.936522875704541
"ABCA7_2" -0.0318569636922528 0.0661394909665711 -0.481663272980952 0.630236412740689
"SCIMP" 0.000581487564535955 0.0765468286290334 0.00759649452433884 0.993941891491992
"CD2AP" 0.00553130001087608 0.0535166820325882 0.10335655726018 0.917717801971568
"CD33" -0.0454812576314212 0.0513537404669814 -0.885646444014414 0.376195118437379
"EPHA1" 0.0496893948237694 0.0649639045978964 0.764876974857488 0.444673459818596
"MS4A" -0.0419813744835558 0.0489626039377991 -0.857417112392305 0.391587857814282
"INPP5D" -0.036450659609371 0.0526481169097843 -0.692344983047188 0.489034580142847
"TREML2" 0.0418177726382393 0.0549199243788117 0.761431722844337 0.446749810455523
"PTK2B" -0.0833615255693854 0.0540972432416566 -1.54095699843711 0.123945041906261
"SLC24A4RIN3" -0.0638719133289335 0.0635792017892193 -1.00460388824453 0.315562161480012
"NME8" 0.0319835760737728 0.0537336009637117 0.595224877918986 0.55195614482191
"FERMT2" -0.0752769705979198 0.0901592380988762 -0.834933526338862 0.404144550941315
"CASS4" -0.0110909922364633 0.0894098594598479 -0.124046635387499 0.901327033576691
"rs6678275_C" -0.0092956252261948 0.0658335954722887 -0.141198808290937 0.887768423857882
"HS3ST1" -0.0266683547871396 0.0557219783231716 -0.478596697203942 0.6324298755358
"MEF2C" 0.0159992477174475 0.0549412092773708 0.291206690349229 0.771011178657522
"MTHFD1L" 0.0203218531792424 0.0890421277239556 0.228227398633636 0.819554441846928
"PILRA_1" -0.0565339761404327 0.0545051622676751 -1.03722241689318 0.300121815081466
"PILRA_2" -0.0638175980343041 0.0554987694644545 -1.14989212644035 0.250725120983287
"CWPW1" -0.0654464726518956 0.055512921614784 -1.17894124013221 0.238969146101481
"NDUFAF6" -0.0644047331397837 0.0486840934039337 -1.32291121466339 0.186455433043994
"ECHDC3" -0.0236613749977773 0.0537586775755018 -0.440140570134858 0.660021043385975
"FRMD4A_1" -0.0591606232888409 0.0539800825224905 -1.0959713383949 0.273570975738829
"FRMD4A_2" -0.0841290205349178 0.087349453835221 -0.963131614922535 0.335904732777834
"GAB2" 0.0815154992131291 0.0680619854265559 1.19766560881611 0.231563112019917
"ADAMST20" -0.0481390169425009 0.0529307839491119 -0.909471074314375 0.363529438737762
"SPPL2A" 0.0175299764993065 0.0536061504264154 0.327014276531006 0.743790735505057
"rs74615166_C" 0.2136479303069 0.184784388473083 1.15620119249425 0.248138078813034
"TOMM40" 0.280451962568436 0.0561340708326251 4.99610946451147 7.86688078534048e-07
