# Supplementary material for: Exploring Genetic Associations of Alzheimer’s Disease Loci With Mild Cognitive Impairment Neurocognitive Endophenotypes
Source: Front Aging Neurosci. 2018 Oct 30;10:340. doi: 10.3389/fnagi.2018.00340 (PMC6218590; doi:10.3389/fnagi.2018.00340)
Supplement: DATA SHEET S1 — LinearRegressionResults∖RegressionResults_AgeCoDe: all_MCI, mild cognitive impairment total sample; CERAD, the consortium to establish a registry for Alzheimer’s disease; DR, delayed recall from the CERAD; edu, adjusted by educational level; full, adjusted by age, gender, and educational level; unadj, unadjusted by age, gender, and educational level; IR, immediate recall from the CERAD; REC, recognition from the CERAD; VF, semantic verbal fluency (animals 1 minute) from the CERAD; Amn_MCI, amnestic mild cognitive impairment; NONAmn, non-amnestic mild cognitive impairment. LinearRegressionResults∖RegressionResults_DCN: DCN, The German Dementia Competence Network; all_MCI, mild cognitive impairment total sample; CERAD, the consortium to establish a registry for Alzheimer’s disease; bnt, Boston naming test 15- item version from the CERAD; edu, adjusted by educational level; full, adjusted by age, gender, and educational level ; unadj, unadjusted by age, gender, and educational level;cdt, clock drawing test; commands, commands item from the ADAS-Cog; conpraRECALL, constructional praxis recall from the CERAD; conpra, constructional praxis from the CERAD; idpra, ideational praxis from the ADAS-Cog; ori, orientation from the ADAS-Cog; rec, recognition from the CERAD; tmta, Trail Making Test (part A); tmtb, Trail Making Test (part B); vf, semantic verbal fluency (animals 1 minute) from the CERAD; wldr, delayed recall from the CERAD; wlir, immediate recall from the CERAD; wms_lmII, logical memory delayed recall of the story assessed according to the Wechsler memory scale; wms_lmI, logical memory immediate recall of the story from the Wechsler memory scale. [file Data_Sheet_1.ZIP › LinearRegressionResults/RegressionResults_DCN/DCN_all_MCI_ori_full.txt]

"Estimate" "Std. Error" "t value" "Pr(>|t|)"
"E4_dose" 0.30856738700546 0.0585905505765092 5.26650430776416 2.03038696305119e-07
"E2_dose" -0.0601359882408594 0.101102870689082 -0.594800007467575 0.552232933695084
"CLU_1" -0.0031938090778869 0.047168832176515 -0.0677101579690386 0.946041105150995
"CLU_2" -0.00164790684467866 0.0506449299001376 -0.0325384366792102 0.97405451170309
"SORL1_1" -0.0990733440090998 0.0486408542669597 -2.03683396400374 0.0421584493371739
"SORL1_2" 0.106090402112475 0.111872723785137 0.948313391530825 0.343387171730626
"SORL1_3" -0.00616075836846729 0.0553247235052158 -0.111356333626981 0.911374558465552
"BIN1_1" -0.000238709240669948 0.0516852882657458 -0.00461851425578973 0.996316649586866
"BIN1_2" 0.0227301801348225 0.0533152588189326 0.426335361364707 0.670030605390102
"CR1_1" 0.0573166833035691 0.0587489021312521 0.975621351621461 0.32968182370644
"CR1_2" 0.0372130410484901 0.0571870354097307 0.650725129950661 0.515496179116452
"PICALM_1" -0.0389860594640206 0.0512110901758378 -0.761281576513183 0.446816969700409
"PICALM_2" -0.0259408769972561 0.0507622581261713 -0.511026852524549 0.609537694615507
"ABCA7_1" 0.0229097663279344 0.0865414020254081 0.264726082450203 0.791319840240064
"ABCA7_2" -0.0177698390113617 0.0652010968958345 -0.272538958044692 0.785310115550495
"SCIMP" -0.00572148251977371 0.0753753874659591 -0.0759065089032893 0.939523244808238
"CD2AP" -0.0211557282371122 0.0531100049939876 -0.398337907132698 0.690536836847822
"CD33" -0.0430446254874614 0.0505709787428842 -0.851172481875649 0.395045322731141
"EPHA1" 0.0459128989070054 0.0639622949349367 0.717811938325675 0.473179694068312
"MS4A" -0.0287522662533682 0.0483172512558129 -0.595072474241983 0.552040664667855
"INPP5D" -0.0260947651871778 0.0518368404988318 -0.503401922957977 0.614899069455237
"TREML2" 0.0223325601801693 0.0542141795798727 0.4119320877533 0.680562276437871
"PTK2B" -0.096055662738876 0.0532250563687788 -1.80470758120645 0.0717101895810024
"SLC24A4RIN3" -0.053458975666289 0.0626033888317369 -0.853931019772333 0.393544119255756
"NME8" 0.0244326109751438 0.0528911969045886 0.461940973262871 0.644320634717231
"FERMT2" -0.053370762194586 0.0888312029631539 -0.60081098098743 0.54823280101645
"CASS4" 0.0128182010934208 0.0881338735993842 0.145440119331262 0.884420853087231
"rs6678275_C" -0.0223788835799144 0.0648763913441208 -0.344946491570579 0.730276808566241
"HS3ST1" -0.0258240963167412 0.0548709205325307 -0.470633553549208 0.638103656607955
"MEF2C" 0.0102708489262809 0.0540681407450662 0.189961200528578 0.849415117521879
"MTHFD1L" 0.0236829455310039 0.0876236504957979 0.270280288449516 0.787046572289491
"PILRA_1" -0.0532620638976924 0.05370798041738 -0.991697388056258 0.321815433195925
"PILRA_2" -0.0575070781882562 0.0546869706459589 -1.05156817993365 0.293495706359152
"CWPW1" -0.058875662302062 0.0547102940635773 -1.07613499999916 0.282375685788283
"NDUFAF6" -0.0655757115378761 0.0479583717964353 -1.3673464940849 0.172119029208191
"ECHDC3" -0.025844013689464 0.0528663823183135 -0.488855347314192 0.625154260710882
"FRMD4A_1" -0.0752053700545338 0.0531721407271502 -1.41437544221599 0.157819594971675
"FRMD4A_2" -0.0662051350408191 0.0861294521401584 -0.768670105239767 0.442420311722761
"GAB2" 0.0627254301486643 0.0672016915342492 0.933390644143182 0.351029379473679
"ADAMST20" -0.0352849311732767 0.0521754844563066 -0.676274145625335 0.499173172376852
"SPPL2A" 0.0199872546805094 0.0527411145840254 0.378969137041394 0.704868503149534
"rs74615166_C" 0.207127533940225 0.181850858405413 1.13899673477736 0.255239224703307
"TOMM40" 0.257861848384047 0.0556721885415334 4.63178932137135 4.53137094157513e-06
