# Supplementary material for: Exploring Genetic Associations of Alzheimer’s Disease Loci With Mild Cognitive Impairment Neurocognitive Endophenotypes
Source: Front Aging Neurosci. 2018 Oct 30;10:340. doi: 10.3389/fnagi.2018.00340 (PMC6218590; doi:10.3389/fnagi.2018.00340)
Supplement: DATA SHEET S1 — LinearRegressionResults∖RegressionResults_AgeCoDe: all_MCI, mild cognitive impairment total sample; CERAD, the consortium to establish a registry for Alzheimer’s disease; DR, delayed recall from the CERAD; edu, adjusted by educational level; full, adjusted by age, gender, and educational level; unadj, unadjusted by age, gender, and educational level; IR, immediate recall from the CERAD; REC, recognition from the CERAD; VF, semantic verbal fluency (animals 1 minute) from the CERAD; Amn_MCI, amnestic mild cognitive impairment; NONAmn, non-amnestic mild cognitive impairment. LinearRegressionResults∖RegressionResults_DCN: DCN, The German Dementia Competence Network; all_MCI, mild cognitive impairment total sample; CERAD, the consortium to establish a registry for Alzheimer’s disease; bnt, Boston naming test 15- item version from the CERAD; edu, adjusted by educational level; full, adjusted by age, gender, and educational level ; unadj, unadjusted by age, gender, and educational level;cdt, clock drawing test; commands, commands item from the ADAS-Cog; conpraRECALL, constructional praxis recall from the CERAD; conpra, constructional praxis from the CERAD; idpra, ideational praxis from the ADAS-Cog; ori, orientation from the ADAS-Cog; rec, recognition from the CERAD; tmta, Trail Making Test (part A); tmtb, Trail Making Test (part B); vf, semantic verbal fluency (animals 1 minute) from the CERAD; wldr, delayed recall from the CERAD; wlir, immediate recall from the CERAD; wms_lmII, logical memory delayed recall of the story assessed according to the Wechsler memory scale; wms_lmI, logical memory immediate recall of the story from the Wechsler memory scale. [file Data_Sheet_1.ZIP › LinearRegressionResults/RegressionResults_DCN/DCN_all_MCI_ori_unadj.txt]

"Estimate" "Std. Error" "t value" "Pr(>|t|)"
"E4_dose" 0.332136206437884 0.0589375754851527 5.63538971028006 2.83790834842505e-08
"E2_dose" -0.0911969785008719 0.102163906023598 -0.892653599988697 0.372447056199194
"CLU_1" 0.00724493352586752 0.0475656014085638 0.152314557397 0.878994398210638
"CLU_2" -0.0162864112498204 0.051073823543042 -0.318879812005757 0.749937843316612
"SORL1_1" -0.104432802740279 0.0490808632234795 -2.12777029337821 0.0338076485837312
"SORL1_2" 0.126372458737694 0.113337930410419 1.11500587914456 0.265330479105747
"SORL1_3" -0.00758208184517414 0.0559419414435945 -0.135534835751438 0.892238254367043
"BIN1_1" 0.0027141952411113 0.0523701063369324 0.0518271859837182 0.95868504119921
"BIN1_2" 0.0262370135587257 0.053948008539119 0.486338870872325 0.62691890048273
"CR1_1" 0.0520570785994031 0.0593426714420723 0.877228431655945 0.380742134781885
"CR1_2" 0.031557593290031 0.0575105109567882 0.548727402435053 0.583413208594372
"PICALM_1" -0.0469834021252301 0.0515197052600812 -0.911950134187472 0.362192337711777
"PICALM_2" -0.0298114830478102 0.0510480493181713 -0.583988682153197 0.559465198442395
"ABCA7_1" 0.00514619391698843 0.0874125701941508 0.058872470006983 0.953074876741131
"ABCA7_2" -0.0387120115774238 0.0651369164541261 -0.59431753427701 0.552541933963725
"SCIMP" -0.00257305341134455 0.0760560951811813 -0.0338309954674245 0.973025001690114
"CD2AP" 0.00972400513478812 0.0530058161295084 0.183451663323692 0.854511006337676
"CD33" -0.0470990450362088 0.051174800026983 -0.92035621070087 0.357787220575573
"EPHA1" 0.0483715264210355 0.064602122372214 0.748760638889482 0.454319835917965
"MS4A" -0.0415334626067819 0.0487763032144922 -0.851509029377232 0.394854563112661
"INPP5D" -0.0366665891310588 0.0522882000505462 -0.701240224287962 0.483469229681617
"TREML2" 0.038224081508721 0.0545351947464585 0.700906665620797 0.483677207588381
"PTK2B" -0.0835678593992308 0.0536885734241785 -1.55652970584605 0.120195278696226
"SLC24A4RIN3" -0.0622982862857405 0.0632733590986588 -0.984589520347767 0.3252871723985
"NME8" 0.0334960444369633 0.0531683944634875 0.629999171029438 0.52897399641676
"FERMT2" -0.0751818181818189 0.089502849979194 -0.83999356667744 0.401301020531858
"CASS4" -0.0132121103547121 0.0889018355006709 -0.148614595866386 0.881915814984994
"rs6678275_C" -0.00812177803715552 0.0655074644413842 -0.123982482094431 0.901377425740685
"HS3ST1" -0.0284027459161854 0.0552619038360303 -0.513966113083259 0.60749570858311
"MEF2C" 0.00890669298252958 0.0543290434725016 0.163939808493733 0.869842721633862
"MTHFD1L" 0.0261747014209748 0.0886864390653685 0.295137584695244 0.767999551718615
"PILRA_1" -0.0544011363161628 0.0542521981757213 -1.00274529227293 0.316453763579598
"PILRA_2" -0.061985870931393 0.0552450986097844 -1.12201575327471 0.262377579658543
"CWPW1" -0.0637186871140102 0.0552597699816315 -1.15307550384648 0.249413252876294
"NDUFAF6" -0.0661401776900302 0.0484329560021673 -1.36560274551631 0.172658657533305
"ECHDC3" -0.0255028969468134 0.0535808842949324 -0.47597006436912 0.634297157422029
"FRMD4A_1" -0.0583113120443177 0.0537428211156569 -1.08500653359505 0.278390682246533
"FRMD4A_2" -0.0810844682095407 0.0870843226220294 -0.931102932975321 0.352205884886174
"GAB2" 0.0759520780055175 0.0676069753663925 1.12343552708724 0.261739154844628
"ADAMST20" -0.0469071555292728 0.052713824873971 -0.889845417998394 0.373963567433378
"SPPL2A" 0.0207932538155701 0.0531828802363707 0.390976451879903 0.695976020332117
"rs74615166_C" 0.20321931589537 0.183678179716329 1.10638790197736 0.269074196522884
"TOMM40" 0.282270522723189 0.0558897552572396 5.0504877221953 5.98751741568735e-07
