# Supplementary material for: Exploring Genetic Associations of Alzheimer’s Disease Loci With Mild Cognitive Impairment Neurocognitive Endophenotypes
Source: Front Aging Neurosci. 2018 Oct 30;10:340. doi: 10.3389/fnagi.2018.00340 (PMC6218590; doi:10.3389/fnagi.2018.00340)
Supplement: DATA SHEET S1 — LinearRegressionResults∖RegressionResults_AgeCoDe: all_MCI, mild cognitive impairment total sample; CERAD, the consortium to establish a registry for Alzheimer’s disease; DR, delayed recall from the CERAD; edu, adjusted by educational level; full, adjusted by age, gender, and educational level; unadj, unadjusted by age, gender, and educational level; IR, immediate recall from the CERAD; REC, recognition from the CERAD; VF, semantic verbal fluency (animals 1 minute) from the CERAD; Amn_MCI, amnestic mild cognitive impairment; NONAmn, non-amnestic mild cognitive impairment. LinearRegressionResults∖RegressionResults_DCN: DCN, The German Dementia Competence Network; all_MCI, mild cognitive impairment total sample; CERAD, the consortium to establish a registry for Alzheimer’s disease; bnt, Boston naming test 15- item version from the CERAD; edu, adjusted by educational level; full, adjusted by age, gender, and educational level ; unadj, unadjusted by age, gender, and educational level;cdt, clock drawing test; commands, commands item from the ADAS-Cog; conpraRECALL, constructional praxis recall from the CERAD; conpra, constructional praxis from the CERAD; idpra, ideational praxis from the ADAS-Cog; ori, orientation from the ADAS-Cog; rec, recognition from the CERAD; tmta, Trail Making Test (part A); tmtb, Trail Making Test (part B); vf, semantic verbal fluency (animals 1 minute) from the CERAD; wldr, delayed recall from the CERAD; wlir, immediate recall from the CERAD; wms_lmII, logical memory delayed recall of the story assessed according to the Wechsler memory scale; wms_lmI, logical memory immediate recall of the story from the Wechsler memory scale. [file Data_Sheet_1.ZIP › LinearRegressionResults/RegressionResults_DCN/DCN_all_MCI_rec_edu.txt]

"Estimate" "Std. Error" "t value" "Pr(>|t|)"
"E4_dose" -1.98429334542964 0.717971257477693 -2.76375039357518 0.00590774966376974
"E2_dose" 1.48261910094265 1.21955658221674 1.21570341430798 0.224625218979405
"CLU_1" -0.424579195575762 0.575727621210049 -0.737465391504741 0.461144989286814
"CLU_2" 0.0733179833384665 0.614629011266531 0.119288191729486 0.905089290010925
"SORL1_1" 0.949726138200306 0.592000754447606 1.60426508085533 0.109225528575035
"SORL1_2" -0.983575270151107 1.35701876309046 -0.724805947348234 0.468869552981373
"SORL1_3" 0.158241037305976 0.672329264846886 0.235362411811738 0.814012438418529
"BIN1_1" -0.311965093470207 0.628624647824685 -0.496266085890431 0.619898674441567
"BIN1_2" -0.528844563742002 0.648765392297938 -0.815155324282673 0.415325069273369
"CR1_1" 0.960439130935779 0.714182754114809 1.34480862972698 0.179223777904618
"CR1_2" 0.891153081387805 0.693798308138352 1.28445554123504 0.199506223140896
"PICALM_1" 0.968489727908811 0.607905707684886 1.59315781323579 0.111683056710917
"PICALM_2" 0.547883484980659 0.609839703386576 0.898405731765478 0.36934995381398
"ABCA7_1" 0.565129865388823 1.035155950183 0.545936933743091 0.585323637952018
"ABCA7_2" 1.66381520376496 0.78669071152473 2.11495468217774 0.0348686708312808
"SCIMP" 0.44236801268654 0.899189597908563 0.491963000590143 0.622949197519248
"CD2AP" -0.73781840663962 0.644489692787649 -1.14481025049181 0.25277248878973
"CD33" 0.211676212133205 0.614121653296011 0.344681238639171 0.730461834362054
"EPHA1" -0.728801095174578 0.772088728452617 -0.943934379971077 0.345605931248221
"MS4A" -0.797583282413367 0.585189172818805 -1.36294948618321 0.173439448289824
"INPP5D" -0.245522484586927 0.615660251823184 -0.398795413314161 0.69020457726827
"TREML2" -0.715412501678983 0.641613243716117 -1.11502140687657 0.265346582916498
"PTK2B" 0.783971986603106 0.627898493763976 1.24856484668969 0.212375512652651
"SLC24A4RIN3" 0.177085487349724 0.73778813898503 0.240022139137855 0.810405897120766
"NME8" -0.917840268407403 0.625444532810578 -1.46750066593896 0.1428330626106
"FERMT2" 0.24814828031942 1.06357124924194 0.233316085308142 0.815606051740458
"CASS4" 1.34893822201815 1.04222328773271 1.29428908171173 0.196129239008018
"rs6678275_C" 0.330812661596164 0.766035325562318 0.431850399788453 0.666025771324044
"HS3ST1" -0.483995553903266 0.654303494332408 -0.739711094462503 0.45980282577739
"MEF2C" -0.525214332507349 0.63702599228562 -0.824478653724793 0.41003853084349
"MTHFD1L" 0.690825998346313 1.05601748333499 0.654180455577902 0.513261261533095
"PILRA_1" -0.890209867042269 0.643195794898398 -1.38404180205017 0.166928180538086
"PILRA_2" -0.74621315395784 0.655373450163011 -1.13860754318356 0.255381275599217
"CWPW1" -0.827504000169131 0.655378278505939 -1.26263568279313 0.20727538793515
"NDUFAF6" 0.292913622364764 0.570543316989169 0.51339418698392 0.607889551456018
"ECHDC3" 0.00892405287844508 0.623466520047378 0.0143136040051789 0.988585172672095
"FRMD4A_1" -0.0872589871442692 0.647213235190297 -0.134822624754596 0.892799962442665
"FRMD4A_2" -0.776972213475194 1.0414690744161 -0.746034839210955 0.455955551827183
"GAB2" -1.28072459440356 0.80840590926493 -1.5842593179064 0.113692278487662
"ADAMST20" 0.748830056170491 0.612848675027588 1.22188410725826 0.222294625629909
"SPPL2A" 1.02202089118825 0.62947487599843 1.62360870966802 0.10505391926394
"rs74615166_C" -1.54457864774825 2.14703331611827 -0.719401341447635 0.472210754598617
"TOMM40" -1.02783375882026 0.686097613961551 -1.49808677060617 0.134666223093863
