# Supplementary material for: Exploring Genetic Associations of Alzheimer’s Disease Loci With Mild Cognitive Impairment Neurocognitive Endophenotypes
Source: Front Aging Neurosci. 2018 Oct 30;10:340. doi: 10.3389/fnagi.2018.00340 (PMC6218590; doi:10.3389/fnagi.2018.00340)
Supplement: DATA SHEET S1 — LinearRegressionResults∖RegressionResults_AgeCoDe: all_MCI, mild cognitive impairment total sample; CERAD, the consortium to establish a registry for Alzheimer’s disease; DR, delayed recall from the CERAD; edu, adjusted by educational level; full, adjusted by age, gender, and educational level; unadj, unadjusted by age, gender, and educational level; IR, immediate recall from the CERAD; REC, recognition from the CERAD; VF, semantic verbal fluency (animals 1 minute) from the CERAD; Amn_MCI, amnestic mild cognitive impairment; NONAmn, non-amnestic mild cognitive impairment. LinearRegressionResults∖RegressionResults_DCN: DCN, The German Dementia Competence Network; all_MCI, mild cognitive impairment total sample; CERAD, the consortium to establish a registry for Alzheimer’s disease; bnt, Boston naming test 15- item version from the CERAD; edu, adjusted by educational level; full, adjusted by age, gender, and educational level ; unadj, unadjusted by age, gender, and educational level;cdt, clock drawing test; commands, commands item from the ADAS-Cog; conpraRECALL, constructional praxis recall from the CERAD; conpra, constructional praxis from the CERAD; idpra, ideational praxis from the ADAS-Cog; ori, orientation from the ADAS-Cog; rec, recognition from the CERAD; tmta, Trail Making Test (part A); tmtb, Trail Making Test (part B); vf, semantic verbal fluency (animals 1 minute) from the CERAD; wldr, delayed recall from the CERAD; wlir, immediate recall from the CERAD; wms_lmII, logical memory delayed recall of the story assessed according to the Wechsler memory scale; wms_lmI, logical memory immediate recall of the story from the Wechsler memory scale. [file Data_Sheet_1.ZIP › LinearRegressionResults/RegressionResults_DCN/DCN_all_MCI_rec_full.txt]

"Estimate" "Std. Error" "t value" "Pr(>|t|)"
"E4_dose" -1.6917081616195 0.707977424625596 -2.38949449908539 0.017212395551323
"E2_dose" 1.20219040718039 1.19960334284007 1.00215659980923 0.31671516069093
"CLU_1" -0.332506378768232 0.565837275308623 -0.587636045339844 0.557011801696171
"CLU_2" -0.0816344688709055 0.605345142045245 -0.134856073338743 0.892773697297765
"SORL1_1" 0.87102583740365 0.581182745076929 1.4987124872201 0.134519880562912
"SORL1_2" -0.761053001536051 1.33280473579828 -0.571016129440913 0.568215353686117
"SORL1_3" 0.127982125482645 0.660495562414666 0.193766821104388 0.846428108744343
"BIN1_1" -0.255868107861483 0.617359789441067 -0.414455415201459 0.67869763946875
"BIN1_2" -0.510685648775968 0.637326531710918 -0.801293565176113 0.423297964628902
"CR1_1" 0.862474746100356 0.702282144756316 1.2281029106893 0.219918786230699
"CR1_2" 0.784651189195711 0.683677386132193 1.1476921792525 0.251580526059982
"PICALM_1" 0.791414774630246 0.59932134723231 1.32051824665521 0.187197645220585
"PICALM_2" 0.443706581044204 0.600537183582789 0.738849472062765 0.460304680016891
"ABCA7_1" 0.332899915473609 1.01818919928115 0.326952903948146 0.743824382218006
"ABCA7_2" 1.45200691018392 0.774959648185396 1.87365485878375 0.0614930431160728
"SCIMP" 0.51645734428965 0.885450298308532 0.583270845666023 0.559960028865767
"CD2AP" -0.392777567602152 0.637974510455927 -0.615663417840086 0.538365486329677
"CD33" 0.193568266455916 0.603778455092486 0.320594855320344 0.748635974009779
"EPHA1" -0.711946413478355 0.758961129527531 -0.938053855171154 0.348618258938868
"MS4A" -0.9573802783228 0.575464283650638 -1.66366585298632 0.0967337322791877
"INPP5D" -0.314833953914481 0.605385576327051 -0.520055261019956 0.603243029606068
"TREML2" -0.468630113461463 0.633643620209029 -0.739579944491305 0.459883598143444
"PTK2B" 0.926514814698894 0.617656134418356 1.50004956329202 0.134199256459027
"SLC24A4RIN3" 0.0634113177469361 0.725849798392526 0.0873614870285387 0.930417302485949
"NME8" -0.78979717078305 0.616062652628922 -1.28200787275896 0.200402503411054
"FERMT2" -0.0227395164928961 1.04735763368497 -0.0217113197646638 0.982686436258655
"CASS4" 1.14608458181019 1.02695997075068 1.11599732652912 0.264930910362563
"rs6678275_C" 0.488142489911039 0.754352125053461 0.647101630258475 0.517847389941099
"HS3ST1" -0.507151399094261 0.643903179926895 -0.78762058474667 0.431272092305563
"MEF2C" -0.442599205297859 0.626916039311312 -0.70599438767601 0.480503009961306
"MTHFD1L" 0.726674611796025 1.03763013590451 0.700321421527122 0.484015378529171
"PILRA_1" -0.93013138436426 0.633252649762187 -1.46881562155889 0.142478319068513
"PILRA_2" -0.819964644486722 0.645102035680991 -1.27106193924987 0.204266297484073
"CWPW1" -0.905356850560077 0.645162519120347 -1.40330044559082 0.161115064427698
"NDUFAF6" 0.309738327340608 0.561927895678514 0.551206533298382 0.581725271410389
"ECHDC3" 0.0361288981369731 0.613026450275853 0.0589353006231877 0.953025939282343
"FRMD4A_1" 0.0757126115518148 0.636586768843667 0.118935257937176 0.905368922236516
"FRMD4A_2" -0.991991690349932 1.02409686247929 -0.968650258285499 0.333134178021292
"GAB2" -1.04364847722178 0.797602374180956 -1.30848215978982 0.1912418377834
"ADAMST20" 0.6125996622767 0.603687522607102 1.01476283563243 0.310683663402071
"SPPL2A" 0.993659305477332 0.619209381285041 1.60472262777285 0.109152787423553
"rs74615166_C" -1.50032192744659 2.11172799036547 -0.710471203815857 0.477725668127325
"TOMM40" -0.724509608196074 0.677658720625211 -1.06913640471953 0.285463951822887
