# Supplementary material for: Exploring Genetic Associations of Alzheimer’s Disease Loci With Mild Cognitive Impairment Neurocognitive Endophenotypes
Source: Front Aging Neurosci. 2018 Oct 30;10:340. doi: 10.3389/fnagi.2018.00340 (PMC6218590; doi:10.3389/fnagi.2018.00340)
Supplement: DATA SHEET S1 — LinearRegressionResults∖RegressionResults_AgeCoDe: all_MCI, mild cognitive impairment total sample; CERAD, the consortium to establish a registry for Alzheimer’s disease; DR, delayed recall from the CERAD; edu, adjusted by educational level; full, adjusted by age, gender, and educational level; unadj, unadjusted by age, gender, and educational level; IR, immediate recall from the CERAD; REC, recognition from the CERAD; VF, semantic verbal fluency (animals 1 minute) from the CERAD; Amn_MCI, amnestic mild cognitive impairment; NONAmn, non-amnestic mild cognitive impairment. LinearRegressionResults∖RegressionResults_DCN: DCN, The German Dementia Competence Network; all_MCI, mild cognitive impairment total sample; CERAD, the consortium to establish a registry for Alzheimer’s disease; bnt, Boston naming test 15- item version from the CERAD; edu, adjusted by educational level; full, adjusted by age, gender, and educational level ; unadj, unadjusted by age, gender, and educational level;cdt, clock drawing test; commands, commands item from the ADAS-Cog; conpraRECALL, constructional praxis recall from the CERAD; conpra, constructional praxis from the CERAD; idpra, ideational praxis from the ADAS-Cog; ori, orientation from the ADAS-Cog; rec, recognition from the CERAD; tmta, Trail Making Test (part A); tmtb, Trail Making Test (part B); vf, semantic verbal fluency (animals 1 minute) from the CERAD; wldr, delayed recall from the CERAD; wlir, immediate recall from the CERAD; wms_lmII, logical memory delayed recall of the story assessed according to the Wechsler memory scale; wms_lmI, logical memory immediate recall of the story from the Wechsler memory scale. [file Data_Sheet_1.ZIP › LinearRegressionResults/RegressionResults_DCN/DCN_all_MCI_rec_unadj.txt]

"Estimate" "Std. Error" "t value" "Pr(>|t|)"
"E4_dose" -1.98670863938441 0.717533352087028 -2.76880319723932 0.00581677082330229
"E2_dose" 1.56225745648076 1.21859017183722 1.28202039749377 0.200377589455477
"CLU_1" -0.372845700936798 0.572402028532641 -0.651370334749847 0.515069514633069
"CLU_2" 0.0669679427666371 0.613161878709436 0.109217394446617 0.913068367660562
"SORL1_1" 0.964440206818886 0.589140858782101 1.63702821225576 0.102187372448983
"SORL1_2" -0.993265993265964 1.35554070118062 -0.732745237675911 0.4640134603823
"SORL1_3" 0.105754479877269 0.670375506414402 0.157754092841058 0.87470624654235
"BIN1_1" -0.324516138254366 0.627569480795987 -0.517099935839393 0.605285937604784
"BIN1_2" -0.524024434719169 0.646835564723484 -0.810135470740828 0.418198636240124
"CR1_1" 1.06098882927904 0.710275222780706 1.49377142162626 0.135785811462809
"CR1_2" 1.01348671162235 0.688194405302465 1.47267502294924 0.141387743807226
"PICALM_1" 0.895396819037696 0.602430558830535 1.48630710363677 0.137749831197007
"PICALM_2" 0.46968190854871 0.604120049492565 0.777464527031047 0.437205619667351
"ABCA7_1" 0.649891733044582 1.03204953413562 0.629709826465733 0.529135454553144
"ABCA7_2" 1.63474888159198 0.776408617105453 2.10552645292182 0.0356800662834432
"SCIMP" 0.486930016318218 0.89268542041531 0.545466527381706 0.5856600344323
"CD2AP" -0.870634567360992 0.639903986499331 -1.36057062579638 0.174187171997575
"CD33" 0.216653811236783 0.613074144094537 0.353389248794311 0.723926848025668
"EPHA1" -0.745847140336539 0.769091994424147 -0.969776237100202 0.332568636954705
"MS4A" -0.816816144891326 0.584078129556158 -1.39847069006338 0.162513692029991
"INPP5D" -0.282519853921528 0.61248720723156 -0.461266538444968 0.6447948590084
"TREML2" -0.646158931016581 0.637809471509154 -1.01309083649647 0.311474721877826
"PTK2B" 0.846387999274864 0.624395991142343 1.35553080301874 0.175820454691988
"SLC24A4RIN3" 0.193346824668271 0.734986962569673 0.263061570496828 0.792604399931315
"NME8" -0.989697403119828 0.619676313356492 -1.59711995083225 0.110829419520426
"FERMT2" 0.143023808495012 1.05779923594185 0.13520884080396 0.892497611486926
"CASS4" 1.44657888157346 1.03691811657002 1.39507532799074 0.16357198709183
"rs6678275_C" 0.379173326729554 0.763371588215024 0.496708722964352 0.619598501615263
"HS3ST1" -0.481850987051598 0.649934048358018 -0.741384434726781 0.458785682032519
"MEF2C" -0.481570018507096 0.631630635761536 -0.762423465933509 0.446143309016416
"MTHFD1L" 0.600207494202377 1.05372275328901 0.569606656332454 0.569168526921316
"PILRA_1" -0.904107080294293 0.640996184459273 -1.41047185960549 0.158981548194912
"PILRA_2" -0.755566199788585 0.653194536598157 -1.15672461641149 0.247901114952698
"CWPW1" -0.834187257251465 0.653226747866971 -1.27702556574022 0.202147176802002
"NDUFAF6" 0.338618600650682 0.567971871046231 0.596189033141607 0.551301107414916
"ECHDC3" 0.0600826976758021 0.62173952341465 0.0966364456707247 0.923051301247988
"FRMD4A_1" -0.084457415920641 0.645307191193752 -0.130879396779081 0.895916730181556
"FRMD4A_2" -0.791175950138595 1.04008466901686 -0.760684176689633 0.447159177883818
"GAB2" -1.11408557007405 0.804574656725267 -1.3846888672936 0.166687495925539
"ADAMST20" 0.726866209881002 0.610380619880403 1.1908409051772 0.234244126601715
"SPPL2A" 0.947171014668818 0.625750872295442 1.51365512475326 0.130703843295408
"rs74615166_C" -1.29655781112091 2.13732826106466 -0.60662549349114 0.544356803212126
"TOMM40" -1.03368869936035 0.684348764750877 -1.51047061469694 0.131474621308601
