# Supplementary material for: Exploring Genetic Associations of Alzheimer’s Disease Loci With Mild Cognitive Impairment Neurocognitive Endophenotypes
Source: Front Aging Neurosci. 2018 Oct 30;10:340. doi: 10.3389/fnagi.2018.00340 (PMC6218590; doi:10.3389/fnagi.2018.00340)
Supplement: DATA SHEET S1 — LinearRegressionResults∖RegressionResults_AgeCoDe: all_MCI, mild cognitive impairment total sample; CERAD, the consortium to establish a registry for Alzheimer’s disease; DR, delayed recall from the CERAD; edu, adjusted by educational level; full, adjusted by age, gender, and educational level; unadj, unadjusted by age, gender, and educational level; IR, immediate recall from the CERAD; REC, recognition from the CERAD; VF, semantic verbal fluency (animals 1 minute) from the CERAD; Amn_MCI, amnestic mild cognitive impairment; NONAmn, non-amnestic mild cognitive impairment. LinearRegressionResults∖RegressionResults_DCN: DCN, The German Dementia Competence Network; all_MCI, mild cognitive impairment total sample; CERAD, the consortium to establish a registry for Alzheimer’s disease; bnt, Boston naming test 15- item version from the CERAD; edu, adjusted by educational level; full, adjusted by age, gender, and educational level ; unadj, unadjusted by age, gender, and educational level;cdt, clock drawing test; commands, commands item from the ADAS-Cog; conpraRECALL, constructional praxis recall from the CERAD; conpra, constructional praxis from the CERAD; idpra, ideational praxis from the ADAS-Cog; ori, orientation from the ADAS-Cog; rec, recognition from the CERAD; tmta, Trail Making Test (part A); tmtb, Trail Making Test (part B); vf, semantic verbal fluency (animals 1 minute) from the CERAD; wldr, delayed recall from the CERAD; wlir, immediate recall from the CERAD; wms_lmII, logical memory delayed recall of the story assessed according to the Wechsler memory scale; wms_lmI, logical memory immediate recall of the story from the Wechsler memory scale. [file Data_Sheet_1.ZIP › LinearRegressionResults/RegressionResults_DCN/DCN_all_MCI_tmta_edu.txt]

"Estimate" "Std. Error" "t value" "Pr(>|t|)"
"E4_dose" 5.13211179031544 2.52411401072046 2.03323295561066 0.0425112556839568
"E2_dose" -2.25540686498855 4.2823468774849 -0.526675425768683 0.598632503891503
"CLU_1" 0.534043259193207 2.00662983463913 0.26613939949181 0.790228261114031
"CLU_2" -0.737282343578619 2.13969036930509 -0.344574315123018 0.73054151261063
"SORL1_1" -1.54392635573979 2.07541903023786 -0.743910667313693 0.457244214474659
"SORL1_2" -1.09805092013647 4.73912798379082 -0.231698937840912 0.816854864815329
"SORL1_3" -2.78789566565327 2.36028899991249 -1.1811670798604 0.238028952535393
"BIN1_1" -2.03580725494595 2.1973152511286 -0.926497576485808 0.354578880631735
"BIN1_2" -2.3739444362297 2.26822078959237 -1.0466108269188 0.295721936718791
"CR1_1" 0.228630038216459 2.48466865655467 0.0920163087393254 0.92671735481851
"CR1_2" -1.05929469002416 2.41503921827591 -0.438624218608088 0.661099753134932
"PICALM_1" -3.82089192164903 2.12062930925123 -1.80177266483134 0.0721103738404194
"PICALM_2" -2.38047475152861 2.13447795953076 -1.11524916005782 0.265212814233998
"ABCA7_1" -5.94319343470571 3.6195836084267 -1.64195500854558 0.101149923868123
"ABCA7_2" -2.76799314106852 2.75923143065233 -1.00317541700883 0.316201155319158
"SCIMP" -1.78367262002865 3.10758841850802 -0.573973248646939 0.566228029947604
"CD2AP" 6.19932613562335 2.24136233227432 2.76587415000094 0.00586174082515997
"CD33" 3.19265257368844 2.14730234212057 1.48682023535425 0.137615218231461
"EPHA1" 2.07059071672334 2.7017537255766 0.766387660400631 0.44376350093642
"MS4A" 1.33413991930291 2.05406042127378 0.649513473647271 0.51626818283312
"INPP5D" 0.514255811627168 2.13515826317278 0.240851378793345 0.809762923483303
"TREML2" -3.79634447009246 2.22614396880429 -1.7053454418456 0.0887126669337921
"PTK2B" -0.904586695146748 2.18008543796922 -0.414931763403448 0.678358817947144
"SLC24A4RIN3" -0.047592751569747 2.57761145098056 -0.0184638967023684 0.985275688434113
"NME8" 2.72476838788538 2.17830050127273 1.25086891652155 0.211531106095623
"FERMT2" -1.22621486351095 3.68775938395995 -0.332509455157086 0.739635332782719
"CASS4" -1.96698742189373 3.6315776572063 -0.541634410045053 0.588296714125453
"rs6678275_C" 2.43838152548146 2.66408407694462 0.915279493835643 0.360458813048288
"HS3ST1" -2.1602908525231 2.28135566037589 -0.946932953087707 0.344102044820292
"MEF2C" -2.33624990517434 2.21452529234747 -1.05496645861192 0.291918630188328
"MTHFD1L" -2.82575870177919 3.68662883161697 -0.766488526738886 0.443703552341518
"PILRA_1" -1.12223902035027 2.23157374852678 -0.502891298614325 0.615248429637595
"PILRA_2" -2.24926292872826 2.27020115072833 -0.990776930936999 0.322244079197309
"CWPW1" -2.17518423345592 2.27097883371952 -0.957817924658194 0.338588829170754
"NDUFAF6" 3.09184681081228 1.98925454924466 1.55427409327091 0.120712597971585
"ECHDC3" 4.86127799428831 2.15545131895237 2.25534112115836 0.0245167165728678
"FRMD4A_1" 0.15761865025622 2.26539616006156 0.0695766387508741 0.944555033084944
"FRMD4A_2" -1.21001253737941 3.62137888411679 -0.334130334355921 0.738404107131217
"GAB2" 1.73244939071682 2.85688477651127 0.606412062873754 0.544482590296286
"ADAMST20" 0.909055731982722 2.13855894429179 0.425078642049666 0.670950901949322
"SPPL2A" 2.36071279247458 2.18239804949824 1.08170587534082 0.279872394637078
"rs74615166_C" 0.300874560871263 7.31499104084172 0.0411312275286999 0.967206682116686
"TOMM40" 4.26247041453044 2.39884760955773 1.77688253207393 0.0761198700972826
