# Supplementary material for: Exploring Genetic Associations of Alzheimer’s Disease Loci With Mild Cognitive Impairment Neurocognitive Endophenotypes
Source: Front Aging Neurosci. 2018 Oct 30;10:340. doi: 10.3389/fnagi.2018.00340 (PMC6218590; doi:10.3389/fnagi.2018.00340)
Supplement: DATA SHEET S1 — LinearRegressionResults∖RegressionResults_AgeCoDe: all_MCI, mild cognitive impairment total sample; CERAD, the consortium to establish a registry for Alzheimer’s disease; DR, delayed recall from the CERAD; edu, adjusted by educational level; full, adjusted by age, gender, and educational level; unadj, unadjusted by age, gender, and educational level; IR, immediate recall from the CERAD; REC, recognition from the CERAD; VF, semantic verbal fluency (animals 1 minute) from the CERAD; Amn_MCI, amnestic mild cognitive impairment; NONAmn, non-amnestic mild cognitive impairment. LinearRegressionResults∖RegressionResults_DCN: DCN, The German Dementia Competence Network; all_MCI, mild cognitive impairment total sample; CERAD, the consortium to establish a registry for Alzheimer’s disease; bnt, Boston naming test 15- item version from the CERAD; edu, adjusted by educational level; full, adjusted by age, gender, and educational level ; unadj, unadjusted by age, gender, and educational level;cdt, clock drawing test; commands, commands item from the ADAS-Cog; conpraRECALL, constructional praxis recall from the CERAD; conpra, constructional praxis from the CERAD; idpra, ideational praxis from the ADAS-Cog; ori, orientation from the ADAS-Cog; rec, recognition from the CERAD; tmta, Trail Making Test (part A); tmtb, Trail Making Test (part B); vf, semantic verbal fluency (animals 1 minute) from the CERAD; wldr, delayed recall from the CERAD; wlir, immediate recall from the CERAD; wms_lmII, logical memory delayed recall of the story assessed according to the Wechsler memory scale; wms_lmI, logical memory immediate recall of the story from the Wechsler memory scale. [file Data_Sheet_1.ZIP › LinearRegressionResults/RegressionResults_DCN/DCN_all_MCI_tmta_full.txt]

"Estimate" "Std. Error" "t value" "Pr(>|t|)"
"E4_dose" 4.05327464645386 2.48521867425748 1.63095291711699 0.103477962329028
"E2_dose" -1.61687540451503 4.20318178230537 -0.384678914274368 0.700625380985209
"CLU_1" 0.220993035180772 1.96410643478738 0.11251581445213 0.910454253725308
"CLU_2" -0.0818688163592574 2.09851452608089 -0.0390127470369016 0.968893933630891
"SORL1_1" -1.18527348169857 2.03198246607824 -0.583308912102062 0.559922313561447
"SORL1_2" -2.05004046714196 4.63108069574943 -0.442669994721439 0.658172677036164
"SORL1_3" -2.52391949540191 2.31027855420445 -1.09247410482544 0.275087908481237
"BIN1_1" -2.20719575993955 2.1489059846924 -1.02712532593905 0.304797888649537
"BIN1_2" -2.31883044679298 2.21947764136703 -1.04476404878977 0.296575675077104
"CR1_1" 0.669082227999242 2.43196440667125 0.275120074193457 0.783323860696502
"CR1_2" -0.526628653361109 2.36818083760668 -0.222376874687208 0.824100308712538
"PICALM_1" -3.05069325731963 2.07969526552403 -1.4668943608673 0.142959208097189
"PICALM_2" -1.8800150108662 2.09335720644158 -0.89808610068129 0.369519504968609
"ABCA7_1" -4.81340017950311 3.54949259576261 -1.35608120023954 0.175611225627336
"ABCA7_2" -1.84242760035869 2.70616533033821 -0.680825956826677 0.496258578460728
"SCIMP" -2.46033824522985 3.04260355637483 -0.80862925440121 0.419090572813136
"CD2AP" 4.82721506246679 2.20746425642202 2.18676929804109 0.0291679974201806
"CD33" 3.17156145566439 2.10214159075642 1.50872875053253 0.131924132979538
"EPHA1" 2.00146086677683 2.64455253414929 0.756824015001338 0.449469663873012
"MS4A" 1.97605816136257 2.01171142067605 0.98227715021795 0.326381535816624
"INPP5D" 0.825853511914053 2.08840357214123 0.39544727988916 0.692671640399639
"TREML2" -4.67673885859376 2.1835558429455 -2.14179952104412 0.0326639268841104
"PTK2B" -1.40042817248607 2.13475573924787 -0.656013307161536 0.512099709379905
"SLC24A4RIN3" 0.579809853357347 2.52326303063907 0.229785736293412 0.818346756664143
"NME8" 2.36457492408124 2.13383647538764 1.1081331448567 0.268305991069847
"FERMT2" -0.2767170802475 3.61196643005899 -0.0766111993579577 0.938961705728829
"CASS4" -0.889743362415604 3.55832203570266 -0.25004576693405 0.802648662925302
"rs6678275_C" 1.64715680551882 2.61088229928231 0.630881294791265 0.52838958236815
"HS3ST1" -1.91095099794235 2.23321518774459 -0.855694967699149 0.392552469957865
"MEF2C" -2.72188789659666 2.16575930531021 -1.25678227027486 0.209385046431611
"MTHFD1L" -3.11780040524048 3.60786634135907 -0.864167380454014 0.387861375366024
"PILRA_1" -1.20016637673951 2.18533645944724 -0.549190661946435 0.583105479760289
"PILRA_2" -2.17464704629499 2.22323605868647 -0.978144915290647 0.32844807328439
"CWPW1" -2.09974568277102 2.22430763018046 -0.943999676250119 0.345599128689721
"NDUFAF6" 3.37127271258379 1.9473877475475 1.73117691473078 0.0840010760236043
"ECHDC3" 4.93354757632202 2.10702189517545 2.34147902668624 0.019576338045355
"FRMD4A_1" -0.436360833083313 2.21906769738049 -0.196641514631761 0.844178418620531
"FRMD4A_2" -0.158073281718404 3.5508972409809 -0.0445164337323199 0.964508398101449
"GAB2" 1.14416215409477 2.80220209134082 0.408308222176545 0.683201280449775
"ADAMST20" 1.50034346685072 2.09348321557183 0.71667327241547 0.473890811284895
"SPPL2A" 2.67904084603256 2.13426289114284 1.25525344471411 0.209938893565128
"rs74615166_C" 0.322021886229178 7.15384252191005 0.0450138349066145 0.964113204108803
"TOMM40" 2.97061347427071 2.36282258907311 1.25723085940025 0.209185844619393
