# Supplementary material for: Exploring Genetic Associations of Alzheimer’s Disease Loci With Mild Cognitive Impairment Neurocognitive Endophenotypes
Source: Front Aging Neurosci. 2018 Oct 30;10:340. doi: 10.3389/fnagi.2018.00340 (PMC6218590; doi:10.3389/fnagi.2018.00340)
Supplement: DATA SHEET S1 — LinearRegressionResults∖RegressionResults_AgeCoDe: all_MCI, mild cognitive impairment total sample; CERAD, the consortium to establish a registry for Alzheimer’s disease; DR, delayed recall from the CERAD; edu, adjusted by educational level; full, adjusted by age, gender, and educational level; unadj, unadjusted by age, gender, and educational level; IR, immediate recall from the CERAD; REC, recognition from the CERAD; VF, semantic verbal fluency (animals 1 minute) from the CERAD; Amn_MCI, amnestic mild cognitive impairment; NONAmn, non-amnestic mild cognitive impairment. LinearRegressionResults∖RegressionResults_DCN: DCN, The German Dementia Competence Network; all_MCI, mild cognitive impairment total sample; CERAD, the consortium to establish a registry for Alzheimer’s disease; bnt, Boston naming test 15- item version from the CERAD; edu, adjusted by educational level; full, adjusted by age, gender, and educational level ; unadj, unadjusted by age, gender, and educational level;cdt, clock drawing test; commands, commands item from the ADAS-Cog; conpraRECALL, constructional praxis recall from the CERAD; conpra, constructional praxis from the CERAD; idpra, ideational praxis from the ADAS-Cog; ori, orientation from the ADAS-Cog; rec, recognition from the CERAD; tmta, Trail Making Test (part A); tmtb, Trail Making Test (part B); vf, semantic verbal fluency (animals 1 minute) from the CERAD; wldr, delayed recall from the CERAD; wlir, immediate recall from the CERAD; wms_lmII, logical memory delayed recall of the story assessed according to the Wechsler memory scale; wms_lmI, logical memory immediate recall of the story from the Wechsler memory scale. [file Data_Sheet_1.ZIP › LinearRegressionResults/RegressionResults_DCN/DCN_all_MCI_tmta_unadj.txt]

"Estimate" "Std. Error" "t value" "Pr(>|t|)"
"E4_dose" 5.06095563008367 2.54407511232032 1.98931061648877 0.0471609026438386
"E2_dose" -2.91117967932115 4.31505800040755 -0.674655978910641 0.500177328044415
"CLU_1" 0.764472482970106 2.0095638066989 0.380417123567675 0.703776538322305
"CLU_2" -0.961774826279645 2.15041585046203 -0.447250621814847 0.654862540422582
"SORL1_1" -1.76932273184432 2.07938123657847 -0.850889053301095 0.39519337003644
"SORL1_2" -0.911209321012449 4.76875835831386 -0.191078946037147 0.848531073984695
"SORL1_3" -2.67195512297089 2.37193282493095 -1.12648853074019 0.260428700990966
"BIN1_1" -2.00356937982027 2.21060837046127 -0.906342980779633 0.365133322810677
"BIN1_2" -2.09717965131606 2.27953779074747 -0.920002142464322 0.357956764297749
"CR1_1" -0.232568180182775 2.49305210577612 -0.0932865300504311 0.925708370938141
"CR1_2" -1.76786998417951 2.41672894658855 -0.731513555409279 0.4647630189727
"PICALM_1" -3.53629417383001 2.11704249406886 -1.67039357204088 0.0953866636984983
"PICALM_2" -2.01698530573551 2.13122642932602 -0.946396533930638 0.344343216561964
"ABCA7_1" -6.65516380055718 3.6332006250948 -1.83176336439817 0.0675029208135191
"ABCA7_2" -3.55576173687141 2.74238703759416 -1.29659369305902 0.195290214111134
"SCIMP" -2.0750075460308 3.1109207415104 -0.667007525567286 0.505053289240654
"CD2AP" 6.86873951593577 2.23840989973981 3.06857985069409 0.00225245957726531
"CD33" 3.13131032425985 2.16023133540275 1.44952546189969 0.147736069382686
"EPHA1" 2.08287858117328 2.71134437843882 0.76820878887122 0.442679076085314
"MS4A" 1.30375905461199 2.06588934964498 0.631088521191145 0.528233417173539
"INPP5D" 0.41070649725795 2.14207223197164 0.191733262365257 0.84802349126347
"TREML2" -3.94268012313447 2.22996159121655 -1.76804844471942 0.0776195086689222
"PTK2B" -1.23084882275437 2.18506856394939 -0.563299863016508 0.57346539848648
"SLC24A4RIN3" 0.154135338345868 2.58881286699906 0.0595390034987507 0.952544909055112
"NME8" 3.13231773988592 2.17329453137416 1.44127622587141 0.15008843441074
"FERMT2" -1.2223926380368 3.69708974092818 -0.33063645291172 0.741047831140937
"CASS4" -2.83609271523177 3.64238735150808 -0.778635669832733 0.436536682695234
"rs6678275_C" 2.4271053425898 2.67651640510393 0.906815044347002 0.364910577775191
"HS3ST1" -2.14613787206319 2.28427206169027 -0.939528135924024 0.347881272240869
"MEF2C" -2.86566650609045 2.2118143970886 -1.29561798216998 0.195662734502774
"MTHFD1L" -2.03084270221868 3.70493421298286 -0.548145415133739 0.583805164274191
"PILRA_1" -0.811814478219995 2.24206319912129 -0.362083672992876 0.717431680734008
"PILRA_2" -1.98042878025013 2.28134323527995 -0.868097684567444 0.38572791380378
"CWPW1" -1.92744130864058 2.28217930253207 -0.844561733822616 0.398730980991796
"NDUFAF6" 2.93026781202628 1.99692336158217 1.46739122211712 0.1428539894366
"ECHDC3" 4.54520074448287 2.1683278896037 2.096177781172 0.0365329556563279
"FRMD4A_1" 0.387738268420343 2.27625444699235 0.17034047706427 0.86480229795591
"FRMD4A_2" -0.856174669798597 3.6431668761154 -0.23500835918653 0.814285911568914
"GAB2" 1.11543208411459 2.86324035283988 0.389569839293531 0.696998902658919
"ADAMST20" 1.19147177027986 2.14743698230058 0.554834335116751 0.57923856813004
"SPPL2A" 2.82643183651519 2.18603003157673 1.29295197032428 0.196582614453715
"rs74615166_C" -1.42771844251955 7.34631800957419 -0.194344764364795 0.845979298022981
"TOMM40" 4.40327916007477 2.41088024440766 1.82641969475204 0.0683045137565483
