# Supplementary material for: Exploring Genetic Associations of Alzheimer’s Disease Loci With Mild Cognitive Impairment Neurocognitive Endophenotypes
Source: Front Aging Neurosci. 2018 Oct 30;10:340. doi: 10.3389/fnagi.2018.00340 (PMC6218590; doi:10.3389/fnagi.2018.00340)
Supplement: DATA SHEET S1 — LinearRegressionResults∖RegressionResults_AgeCoDe: all_MCI, mild cognitive impairment total sample; CERAD, the consortium to establish a registry for Alzheimer’s disease; DR, delayed recall from the CERAD; edu, adjusted by educational level; full, adjusted by age, gender, and educational level; unadj, unadjusted by age, gender, and educational level; IR, immediate recall from the CERAD; REC, recognition from the CERAD; VF, semantic verbal fluency (animals 1 minute) from the CERAD; Amn_MCI, amnestic mild cognitive impairment; NONAmn, non-amnestic mild cognitive impairment. LinearRegressionResults∖RegressionResults_DCN: DCN, The German Dementia Competence Network; all_MCI, mild cognitive impairment total sample; CERAD, the consortium to establish a registry for Alzheimer’s disease; bnt, Boston naming test 15- item version from the CERAD; edu, adjusted by educational level; full, adjusted by age, gender, and educational level ; unadj, unadjusted by age, gender, and educational level;cdt, clock drawing test; commands, commands item from the ADAS-Cog; conpraRECALL, constructional praxis recall from the CERAD; conpra, constructional praxis from the CERAD; idpra, ideational praxis from the ADAS-Cog; ori, orientation from the ADAS-Cog; rec, recognition from the CERAD; tmta, Trail Making Test (part A); tmtb, Trail Making Test (part B); vf, semantic verbal fluency (animals 1 minute) from the CERAD; wldr, delayed recall from the CERAD; wlir, immediate recall from the CERAD; wms_lmII, logical memory delayed recall of the story assessed according to the Wechsler memory scale; wms_lmI, logical memory immediate recall of the story from the Wechsler memory scale. [file Data_Sheet_1.ZIP › LinearRegressionResults/RegressionResults_DCN/DCN_all_MCI_tmtb_edu.txt]

"Estimate" "Std. Error" "t value" "Pr(>|t|)"
"E4_dose" 12.5034415676469 4.35507673075093 2.8710037367105 0.00425018812718797
"E2_dose" -17.7866288329519 7.37899477864459 -2.4104406313483 0.0162621324559961
"CLU_1" 0.225806180434996 3.52197486093396 0.0641135128304454 0.948902359295252
"CLU_2" 0.695498991515545 3.75679544869308 0.185130918362216 0.853192204977371
"SORL1_1" -4.26872402085214 3.62452708474668 -1.17773268651143 0.239406146729597
"SORL1_2" 6.17940488648948 8.37760650193709 0.737609827468103 0.461054582768039
"SORL1_3" -3.48191683385806 4.14927159868793 -0.839163393150522 0.401729421934657
"BIN1_1" -3.08113256625254 3.85922459809409 -0.798381251968124 0.424981204691304
"BIN1_2" -1.81351007555615 3.98608496109691 -0.454960216165863 0.649310786544148
"CR1_1" 0.650511946570576 4.36573917287258 0.149003850393231 0.881603203745312
"CR1_2" -2.02233036742718 4.24309353534651 -0.476616966036793 0.633817235939195
"PICALM_1" -5.29838126586553 3.75212887787782 -1.41210002063209 0.158467164294346
"PICALM_2" -5.60940933449803 3.74486642346867 -1.49789303547504 0.134713631063235
"ABCA7_1" -13.0096113664856 6.3476599947859 -2.04951295078374 0.0408682984760303
"ABCA7_2" -14.2207391744055 4.81952872919468 -2.95064932142892 0.00330114754118936
"SCIMP" -1.10152899996592 5.45316561833188 -0.201998082776527 0.8399952961947
"CD2AP" 10.3708638428863 3.96228408596832 2.61739532498761 0.0090964706576504
"CD33" 3.33317779166091 3.78649178768287 0.880281267875305 0.379077945637639
"EPHA1" 1.38546685407175 4.73993840027516 0.292296383849909 0.770166570472088
"MS4A" -0.893278473587195 3.60732238530696 -0.247629232481583 0.804510464750645
"INPP5D" -1.02493422579218 3.75307791767097 -0.273091645917178 0.784888546739525
"TREML2" 0.734282517579485 3.91586905568989 0.187514573939225 0.851328558213905
"PTK2B" 0.0857101666139274 3.82809800416885 0.0223897524359585 0.98214543399653
"SLC24A4RIN3" -0.7287671837786 4.52183435818106 -0.161166271484511 0.872023514053478
"NME8" 0.308136621355676 3.82244390369139 0.0806124639417479 0.935780412668673
"FERMT2" 1.11374151222354 6.44654581012681 0.17276562441765 0.862901242378096
"CASS4" -7.41368057093483 6.33993364374914 -1.1693624866633 0.242780286914144
"rs6678275_C" 2.01094547983725 4.67327925163613 0.430307150837008 0.667146159500086
"HS3ST1" -1.79557502773081 3.99091859787218 -0.449915222196752 0.652954492473892
"MEF2C" -0.180913913071523 3.89267287403312 -0.0464754986935446 0.962948669941422
"MTHFD1L" 2.18367989366104 6.47182506048781 0.337413306640963 0.735929786225884
"PILRA_1" -7.08739425902809 3.90376042868835 -1.81553002252483 0.070004292483315
"PILRA_2" -8.14606741573034 3.97066767899936 -2.05156111623605 0.0407004486396421
"CWPW1" -8.05333632389644 3.97215263895573 -2.0274488560474 0.0431135967744862
"NDUFAF6" 2.93146857060396 3.49537363635925 0.838671019346977 0.402029904256302
"ECHDC3" 7.25123044142822 3.78633672652888 1.91510448360882 0.0560140658904371
"FRMD4A_1" -1.34561459581946 3.96181746648428 -0.339645783078835 0.734248405573345
"FRMD4A_2" 0.326468895812363 6.35763906953798 0.0513506495479757 0.959064098619458
"GAB2" 0.28291269472881 5.01725306899849 0.0563879658526538 0.955052503437887
"ADAMST20" -3.37813943771592 3.74546982742959 -0.901926752413394 0.367503161999421
"SPPL2A" 0.233054864364256 3.83280104670848 0.060805364412118 0.951537010563486
"rs74615166_C" -1.23522131068139 12.832709208299 -0.0962556924365253 0.923353680053156
"TOMM40" 8.89888093986112 4.20755049814196 2.11497899877633 0.0348643012631386
