# Supplementary material for: Exploring Genetic Associations of Alzheimer’s Disease Loci With Mild Cognitive Impairment Neurocognitive Endophenotypes
Source: Front Aging Neurosci. 2018 Oct 30;10:340. doi: 10.3389/fnagi.2018.00340 (PMC6218590; doi:10.3389/fnagi.2018.00340)
Supplement: DATA SHEET S1 — LinearRegressionResults∖RegressionResults_AgeCoDe: all_MCI, mild cognitive impairment total sample; CERAD, the consortium to establish a registry for Alzheimer’s disease; DR, delayed recall from the CERAD; edu, adjusted by educational level; full, adjusted by age, gender, and educational level; unadj, unadjusted by age, gender, and educational level; IR, immediate recall from the CERAD; REC, recognition from the CERAD; VF, semantic verbal fluency (animals 1 minute) from the CERAD; Amn_MCI, amnestic mild cognitive impairment; NONAmn, non-amnestic mild cognitive impairment. LinearRegressionResults∖RegressionResults_DCN: DCN, The German Dementia Competence Network; all_MCI, mild cognitive impairment total sample; CERAD, the consortium to establish a registry for Alzheimer’s disease; bnt, Boston naming test 15- item version from the CERAD; edu, adjusted by educational level; full, adjusted by age, gender, and educational level ; unadj, unadjusted by age, gender, and educational level;cdt, clock drawing test; commands, commands item from the ADAS-Cog; conpraRECALL, constructional praxis recall from the CERAD; conpra, constructional praxis from the CERAD; idpra, ideational praxis from the ADAS-Cog; ori, orientation from the ADAS-Cog; rec, recognition from the CERAD; tmta, Trail Making Test (part A); tmtb, Trail Making Test (part B); vf, semantic verbal fluency (animals 1 minute) from the CERAD; wldr, delayed recall from the CERAD; wlir, immediate recall from the CERAD; wms_lmII, logical memory delayed recall of the story assessed according to the Wechsler memory scale; wms_lmI, logical memory immediate recall of the story from the Wechsler memory scale. [file Data_Sheet_1.ZIP › LinearRegressionResults/RegressionResults_DCN/DCN_all_MCI_tmtb_full.txt]

"Estimate" "Std. Error" "t value" "Pr(>|t|)"
"E4_dose" 9.25701788344259 4.14228678703837 2.23476025667965 0.025837591706561
"E2_dose" -15.3706101259437 6.98807049283699 -2.19954995326666 0.028257982860962
"CLU_1" -0.547548075330041 3.33327823288107 -0.16426713795709 0.869579390533891
"CLU_2" 2.10980760978816 3.56217932883621 0.592280010360245 0.553898791226101
"SORL1_1" -3.3565810808822 3.43115889848107 -0.978264539823007 0.328369720929997
"SORL1_2" 3.65623212774881 7.92412132707574 0.461405369356968 0.644684131430832
"SORL1_3" -3.03478883969124 3.92648366475476 -0.772902448807409 0.439901620975707
"BIN1_1" -3.61906167491817 3.649033887945 -0.99178626070702 0.321723365897604
"BIN1_2" -1.93433201256835 3.77158691209411 -0.512869531487038 0.608241633564936
"CR1_1" 1.73075270976019 4.13163842288794 0.418902268933404 0.675445639959785
"CR1_2" -0.9081312048534 4.02335008826063 -0.225715183847201 0.821503996740554
"PICALM_1" -3.59977733473683 3.56099115738041 -1.01089196115414 0.312499329029684
"PICALM_2" -4.66433220653864 3.55175581222859 -1.31324687087988 0.189629102478882
"ABCA7_1" -10.1652452517324 6.02116099447993 -1.68825335530002 0.0919105495308983
"ABCA7_2" -11.8490468795298 4.57674842919432 -2.58896617606217 0.00987267538213064
"SCIMP" -2.42016191896949 5.18634873751904 -0.466640799038748 0.64094828227738
"CD2AP" 6.55310935373334 3.7792959255239 1.73394978399976 0.0834715013381528
"CD33" 3.63927383010694 3.58494636112693 1.01515433245225 0.310464484090623
"EPHA1" 0.899108419995545 4.48687999982946 0.200386107947999 0.841250476302043
"MS4A" 0.610194327269248 3.41829103909717 0.178508593999184 0.85838722226711
"INPP5D" -0.126825964870052 3.56638657708844 -0.0355614743743208 0.971645391889775
"TREML2" -1.77752652745539 3.73511318532755 -0.475896295308521 0.634343990294409
"PTK2B" -1.47061478932462 3.64165399039141 -0.4038315537953 0.686499171013218
"SLC24A4RIN3" 0.82850175116018 4.29905386719424 0.192717229593798 0.847254113165516
"NME8" -0.934814149007431 3.63574955454456 -0.257117311020212 0.797187813535119
"FERMT2" 3.79092998455346 6.13036917373662 0.618385268018498 0.536586561010324
"CASS4" -4.93870907637733 6.03588410333543 -0.818224636494958 0.413595949115534
"rs6678275_C" 0.156258449393778 4.44760483210449 0.0351331683664532 0.971986756058065
"HS3ST1" -1.48675037225393 3.79370183823354 -0.391899636726908 0.695289604303557
"MEF2C" -1.10745893966586 3.69910936383456 -0.299385292712149 0.764763227274517
"MTHFD1L" 1.75705233558023 6.12199255321501 0.287006611051414 0.774212110181975
"PILRA_1" -6.82041925939652 3.71339373254627 -1.836707807098 0.0668118074611766
"PILRA_2" -7.48859671244586 3.77826937173262 -1.9820176847295 0.0479923832406576
"CWPW1" -7.37595466491059 3.7803107406585 -1.95115036062505 0.0515646563340671
"NDUFAF6" 3.15893836094712 3.32534869180554 0.949957028185195 0.342566243844174
"ECHDC3" 7.22545873382928 3.59526193554724 2.00971691725418 0.0449665369668382
"FRMD4A_1" -3.04701512902254 3.75152593465974 -0.812206867843206 0.417013200314379
"FRMD4A_2" 2.84104161624787 6.0273851401299 0.471355579608215 0.637567821240554
"GAB2" -1.81837977008055 4.75907293400596 -0.382086972672202 0.702539765426724
"ADAMST20" -1.9758158096477 3.56367604945547 -0.554431935514902 0.579516705535122
"SPPL2A" 0.925923235988143 3.64178385068806 0.254249915412526 0.799400915387131
"rs74615166_C" -1.71844581656764 12.1895194838656 -0.14097732226789 0.887941321672918
"TOMM40" 5.40078410243946 4.01188493501553 1.34619616213359 0.178775319231552
