# Supplementary material for: Exploring Genetic Associations of Alzheimer’s Disease Loci With Mild Cognitive Impairment Neurocognitive Endophenotypes
Source: Front Aging Neurosci. 2018 Oct 30;10:340. doi: 10.3389/fnagi.2018.00340 (PMC6218590; doi:10.3389/fnagi.2018.00340)
Supplement: DATA SHEET S1 — LinearRegressionResults∖RegressionResults_AgeCoDe: all_MCI, mild cognitive impairment total sample; CERAD, the consortium to establish a registry for Alzheimer’s disease; DR, delayed recall from the CERAD; edu, adjusted by educational level; full, adjusted by age, gender, and educational level; unadj, unadjusted by age, gender, and educational level; IR, immediate recall from the CERAD; REC, recognition from the CERAD; VF, semantic verbal fluency (animals 1 minute) from the CERAD; Amn_MCI, amnestic mild cognitive impairment; NONAmn, non-amnestic mild cognitive impairment. LinearRegressionResults∖RegressionResults_DCN: DCN, The German Dementia Competence Network; all_MCI, mild cognitive impairment total sample; CERAD, the consortium to establish a registry for Alzheimer’s disease; bnt, Boston naming test 15- item version from the CERAD; edu, adjusted by educational level; full, adjusted by age, gender, and educational level ; unadj, unadjusted by age, gender, and educational level;cdt, clock drawing test; commands, commands item from the ADAS-Cog; conpraRECALL, constructional praxis recall from the CERAD; conpra, constructional praxis from the CERAD; idpra, ideational praxis from the ADAS-Cog; ori, orientation from the ADAS-Cog; rec, recognition from the CERAD; tmta, Trail Making Test (part A); tmtb, Trail Making Test (part B); vf, semantic verbal fluency (animals 1 minute) from the CERAD; wldr, delayed recall from the CERAD; wlir, immediate recall from the CERAD; wms_lmII, logical memory delayed recall of the story assessed according to the Wechsler memory scale; wms_lmI, logical memory immediate recall of the story from the Wechsler memory scale. [file Data_Sheet_1.ZIP › LinearRegressionResults/RegressionResults_DCN/DCN_all_MCI_tmtb_unadj.txt]

"Estimate" "Std. Error" "t value" "Pr(>|t|)"
"E4_dose" 12.1376874445858 4.5005927674237 2.69690862333539 0.00721285294350773
"E2_dose" -19.8305967270921 7.61274892354241 -2.60491931709005 0.00943776766448776
"CLU_1" 0.815836366951122 3.60828845320123 0.226100650635988 0.821203625167543
"CLU_2" 0.0691467284339355 3.86191541212776 0.0179047754947689 0.985721030253333
"SORL1_1" -4.82227965849989 3.70912010080562 -1.30011418542433 0.194094777353236
"SORL1_2" 6.61001740993703 8.62292200009959 0.766563516388144 0.443655124076214
"SORL1_3" -3.30529607734263 4.26233084294858 -0.775466804227731 0.438382678520753
"BIN1_1" -2.86632530931084 3.97055799093902 -0.721894835902639 0.470652083872847
"BIN1_2" -0.893218360507627 4.09613600751616 -0.218063648001098 0.827456751722593
"CR1_1" -0.937943948792278 4.47855794773839 -0.209429901262286 0.834186701098897
"CR1_2" -4.37210916601769 4.33910954198964 -1.00760516039264 0.314067136548224
"PICALM_1" -4.2438713785419 3.83248204373359 -1.10734279511654 0.268609567042029
"PICALM_2" -4.25804497814297 3.82584310799771 -1.11296905229641 0.2661859760764
"ABCA7_1" -15.3542511288307 6.51165338363373 -2.3579650549923 0.018708725080787
"ABCA7_2" -16.4888412392788 4.88909509693554 -3.37257527463803 0.000794661663875833
"SCIMP" -1.73664352550552 5.59079367523546 -0.310625579548395 0.756205582239615
"CD2AP" 12.5893541816439 4.04272384069298 3.11407721074657 0.00193736261994033
"CD33" 3.16642568747272 3.89577915654408 0.812783671824363 0.416678489792776
"EPHA1" 1.51537503592303 4.86353276265728 0.311579074280787 0.755473573152562
"MS4A" -0.966723528393777 3.71053622281171 -0.26053472337786 0.794544608433344
"INPP5D" -1.39534883720933 3.85548066084437 -0.361913068681751 0.717559096522453
"TREML2" 0.165491174063886 4.01789629533246 0.0411885130674317 0.96716089174708
"PTK2B" -1.0682326621924 3.93001234466587 -0.271814072961449 0.785869257887579
"SLC24A4RIN3" -0.239974937343356 4.65098542754425 -0.0515965790651949 0.958869296330498
"NME8" 1.54103280707316 3.90776018407407 0.394351939342025 0.693477490507308
"FERMT2" 1.23831172950454 6.61812160731956 0.187109243827581 0.851645519992851
"CASS4" -10.0509052795988 6.51023440491966 -1.54386227199493 0.123209679479988
"rs6678275_C" 1.99209609716887 4.80809471498213 0.414321309220772 0.678803947187516
"HS3ST1" -1.51449644564132 4.09245616261674 -0.370070291644356 0.711475754276559
"MEF2C" -1.64268636586569 3.98355574462252 -0.412366857946744 0.68023481545904
"MTHFD1L" 4.38923490199979 6.64439996052138 0.660591615206646 0.509139265013938
"PILRA_1" -6.08821685991859 4.0199523612404 -1.51449975343489 0.130486389178096
"PILRA_2" -7.2784635374371 4.08943894195341 -1.77981958912935 0.075669850283843
"CWPW1" -7.25048147636503 4.09088488060614 -1.77235040534573 0.0769022688575308
"NDUFAF6" 2.4323732524844 3.59325338297326 0.676927840382834 0.498742685743094
"ECHDC3" 6.22711158379862 3.90220237815865 1.59579411325587 0.111121977763866
"FRMD4A_1" -0.390555481154092 4.0713027167021 -0.0959288729751974 0.923610486073624
"FRMD4A_2" 1.22987022988953 6.5386354751142 0.188092796206543 0.850870267779661
"GAB2" -1.5232240761399 5.14146477545274 -0.296262668843388 0.767136463898135
"ADAMST20" -2.46047678795489 3.85234656336963 -0.638695596951361 0.523292777068681
"SPPL2A" 1.61275432463924 3.932836755963 0.410074057153267 0.681914864400668
"rs74615166_C" -6.68581279959639 13.1954844867646 -0.506674295006176 0.612590953083236
"TOMM40" 9.15633539479354 4.32486934912249 2.11713572264359 0.0346763348896173
