# Supplementary material for: Exploring Genetic Associations of Alzheimer’s Disease Loci With Mild Cognitive Impairment Neurocognitive Endophenotypes
Source: Front Aging Neurosci. 2018 Oct 30;10:340. doi: 10.3389/fnagi.2018.00340 (PMC6218590; doi:10.3389/fnagi.2018.00340)
Supplement: DATA SHEET S1 — LinearRegressionResults∖RegressionResults_AgeCoDe: all_MCI, mild cognitive impairment total sample; CERAD, the consortium to establish a registry for Alzheimer’s disease; DR, delayed recall from the CERAD; edu, adjusted by educational level; full, adjusted by age, gender, and educational level; unadj, unadjusted by age, gender, and educational level; IR, immediate recall from the CERAD; REC, recognition from the CERAD; VF, semantic verbal fluency (animals 1 minute) from the CERAD; Amn_MCI, amnestic mild cognitive impairment; NONAmn, non-amnestic mild cognitive impairment. LinearRegressionResults∖RegressionResults_DCN: DCN, The German Dementia Competence Network; all_MCI, mild cognitive impairment total sample; CERAD, the consortium to establish a registry for Alzheimer’s disease; bnt, Boston naming test 15- item version from the CERAD; edu, adjusted by educational level; full, adjusted by age, gender, and educational level ; unadj, unadjusted by age, gender, and educational level;cdt, clock drawing test; commands, commands item from the ADAS-Cog; conpraRECALL, constructional praxis recall from the CERAD; conpra, constructional praxis from the CERAD; idpra, ideational praxis from the ADAS-Cog; ori, orientation from the ADAS-Cog; rec, recognition from the CERAD; tmta, Trail Making Test (part A); tmtb, Trail Making Test (part B); vf, semantic verbal fluency (animals 1 minute) from the CERAD; wldr, delayed recall from the CERAD; wlir, immediate recall from the CERAD; wms_lmII, logical memory delayed recall of the story assessed according to the Wechsler memory scale; wms_lmI, logical memory immediate recall of the story from the Wechsler memory scale. [file Data_Sheet_1.ZIP › LinearRegressionResults/RegressionResults_DCN/DCN_all_MCI_vf_edu.txt]

"Estimate" "Std. Error" "t value" "Pr(>|t|)"
"E4_dose" 0.224547519955988 0.403743944519217 0.556163189576457 0.57832631337728
"E2_dose" 0.498743776360408 0.68302504360006 0.730198374179152 0.465580969069753
"CLU_1" -0.295713320327936 0.323127860105155 -0.915158848363317 0.360495225894953
"CLU_2" 0.337604291300658 0.344253869480117 0.980684085876795 0.327163878644034
"SORL1_1" 0.334702199773238 0.332769788555726 1.00580705125276 0.314944348592436
"SORL1_2" -0.177453331589625 0.769843257886706 -0.230505794227193 0.817781177749458
"SORL1_3" 0.28417077175698 0.379198228752256 0.749398995591403 0.453925376747043
"BIN1_1" -0.126137970158392 0.355401194507715 -0.35491712494977 0.722782499906334
"BIN1_2" -0.332920255479288 0.365601412339529 -0.910609872508121 0.362884534487893
"CR1_1" 0.537811275801238 0.400253763022385 1.34367575145361 0.179586029347796
"CR1_2" 0.609547761029082 0.388638494549524 1.56841838772461 0.117336524285427
"PICALM_1" -0.185313669283641 0.344801588589109 -0.537450160951766 0.591166451982876
"PICALM_2" -0.27174137720444 0.344253633576874 -0.789363860537898 0.430226444187069
"ABCA7_1" 0.823836133691245 0.583821374967563 1.41110991994258 0.158755861562475
"ABCA7_2" 1.0228042095721 0.443729936589388 2.30501511219553 0.0215228240840549
"SCIMP" 0.0322884794756753 0.499562230574551 0.0646335481338132 0.948490006255825
"CD2AP" -0.548974840877179 0.364354268839369 -1.50670621377899 0.132440931833362
"CD33" 0.171937457663708 0.346325774174746 0.496461627995821 0.619759815664306
"EPHA1" 0.598003749614778 0.434627576654125 1.37589923358836 0.169393194879184
"MS4A" -0.0678983213054837 0.329508176719672 -0.206059594579494 0.836817807940979
"INPP5D" 0.16163217342508 0.343100944045651 0.471092185055526 0.637767653798029
"TREML2" -0.269295216759975 0.358780191947263 -0.750585519502589 0.45323335962722
"PTK2B" 0.0791333714152949 0.350661828125193 0.225668621641483 0.821545667984888
"SLC24A4RIN3" 0.143432515293243 0.411928810287263 0.348197338256624 0.727829466083085
"NME8" -0.353623838889117 0.349678200678916 -1.01128362649585 0.312339555479226
"FERMT2" 0.150554442575395 0.594870746153638 0.253087655677913 0.800298060085524
"CASS4" -0.286492156947853 0.585955864578272 -0.488931290335406 0.625091462469632
"rs6678275_C" -0.545845911794413 0.427523145385672 -1.27676341663795 0.202241748090342
"HS3ST1" -0.106289821276416 0.365441157396528 -0.290853449659707 0.771276544657291
"MEF2C" 0.172091461680336 0.356516693975179 0.482702393993132 0.629505250552169
"MTHFD1L" -0.137729128927595 0.598267547413777 -0.230213270840075 0.818008645486975
"PILRA_1" -0.555290148746817 0.359396151899549 -1.54506425795572 0.12292422493516
"PILRA_2" -0.479251712791683 0.366167804683446 -1.30883083291826 0.191155684202032
"CWPW1" -0.458361834442711 0.366328422208912 -1.25123197288064 0.211398760752347
"NDUFAF6" 0.415424933121908 0.318445799228781 1.30453890152733 0.192612902954097
"ECHDC3" -0.0864870447346849 0.348746117613611 -0.247994286865459 0.804234338171872
"FRMD4A_1" 0.136750255672998 0.363396482731745 0.376311445408087 0.706825153717084
"FRMD4A_2" -0.791973421665666 0.585731655252897 -1.35210964707673 0.176875525888636
"GAB2" 0.26502111457033 0.456262243954674 0.580852608520152 0.561568975306408
"ADAMST20" -0.0981846556269006 0.342964249077371 -0.286282479561742 0.774773013895758
"SPPL2A" -0.297082536500079 0.352160133241621 -0.8436007045018 0.399271007203345
"rs74615166_C" -1.10425451365697 1.17459552471093 -0.940114695166005 0.347584584041165
"TOMM40" 0.238472317132117 0.387592605919419 0.615265393328209 0.538624169331358
