# Supplementary material for: Exploring Genetic Associations of Alzheimer’s Disease Loci With Mild Cognitive Impairment Neurocognitive Endophenotypes
Source: Front Aging Neurosci. 2018 Oct 30;10:340. doi: 10.3389/fnagi.2018.00340 (PMC6218590; doi:10.3389/fnagi.2018.00340)
Supplement: DATA SHEET S1 — LinearRegressionResults∖RegressionResults_AgeCoDe: all_MCI, mild cognitive impairment total sample; CERAD, the consortium to establish a registry for Alzheimer’s disease; DR, delayed recall from the CERAD; edu, adjusted by educational level; full, adjusted by age, gender, and educational level; unadj, unadjusted by age, gender, and educational level; IR, immediate recall from the CERAD; REC, recognition from the CERAD; VF, semantic verbal fluency (animals 1 minute) from the CERAD; Amn_MCI, amnestic mild cognitive impairment; NONAmn, non-amnestic mild cognitive impairment. LinearRegressionResults∖RegressionResults_DCN: DCN, The German Dementia Competence Network; all_MCI, mild cognitive impairment total sample; CERAD, the consortium to establish a registry for Alzheimer’s disease; bnt, Boston naming test 15- item version from the CERAD; edu, adjusted by educational level; full, adjusted by age, gender, and educational level ; unadj, unadjusted by age, gender, and educational level;cdt, clock drawing test; commands, commands item from the ADAS-Cog; conpraRECALL, constructional praxis recall from the CERAD; conpra, constructional praxis from the CERAD; idpra, ideational praxis from the ADAS-Cog; ori, orientation from the ADAS-Cog; rec, recognition from the CERAD; tmta, Trail Making Test (part A); tmtb, Trail Making Test (part B); vf, semantic verbal fluency (animals 1 minute) from the CERAD; wldr, delayed recall from the CERAD; wlir, immediate recall from the CERAD; wms_lmII, logical memory delayed recall of the story assessed according to the Wechsler memory scale; wms_lmI, logical memory immediate recall of the story from the Wechsler memory scale. [file Data_Sheet_1.ZIP › LinearRegressionResults/RegressionResults_DCN/DCN_all_MCI_vf_full.txt]

"Estimate" "Std. Error" "t value" "Pr(>|t|)"
"E4_dose" 0.358404475380269 0.397760255456661 0.901056529564 0.367955535858588
"E2_dose" 0.465294617679207 0.672373925353309 0.692017640979625 0.489220422421827
"CLU_1" -0.264110104196043 0.317632352009871 -0.831496233065816 0.406042765983221
"CLU_2" 0.226048370813712 0.339267960771811 0.666282693772401 0.505500469402604
"SORL1_1" 0.299161594532219 0.32686852708141 0.915235239083481 0.36046490545022
"SORL1_2" -0.0449278724258298 0.756155046225423 -0.0594162171503066 0.952641421144805
"SORL1_3" 0.24245283319436 0.37254681054792 0.650798305957242 0.51543940340102
"BIN1_1" -0.11432225611449 0.348972344125378 -0.32759689424964 0.74333675510387
"BIN1_2" -0.358707355619015 0.359107949747358 -0.998884474352001 0.318274508399719
"CR1_1" 0.468049300570179 0.39340579431442 1.18973667224663 0.234645228321399
"CR1_2" 0.505909790368046 0.382733359069601 1.32183353862302 0.18675382721713
"PICALM_1" -0.315973763363782 0.339546982069484 -0.93057450087753 0.352469042607385
"PICALM_2" -0.371302889071595 0.338656235725408 -1.09640056760289 0.273366512749757
"ABCA7_1" 0.673391677011301 0.574371965981605 1.17239649024386 0.241527661776061
"ABCA7_2" 0.884840185740397 0.437094714807283 2.02436715834125 0.0433982118095256
"SCIMP" 0.141034810228883 0.49092202747914 0.287285561320379 0.774005752513261
"CD2AP" -0.361643373437102 0.360555123853747 -1.00301826131806 0.316279903506948
"CD33" 0.200407027695912 0.340556653193988 0.588468983989444 0.556451056587248
"EPHA1" 0.573364890245432 0.427313621497968 1.34178940571909 0.180200441234942
"MS4A" -0.169265698333415 0.324343062221401 -0.521872418587057 0.60196224839781
"INPP5D" 0.132453221168033 0.336745420418142 0.393333400060983 0.694231125647372
"TREML2" -0.174553330154664 0.353492234188491 -0.493796788931969 0.621653885525457
"PTK2B" 0.129339011142047 0.344491788654697 0.375448749147662 0.707476683538191
"SLC24A4RIN3" 0.073415358661022 0.404485223894612 0.181503190534719 0.856041889918529
"NME8" -0.317230616328018 0.343620047853439 -0.923201711628081 0.356321397953602
"FERMT2" 0.00337228354545774 0.58482441186856 0.00576631802130664 0.995401335027721
"CASS4" -0.474866962973291 0.576041412346062 -0.824362541990315 0.41010372575941
"rs6678275_C" -0.413996387627886 0.420698928182033 -0.984068082647344 0.325530202159637
"HS3ST1" -0.158863564823298 0.358832937326464 -0.442722917263209 0.658146452410747
"MEF2C" 0.243904886153968 0.350049943081933 0.696771677797072 0.486250600969854
"MTHFD1L" -0.0807776089304749 0.587720906457011 -0.137442122686142 0.890730043582148
"PILRA_1" -0.5241246139028 0.353210733103083 -1.48388643034195 0.138432368576071
"PILRA_2" -0.470478023612885 0.359769342264439 -1.30772127678148 0.191533746696905
"CWPW1" -0.449156790488589 0.359976447282945 -1.2477393837257 0.212676471751906
"NDUFAF6" 0.36455143640106 0.313232447135419 1.16383676000033 0.245012845171167
"ECHDC3" -0.0953549833505647 0.342263150783617 -0.278601371874968 0.780659220015562
"FRMD4A_1" 0.215863609895152 0.35749960087926 0.603814967525116 0.546207310373483
"FRMD4A_2" -0.953201521861562 0.575617090476914 -1.65596459457416 0.0982803278537161
"GAB2" 0.336404956854143 0.449762328964568 0.747961612589045 0.454792329750328
"ADAMST20" -0.17999152805765 0.336899623045 -0.534258621101539 0.593386217865208
"SPPL2A" -0.337042680220714 0.345611352606163 -0.97520720219161 0.329901540181725
"rs74615166_C" -1.13237435680229 1.15261809393321 -0.982436734910306 0.326332144710943
"TOMM40" 0.425199291887634 0.382237535498608 1.11239544105208 0.266437093519592
