# Supplementary material for: Exploring Genetic Associations of Alzheimer’s Disease Loci With Mild Cognitive Impairment Neurocognitive Endophenotypes
Source: Front Aging Neurosci. 2018 Oct 30;10:340. doi: 10.3389/fnagi.2018.00340 (PMC6218590; doi:10.3389/fnagi.2018.00340)
Supplement: DATA SHEET S1 — LinearRegressionResults∖RegressionResults_AgeCoDe: all_MCI, mild cognitive impairment total sample; CERAD, the consortium to establish a registry for Alzheimer’s disease; DR, delayed recall from the CERAD; edu, adjusted by educational level; full, adjusted by age, gender, and educational level; unadj, unadjusted by age, gender, and educational level; IR, immediate recall from the CERAD; REC, recognition from the CERAD; VF, semantic verbal fluency (animals 1 minute) from the CERAD; Amn_MCI, amnestic mild cognitive impairment; NONAmn, non-amnestic mild cognitive impairment. LinearRegressionResults∖RegressionResults_DCN: DCN, The German Dementia Competence Network; all_MCI, mild cognitive impairment total sample; CERAD, the consortium to establish a registry for Alzheimer’s disease; bnt, Boston naming test 15- item version from the CERAD; edu, adjusted by educational level; full, adjusted by age, gender, and educational level ; unadj, unadjusted by age, gender, and educational level;cdt, clock drawing test; commands, commands item from the ADAS-Cog; conpraRECALL, constructional praxis recall from the CERAD; conpra, constructional praxis from the CERAD; idpra, ideational praxis from the ADAS-Cog; ori, orientation from the ADAS-Cog; rec, recognition from the CERAD; tmta, Trail Making Test (part A); tmtb, Trail Making Test (part B); vf, semantic verbal fluency (animals 1 minute) from the CERAD; wldr, delayed recall from the CERAD; wlir, immediate recall from the CERAD; wms_lmII, logical memory delayed recall of the story assessed according to the Wechsler memory scale; wms_lmI, logical memory immediate recall of the story from the Wechsler memory scale. [file Data_Sheet_1.ZIP › LinearRegressionResults/RegressionResults_DCN/DCN_all_MCI_vf_unadj.txt]

"Estimate" "Std. Error" "t value" "Pr(>|t|)"
"E4_dose" 0.237380575159636 0.414409783198752 0.572816050160156 0.567002495479758
"E2_dose" 0.66699659078414 0.700871943669044 0.951666844149064 0.341682474157711
"CLU_1" -0.314611168611214 0.329563067030904 -0.954631146765338 0.340165411233303
"CLU_2" 0.370095553301664 0.352363304366593 1.05032376730303 0.294009745341007
"SORL1_1" 0.3392251113382 0.340003754753699 0.997709897597858 0.318848664954568
"SORL1_2" -0.20896270552065 0.788711524440773 -0.264941869169229 0.791148861931746
"SORL1_3" 0.232779480561385 0.387809568020648 0.600241715926388 0.548581231066566
"BIN1_1" -0.14266850303142 0.36399049797265 -0.391956668720897 0.69523495495654
"BIN1_2" -0.386464585834332 0.373899113892319 -1.03360658390229 0.301753134365923
"CR1_1" 0.65365275483083 0.408504623074785 1.60011103402168 0.110121313956178
"CR1_2" 0.785095934794711 0.395520213565498 1.984970446181 0.0476208454799439
"PICALM_1" -0.221782243670257 0.350465228382695 -0.632822390665472 0.527101211448018
"PICALM_2" -0.331109011456242 0.349703890318043 -0.946826788672872 0.344123394148265
"ABCA7_1" 1.00667280257708 0.596808526215556 1.68676008863433 0.0921900149775234
"ABCA7_2" 1.10025538602581 0.449036325843377 2.45025919441888 0.0145712556677559
"SCIMP" 0.085421068517977 0.509356565158737 0.167703872613002 0.866879269131744
"CD2AP" -0.742447761194033 0.370580574233528 -2.00347188389364 0.0455962138548412
"CD33" 0.174265560390264 0.35483560385886 0.491116332451182 0.623531235017015
"EPHA1" 0.589610306779773 0.444298669026345 1.32705845838312 0.185016056193715
"MS4A" -0.042075153411731 0.337552549145537 -0.124647713424881 0.900845940974712
"INPP5D" 0.189204842019468 0.350506590102021 0.53980395051744 0.589555592752815
"TREML2" -0.209358222000244 0.366165928666104 -0.571757789598037 0.567724874703343
"PTK2B" 0.203131991051456 0.357943630289982 0.567497152797194 0.570613185397161
"SLC24A4RIN3" 0.122057001239162 0.421306064658497 0.289710999859685 0.77214895768477
"NME8" -0.468000383449717 0.355478270907563 -1.31653724503294 0.188554354222285
"FERMT2" 0.0967915012340357 0.607405987077911 0.159352234408615 0.873451173247759
"CASS4" -0.0183830425811328 0.598594881136923 -0.030710323727155 0.975511946902884
"rs6678275_C" -0.549968741627227 0.437447676919695 -1.25722176764054 0.209218838954925
"HS3ST1" -0.0689053359619876 0.372690231988213 -0.18488634809234 0.853387853500543
"MEF2C" 0.246321726336439 0.362805953895689 0.678935181993346 0.497470888921561
"MTHFD1L" -0.295616902772731 0.612421957769567 -0.482701345081362 0.629491522522441
"PILRA_1" -0.622155499367897 0.36758480590731 -1.69254955419669 0.0911202061309026
"PILRA_2" -0.534655087661806 0.374586026010587 -1.42732256554251 0.15406707571129
"CWPW1" -0.508431779240691 0.374778683841986 -1.3566187223579 0.175471363780813
"NDUFAF6" 0.453003288904278 0.32542285550398 1.39204509223151 0.164483904951328
"ECHDC3" -0.0180955206170221 0.357066056193601 -0.0506783557359782 0.959600633516467
"FRMD4A_1" 0.0707652137791953 0.371857802059088 0.190301812648134 0.849139681875273
"FRMD4A_2" -0.847630845462999 0.599920619852928 -1.41290500344995 0.1582237727487
"GAB2" 0.401663695781352 0.465744217120415 0.862412631260872 0.388819401804068
"ADAMST20" -0.194473051836599 0.350545120752401 -0.554773238375667 0.579280333055998
"SPPL2A" -0.457648660234181 0.359025814060692 -1.27469569683036 0.202967223760051
"rs74615166_C" -0.631906483895356 1.20209359175115 -0.525671618442643 0.599332978903819
"TOMM40" 0.213077429038838 0.396655364594929 0.537185294988853 0.591346714911375
