# Supplementary material for: Exploring Genetic Associations of Alzheimer’s Disease Loci With Mild Cognitive Impairment Neurocognitive Endophenotypes
Source: Front Aging Neurosci. 2018 Oct 30;10:340. doi: 10.3389/fnagi.2018.00340 (PMC6218590; doi:10.3389/fnagi.2018.00340)
Supplement: DATA SHEET S1 — LinearRegressionResults∖RegressionResults_AgeCoDe: all_MCI, mild cognitive impairment total sample; CERAD, the consortium to establish a registry for Alzheimer’s disease; DR, delayed recall from the CERAD; edu, adjusted by educational level; full, adjusted by age, gender, and educational level; unadj, unadjusted by age, gender, and educational level; IR, immediate recall from the CERAD; REC, recognition from the CERAD; VF, semantic verbal fluency (animals 1 minute) from the CERAD; Amn_MCI, amnestic mild cognitive impairment; NONAmn, non-amnestic mild cognitive impairment. LinearRegressionResults∖RegressionResults_DCN: DCN, The German Dementia Competence Network; all_MCI, mild cognitive impairment total sample; CERAD, the consortium to establish a registry for Alzheimer’s disease; bnt, Boston naming test 15- item version from the CERAD; edu, adjusted by educational level; full, adjusted by age, gender, and educational level ; unadj, unadjusted by age, gender, and educational level;cdt, clock drawing test; commands, commands item from the ADAS-Cog; conpraRECALL, constructional praxis recall from the CERAD; conpra, constructional praxis from the CERAD; idpra, ideational praxis from the ADAS-Cog; ori, orientation from the ADAS-Cog; rec, recognition from the CERAD; tmta, Trail Making Test (part A); tmtb, Trail Making Test (part B); vf, semantic verbal fluency (animals 1 minute) from the CERAD; wldr, delayed recall from the CERAD; wlir, immediate recall from the CERAD; wms_lmII, logical memory delayed recall of the story assessed according to the Wechsler memory scale; wms_lmI, logical memory immediate recall of the story from the Wechsler memory scale. [file Data_Sheet_1.ZIP › LinearRegressionResults/RegressionResults_DCN/DCN_all_MCI_wldr_edu.txt]

"Estimate" "Std. Error" "t value" "Pr(>|t|)"
"E4_dose" -0.664477986064059 0.160609705531494 -4.13722186878527 4.06799841205091e-05
"E2_dose" 0.526571470512312 0.275066581605865 1.9143418565721 0.0560969520934275
"CLU_1" -0.162428473925123 0.129885232809167 -1.25055381903014 0.211610416377501
"CLU_2" 0.0741415828275827 0.138837920083096 0.534015366862368 0.59353873468257
"SORL1_1" 0.200144802302417 0.132858276703002 1.50645339732827 0.132516700322194
"SORL1_2" -0.259740442939763 0.310191951129203 -0.837353909391332 0.40274338269348
"SORL1_3" -0.100819065780675 0.152708519558631 -0.660205901229803 0.50938793296008
"BIN1_1" -0.0425006674124726 0.142691927275209 -0.29784913711693 0.765926460046164
"BIN1_2" -0.121048086711955 0.147324950141588 -0.821640099627532 0.411624091290512
"CR1_1" 0.13586705325892 0.161433639243574 0.841627890540962 0.400347993159969
"CR1_2" 0.128869194571288 0.156856058307813 0.821576137775925 0.411660475968553
"PICALM_1" 0.111873426518444 0.139075419620534 0.804408333432963 0.421496559303239
"PICALM_2" 0.171335019171414 0.138563248727193 1.23651127369814 0.216776048310956
"ABCA7_1" 0.162741524185013 0.235542481905979 0.690922176195691 0.489894734505265
"ABCA7_2" 0.230819195591417 0.179360482025993 1.28690106641198 0.19864931400841
"SCIMP" -0.162197935460972 0.202554115865759 -0.8007634639647 0.423625384531699
"CD2AP" -0.233525892033754 0.146581039140588 -1.59315211164369 0.111681392985753
"CD33" 0.152299065035732 0.139483552865688 1.09187830326049 0.27534708049786
"EPHA1" 0.0589712694678043 0.175448286156395 0.336117671820614 0.736905825807884
"MS4A" 0.000704488734365014 0.133026383906184 0.00529585721026478 0.995776386703272
"INPP5D" -0.10603664027824 0.13887156886461 -0.763559029001953 0.445467916265391
"TREML2" -0.124878334397906 0.145229958148854 -0.859866214861205 0.390249376044774
"PTK2B" 0.252963901688665 0.141540279825036 1.78722199787483 0.0744697241020286
"SLC24A4RIN3" 0.0442184875211859 0.166767156088125 0.265151055869895 0.790995610666665
"NME8" -0.2157801543634 0.141519971337783 -1.52473288627491 0.127918847002963
"FERMT2" 0.356273410059381 0.239458649316957 1.48782852937504 0.137387477389792
"CASS4" 0.177005002684276 0.236254079863484 0.749214586205478 0.454058400164658
"rs6678275_C" -0.160480854275028 0.173212473879898 -0.926497097352827 0.35460702332913
"HS3ST1" 0.102698710182896 0.147962145429539 0.694087733621043 0.487929588308409
"MEF2C" 0.16872959595605 0.144039295173181 1.17141364620803 0.241955940088332
"MTHFD1L" 0.120906605072429 0.2404553248271 0.50282357090394 0.615282539833955
"PILRA_1" -0.068636722129911 0.14580635485984 -0.470738893348576 0.638019789648403
"PILRA_2" -0.041551480175355 0.148478045697606 -0.279849320349891 0.779701680358525
"CWPW1" -0.0523781912918463 0.148515257932907 -0.35267885617186 0.724468632169281
"NDUFAF6" 0.0658018900666642 0.129098985866179 0.509701060974042 0.610471882717625
"ECHDC3" 0.119224545879077 0.141100451250987 0.844962187023781 0.398511071860707
"FRMD4A_1" 0.0671323068084745 0.146514890462895 0.458194430589127 0.646987084498486
"FRMD4A_2" -0.154621917082199 0.236182770064792 -0.654670605479735 0.512943469511932
"GAB2" -0.0753407505455587 0.184029806927685 -0.409394281303376 0.682403860040115
"ADAMST20" -0.0405585610980393 0.138814853612718 -0.292177386226941 0.770264692836356
"SPPL2A" 0.034373023339629 0.142560611168534 0.241111644078135 0.80956131006312
"rs74615166_C" -0.668058295484093 0.475083102382586 -1.40619250007782 0.160249683668353
"TOMM40" -0.351931244161765 0.155507339680199 -2.26311661485247 0.02400250960922
