# Supplementary material for: Exploring Genetic Associations of Alzheimer’s Disease Loci With Mild Cognitive Impairment Neurocognitive Endophenotypes
Source: Front Aging Neurosci. 2018 Oct 30;10:340. doi: 10.3389/fnagi.2018.00340 (PMC6218590; doi:10.3389/fnagi.2018.00340)
Supplement: DATA SHEET S1 — LinearRegressionResults∖RegressionResults_AgeCoDe: all_MCI, mild cognitive impairment total sample; CERAD, the consortium to establish a registry for Alzheimer’s disease; DR, delayed recall from the CERAD; edu, adjusted by educational level; full, adjusted by age, gender, and educational level; unadj, unadjusted by age, gender, and educational level; IR, immediate recall from the CERAD; REC, recognition from the CERAD; VF, semantic verbal fluency (animals 1 minute) from the CERAD; Amn_MCI, amnestic mild cognitive impairment; NONAmn, non-amnestic mild cognitive impairment. LinearRegressionResults∖RegressionResults_DCN: DCN, The German Dementia Competence Network; all_MCI, mild cognitive impairment total sample; CERAD, the consortium to establish a registry for Alzheimer’s disease; bnt, Boston naming test 15- item version from the CERAD; edu, adjusted by educational level; full, adjusted by age, gender, and educational level ; unadj, unadjusted by age, gender, and educational level;cdt, clock drawing test; commands, commands item from the ADAS-Cog; conpraRECALL, constructional praxis recall from the CERAD; conpra, constructional praxis from the CERAD; idpra, ideational praxis from the ADAS-Cog; ori, orientation from the ADAS-Cog; rec, recognition from the CERAD; tmta, Trail Making Test (part A); tmtb, Trail Making Test (part B); vf, semantic verbal fluency (animals 1 minute) from the CERAD; wldr, delayed recall from the CERAD; wlir, immediate recall from the CERAD; wms_lmII, logical memory delayed recall of the story assessed according to the Wechsler memory scale; wms_lmI, logical memory immediate recall of the story from the Wechsler memory scale. [file Data_Sheet_1.ZIP › LinearRegressionResults/RegressionResults_DCN/DCN_all_MCI_wldr_full.txt]

"Estimate" "Std. Error" "t value" "Pr(>|t|)"
"E4_dose" -0.547484601376127 0.148755983977474 -3.68042069123776 0.000255956888563265
"E2_dose" 0.440414767740356 0.253825658075819 1.73510736100919 0.0832860542820993
"CLU_1" -0.122660284374473 0.119545426154477 -1.02605585441614 0.305302016707307
"CLU_2" -0.00968678129663093 0.12798001882889 -0.0756897942762628 0.939692499635386
"SORL1_1" 0.162808694099959 0.122103092581883 1.33337076610716 0.182956179060236
"SORL1_2" -0.155712078469714 0.28530783820425 -0.545768666748793 0.585438484452675
"SORL1_3" -0.12631334627207 0.140297556721809 -0.900324633040704 0.368328399887906
"BIN1_1" -0.0189953090663599 0.131128908671457 -0.144859812064421 0.884872762743019
"BIN1_2" -0.124420441550588 0.135403214230533 -0.918888390188093 0.358542625671031
"CR1_1" 0.0817493120933381 0.14851209368655 0.550455589602546 0.58222258100879
"CR1_2" 0.0580678365908813 0.144574950019909 0.401645212970055 0.6880956932992
"PICALM_1" 0.0130581617884476 0.128386511951793 0.101709763665444 0.919022946001077
"PICALM_2" 0.103422971062802 0.12777450542558 0.809417893799161 0.418612558671231
"ABCA7_1" 0.0414142369879837 0.21684643993643 0.190984168336472 0.848606002029102
"ABCA7_2" 0.117487391332415 0.165364978085559 0.710473237396298 0.477701302520496
"SCIMP" -0.0999831279933164 0.187330668639407 -0.533725356982384 0.593754905873643
"CD2AP" -0.0693149769346463 0.135585468315491 -0.511227182350829 0.609390997313656
"CD33" 0.157182993932225 0.128274075650887 1.22536836172585 0.220943431564285
"EPHA1" 0.0573561178243895 0.16131005122702 0.35556443871975 0.722298785217708
"MS4A" -0.0801808715319411 0.122473671762698 -0.654678433151717 0.512939358663504
"INPP5D" -0.141285547934813 0.128136557815205 -1.10261700754106 0.270693001117554
"TREML2" -0.023387614978216 0.134649113929443 -0.173693047772088 0.862172895867513
"PTK2B" 0.310113593451115 0.130503271036148 2.37628981242329 0.0178413712631706
"SLC24A4RIN3" -0.0158385438568352 0.154046216376123 -0.102816831399244 0.918147163179969
"NME8" -0.170369568509193 0.130867318500921 -1.30184961731293 0.19353226246016
"FERMT2" 0.24108949322242 0.221553856397205 1.08817556662246 0.277011257424498
"CASS4" 0.0593218522109621 0.218544002081518 0.271441227606122 0.786157190989674
"rs6678275_C" -0.0724240745870383 0.160271614369939 -0.451883353591667 0.65153753880916
"HS3ST1" 0.0768181739192034 0.13669246388388 0.561978120348027 0.574368056936922
"MEF2C" 0.21547280654479 0.132877961046524 1.62158423298915 0.105485989061851
"MTHFD1L" 0.160426801449281 0.220967234840609 0.726020767581232 0.468125087571348
"PILRA_1" -0.0619784144314322 0.134783512604484 -0.459836765148753 0.64582160772013
"PILRA_2" -0.0521621294578549 0.13722437388594 -0.38012291825949 0.704006169841999
"CWPW1" -0.063724892798597 0.13727415809076 -0.464216234758947 0.642683088595924
"NDUFAF6" 0.0491085013598933 0.11940357543466 0.41128166540345 0.681031950618829
"ECHDC3" 0.123976425818307 0.130223870069772 0.952025352586138 0.341517263813295
"FRMD4A_1" 0.135597037997361 0.134739293567726 1.00636595611365 0.31466732943531
"FRMD4A_2" -0.276256676740191 0.217258287746142 -1.27155874975406 0.204049440131573
"GAB2" 0.0108950582428699 0.16975266729635 0.0641819561153023 0.948847885833121
"ADAMST20" -0.112493697436926 0.12824658587661 -0.877167190596089 0.380792509953912
"SPPL2A" 0.00927760426738736 0.131641720487671 0.0704761699635812 0.943841200718056
"rs74615166_C" -0.666918855486028 0.43839572180584 -1.52127135898785 0.128786991310085
"TOMM40" -0.208187076541036 0.14394179289024 -1.4463282161546 0.148634806004627
