# Supplementary material for: Exploring Genetic Associations of Alzheimer’s Disease Loci With Mild Cognitive Impairment Neurocognitive Endophenotypes
Source: Front Aging Neurosci. 2018 Oct 30;10:340. doi: 10.3389/fnagi.2018.00340 (PMC6218590; doi:10.3389/fnagi.2018.00340)
Supplement: DATA SHEET S1 — LinearRegressionResults∖RegressionResults_AgeCoDe: all_MCI, mild cognitive impairment total sample; CERAD, the consortium to establish a registry for Alzheimer’s disease; DR, delayed recall from the CERAD; edu, adjusted by educational level; full, adjusted by age, gender, and educational level; unadj, unadjusted by age, gender, and educational level; IR, immediate recall from the CERAD; REC, recognition from the CERAD; VF, semantic verbal fluency (animals 1 minute) from the CERAD; Amn_MCI, amnestic mild cognitive impairment; NONAmn, non-amnestic mild cognitive impairment. LinearRegressionResults∖RegressionResults_DCN: DCN, The German Dementia Competence Network; all_MCI, mild cognitive impairment total sample; CERAD, the consortium to establish a registry for Alzheimer’s disease; bnt, Boston naming test 15- item version from the CERAD; edu, adjusted by educational level; full, adjusted by age, gender, and educational level ; unadj, unadjusted by age, gender, and educational level;cdt, clock drawing test; commands, commands item from the ADAS-Cog; conpraRECALL, constructional praxis recall from the CERAD; conpra, constructional praxis from the CERAD; idpra, ideational praxis from the ADAS-Cog; ori, orientation from the ADAS-Cog; rec, recognition from the CERAD; tmta, Trail Making Test (part A); tmtb, Trail Making Test (part B); vf, semantic verbal fluency (animals 1 minute) from the CERAD; wldr, delayed recall from the CERAD; wlir, immediate recall from the CERAD; wms_lmII, logical memory delayed recall of the story assessed according to the Wechsler memory scale; wms_lmI, logical memory immediate recall of the story from the Wechsler memory scale. [file Data_Sheet_1.ZIP › LinearRegressionResults/RegressionResults_DCN/DCN_all_MCI_wldr_unadj.txt]

"Estimate" "Std. Error" "t value" "Pr(>|t|)"
"E4_dose" -0.655749195832735 0.162601360122055 -4.03286414910986 6.28584990988936e-05
"E2_dose" 0.57164852084021 0.278105491936099 2.05550964441781 0.0402996610737099
"CLU_1" -0.160951288593429 0.130422683837116 -1.23407434855765 0.217679345993328
"CLU_2" 0.0849149051056942 0.139873989684687 0.607081454508554 0.544036081542883
"SORL1_1" 0.216896412939579 0.133684546527675 1.62244940476106 0.105266961091536
"SORL1_2" -0.264804170565431 0.313117702396225 -0.845701691533054 0.398069743155884
"SORL1_3" -0.109557109557109 0.153735390225331 -0.712634282818879 0.476360667055279
"BIN1_1" -0.0497208358006937 0.14388773457901 -0.345552982303654 0.7298046292671
"BIN1_2" -0.136487094837935 0.148349340982509 -0.920038430464124 0.357937150576361
"CR1_1" 0.183329143021335 0.162228127043696 1.13007002153181 0.258916261635471
"CR1_2" 0.189566141851871 0.157234538022175 1.20562660237623 0.22845566621933
"PICALM_1" 0.0721293052158389 0.139285126979359 0.517853605622429 0.604759593831061
"PICALM_2" 0.124975394669501 0.138733142212122 0.900833014208059 0.368052946584302
"ABCA7_1" 0.208525080533825 0.237170259821413 0.879221031721444 0.379647447239037
"ABCA7_2" 0.274310785148324 0.178686593859639 1.53515033905565 0.125295033091041
"SCIMP" -0.146637566498433 0.20326576961303 -0.721408069728592 0.470971868338757
"CD2AP" -0.28768042967439 0.146830184978868 -1.95927308622402 0.0505644393573602
"CD33" 0.151655696202532 0.140663870632007 1.07814249331501 0.281421466068816
"EPHA1" 0.0531941996985197 0.176550827641531 0.301296801658304 0.763297105142102
"MS4A" -0.0049738749058213 0.134123047208659 -0.037084416208374 0.970430546054121
"INPP5D" -0.108645135457856 0.13960067872533 -0.778256498821328 0.436759945545354
"TREML2" -0.103009114745913 0.14585680970057 -0.706234525198927 0.48034802103239
"PTK2B" 0.27718120805369 0.142145574459976 1.94998127171195 0.0516973811336941
"SLC24A4RIN3" 0.0371747211895897 0.167853298585716 0.221471496257823 0.824809362407286
"NME8" -0.240476964449305 0.141604609249038 -1.69822836788018 0.0900428841865292
"FERMT2" 0.341257668711655 0.240645008218725 1.41809577201569 0.156741756231013
"CASS4" 0.23592715231788 0.237418964529931 0.993716541494463 0.320807605259724
"rs6678275_C" -0.13798338840761 0.17443306794528 -0.791039164952918 0.429269715994444
"HS3ST1" 0.0898900938932943 0.148501353601419 0.605314980054399 0.545224974314637
"MEF2C" 0.197852866285872 0.144194762229696 1.37212242127562 0.170597157841068
"MTHFD1L" 0.0822523820962458 0.242355832868875 0.339386847523277 0.734442244498051
"PILRA_1" -0.0829646017699121 0.146791173080905 -0.565187947126668 0.572181537193348
"PILRA_2" -0.053334425692282 0.149499252235509 -0.356753795719748 0.721416005847861
"CWPW1" -0.0628386853474779 0.149542031325328 -0.420207514840913 0.674501638181352
"NDUFAF6" 0.0814189272731764 0.12983392913982 0.627100541534834 0.530859361528302
"ECHDC3" 0.14595075645209 0.142115816830821 1.02698460809492 0.304889220220062
"FRMD4A_1" 0.0509746906803563 0.147579239313378 0.345405565969301 0.729915596162756
"FRMD4A_2" -0.165027872406319 0.238209687472391 -0.692784051553094 0.48872429853384
"GAB2" -0.0233709645474323 0.184970023314576 -0.126350011362033 0.899498961013685
"ADAMST20" -0.0489186405767257 0.139680797819614 -0.350217362302728 0.726312645506375
"SPPL2A" 0.0126186756399465 0.143161479848967 0.0881429533507127 0.929795856157448
"rs74615166_C" -0.553780169876375 0.478440357609982 -1.15746960110712 0.247594167289586
"TOMM40" -0.353254178402171 0.156698742781127 -2.25435234598907 0.0245482601761328
