# Supplementary material for: Exploring Genetic Associations of Alzheimer’s Disease Loci With Mild Cognitive Impairment Neurocognitive Endophenotypes
Source: Front Aging Neurosci. 2018 Oct 30;10:340. doi: 10.3389/fnagi.2018.00340 (PMC6218590; doi:10.3389/fnagi.2018.00340)
Supplement: DATA SHEET S1 — LinearRegressionResults∖RegressionResults_AgeCoDe: all_MCI, mild cognitive impairment total sample; CERAD, the consortium to establish a registry for Alzheimer’s disease; DR, delayed recall from the CERAD; edu, adjusted by educational level; full, adjusted by age, gender, and educational level; unadj, unadjusted by age, gender, and educational level; IR, immediate recall from the CERAD; REC, recognition from the CERAD; VF, semantic verbal fluency (animals 1 minute) from the CERAD; Amn_MCI, amnestic mild cognitive impairment; NONAmn, non-amnestic mild cognitive impairment. LinearRegressionResults∖RegressionResults_DCN: DCN, The German Dementia Competence Network; all_MCI, mild cognitive impairment total sample; CERAD, the consortium to establish a registry for Alzheimer’s disease; bnt, Boston naming test 15- item version from the CERAD; edu, adjusted by educational level; full, adjusted by age, gender, and educational level ; unadj, unadjusted by age, gender, and educational level;cdt, clock drawing test; commands, commands item from the ADAS-Cog; conpraRECALL, constructional praxis recall from the CERAD; conpra, constructional praxis from the CERAD; idpra, ideational praxis from the ADAS-Cog; ori, orientation from the ADAS-Cog; rec, recognition from the CERAD; tmta, Trail Making Test (part A); tmtb, Trail Making Test (part B); vf, semantic verbal fluency (animals 1 minute) from the CERAD; wldr, delayed recall from the CERAD; wlir, immediate recall from the CERAD; wms_lmII, logical memory delayed recall of the story assessed according to the Wechsler memory scale; wms_lmI, logical memory immediate recall of the story from the Wechsler memory scale. [file Data_Sheet_1.ZIP › LinearRegressionResults/RegressionResults_DCN/DCN_all_MCI_wlir_edu.txt]

"Estimate" "Std. Error" "t value" "Pr(>|t|)"
"E4_dose" -0.816109533075274 0.317508117828904 -2.57035800739763 0.0104223218539825
"E2_dose" 0.823312967902946 0.539349586873783 1.52649225648821 0.127464248189074
"CLU_1" -0.235287298591535 0.255625876918605 -0.920436152347966 0.357734257054298
"CLU_2" 0.363121665105291 0.272572323724259 1.33220299164575 0.183324939894926
"SORL1_1" 0.381849102127613 0.261612312101392 1.45959912612837 0.144963004592749
"SORL1_2" -0.73126675130483 0.609825677023437 -1.19914063781989 0.230969775033916
"SORL1_3" -0.361347110137669 0.30022411793319 -1.20359121254236 0.229246358864671
"BIN1_1" 0.188653670132977 0.280540764535143 0.672464375883401 0.501559659738126
"BIN1_2" 0.0834549806660769 0.289891495928576 0.28788350758188 0.773540187244728
"CR1_1" 0.0655560962598419 0.317673588823493 0.206363067520437 0.836580749243632
"CR1_2" -0.0325448798578583 0.308665201024255 -0.105437476430331 0.916065643178823
"PICALM_1" 0.286050328728549 0.273247865581391 1.04685293010402 0.295611118299297
"PICALM_2" 0.346472445551354 0.272489220573013 1.27150881353311 0.204064457218368
"ABCA7_1" 0.333725597085137 0.463220681942006 0.720446236739746 0.471544597011099
"ABCA7_2" 0.350912605116987 0.35295076605016 0.994225367588853 0.320533553408277
"SCIMP" 0.0585421041734426 0.394904213281695 0.148243807496891 0.88220642569008
"CD2AP" -0.108132694892463 0.28942432855864 -0.373613011148628 0.708831413936617
"CD33" 0.277478247218654 0.27423699752949 1.01181915539611 0.312053085239146
"EPHA1" 0.36649949931206 0.344590998148714 1.06357827476936 0.287970152999725
"MS4A" -0.122122339144839 0.261453200059563 -0.467090626991821 0.640613221948374
"INPP5D" -0.12760845095754 0.270681627563153 -0.471433736032816 0.637523936975585
"TREML2" -0.452736715637072 0.282495747619229 -1.6026319668617 0.109608351479488
"PTK2B" 0.207357251338591 0.276469353588479 0.750018939340524 0.453574229969894
"SLC24A4RIN3" -0.264806465099627 0.324763367809376 -0.815382802826022 0.415217429153632
"NME8" -0.0725115102664537 0.27633336773579 -0.262405915219707 0.793109900718352
"FERMT2" 0.601827847071352 0.466823820818144 1.28919695232476 0.197888821005775
"CASS4" 0.333580596776612 0.460354761400401 0.724616371430282 0.469005373971068
"rs6678275_C" -0.435080074759886 0.337248609284814 -1.29008708347987 0.197579846997917
"HS3ST1" 0.470294859714705 0.287713035207004 1.63459698437485 0.102723996679841
"MEF2C" 0.0586630158785861 0.281008934783904 0.208758543295778 0.834716490219343
"MTHFD1L" 0.179395911163862 0.472683842355589 0.379526218348938 0.704438490975686
"PILRA_1" 0.0342906039189273 0.28415764697816 0.120674577241143 0.90399427221689
"PILRA_2" 0.127714614015277 0.289276608601568 0.44149651308718 0.659032634534839
"CWPW1" 0.11989447911723 0.289367918850497 0.414332312972032 0.678797443295049
"NDUFAF6" 0.038453817860367 0.251604090939512 0.152834628867826 0.878586528391034
"ECHDC3" -0.0474758399549248 0.275109453898127 -0.172570732420214 0.863054366745209
"FRMD4A_1" 0.0156095274810823 0.28807103461518 0.0541863832368094 0.956805622191609
"FRMD4A_2" -0.333347706705697 0.464628316731077 -0.717450260136933 0.473389711605516
"GAB2" 0.0187815261331497 0.361817854766295 0.0519087874899957 0.958619526337604
"ADAMST20" 0.0784565846677587 0.270479906732955 0.290064373414691 0.771879801799325
"SPPL2A" 0.278395648111353 0.277531471787157 1.0031137957747 0.316261135229082
"rs74615166_C" -0.00631585386368839 0.92741098669997 -0.00681019952778676 0.994568837066952
"TOMM40" -0.534683381625845 0.306385346965635 -1.74513365903826 0.081498607288973
