# Supplementary material for: Exploring Genetic Associations of Alzheimer’s Disease Loci With Mild Cognitive Impairment Neurocognitive Endophenotypes
Source: Front Aging Neurosci. 2018 Oct 30;10:340. doi: 10.3389/fnagi.2018.00340 (PMC6218590; doi:10.3389/fnagi.2018.00340)
Supplement: DATA SHEET S1 — LinearRegressionResults∖RegressionResults_AgeCoDe: all_MCI, mild cognitive impairment total sample; CERAD, the consortium to establish a registry for Alzheimer’s disease; DR, delayed recall from the CERAD; edu, adjusted by educational level; full, adjusted by age, gender, and educational level; unadj, unadjusted by age, gender, and educational level; IR, immediate recall from the CERAD; REC, recognition from the CERAD; VF, semantic verbal fluency (animals 1 minute) from the CERAD; Amn_MCI, amnestic mild cognitive impairment; NONAmn, non-amnestic mild cognitive impairment. LinearRegressionResults∖RegressionResults_DCN: DCN, The German Dementia Competence Network; all_MCI, mild cognitive impairment total sample; CERAD, the consortium to establish a registry for Alzheimer’s disease; bnt, Boston naming test 15- item version from the CERAD; edu, adjusted by educational level; full, adjusted by age, gender, and educational level ; unadj, unadjusted by age, gender, and educational level;cdt, clock drawing test; commands, commands item from the ADAS-Cog; conpraRECALL, constructional praxis recall from the CERAD; conpra, constructional praxis from the CERAD; idpra, ideational praxis from the ADAS-Cog; ori, orientation from the ADAS-Cog; rec, recognition from the CERAD; tmta, Trail Making Test (part A); tmtb, Trail Making Test (part B); vf, semantic verbal fluency (animals 1 minute) from the CERAD; wldr, delayed recall from the CERAD; wlir, immediate recall from the CERAD; wms_lmII, logical memory delayed recall of the story assessed according to the Wechsler memory scale; wms_lmI, logical memory immediate recall of the story from the Wechsler memory scale. [file Data_Sheet_1.ZIP › LinearRegressionResults/RegressionResults_DCN/DCN_all_MCI_wlir_full.txt]

"Estimate" "Std. Error" "t value" "Pr(>|t|)"
"E4_dose" -0.632304549979472 0.301238739058919 -2.09901472816814 0.0362741978699899
"E2_dose" 0.714265915088527 0.510283988944689 1.39974196832178 0.162158508862551
"CLU_1" -0.17302584675975 0.241246517815551 -0.717215934664972 0.473535700074325
"CLU_2" 0.213859709560412 0.25787941257981 0.829301212613184 0.407281744689384
"SORL1_1" 0.322215414990819 0.247177892520227 1.30357699754419 0.192917344860399
"SORL1_2" -0.557172436967813 0.574993399785583 -0.969006665425351 0.332952844672885
"SORL1_3" -0.413240428006931 0.282772147105675 -1.46139014127335 0.14446041069758
"BIN1_1" 0.226584662498556 0.264227936189288 0.857534845733476 0.391509774623741
"BIN1_2" 0.0684435624883286 0.273198775788749 0.250526607561568 0.802270405605031
"CR1_1" -0.0334800620398883 0.299519235031312 -0.111779338767302 0.911037720595895
"CR1_2" -0.170581115286125 0.291458214633713 -0.585267824756634 0.558599266434871
"PICALM_1" 0.110425580831963 0.258793890755736 0.426693151486287 0.669764514386535
"PICALM_2" 0.21741908996732 0.257617127004679 0.843962094039546 0.399044638609549
"ABCA7_1" 0.122668599668031 0.437208362856366 0.280572400003087 0.779140191397881
"ABCA7_2" 0.153393940747197 0.333508903036252 0.459939567881709 0.645734984159469
"SCIMP" 0.18130598176625 0.375348426699374 0.483033813037566 0.629270817861817
"CD2AP" 0.163827962203961 0.274094051055454 0.597707106641347 0.550274020568551
"CD33" 0.298487371821067 0.258665316705621 1.15395204746667 0.249004282040904
"EPHA1" 0.351843168689093 0.324934580467017 1.08281232543302 0.27935118502929
"MS4A" -0.262376612137498 0.246779965929701 -1.06320061739631 0.288141989106153
"INPP5D" -0.183682252336398 0.256900738998382 -0.714993086639407 0.474927544728887
"TREML2" -0.308311120085916 0.269454697941558 -1.14420391420596 0.253054596743814
"PTK2B" 0.288137510888619 0.262561537843842 1.09740944258176 0.272959839572792
"SLC24A4RIN3" -0.364322030846548 0.308240340005577 -1.18194143842417 0.237757962187249
"NME8" -0.0126746409646355 0.26261944187796 -0.0482623863412421 0.96152527759762
"FERMT2" 0.428458737800496 0.444004313088693 0.964987783159007 0.33499019684128
"CASS4" 0.133152462886128 0.437860588625955 0.304097848367609 0.761172475644808
"rs6678275_C" -0.285163513889581 0.320938736016314 -0.888529435334617 0.374658341997943
"HS3ST1" 0.417113926375656 0.273355772698574 1.52590129068027 0.127629827468752
"MEF2C" 0.13801004306056 0.26682154588652 0.517237251594577 0.605205934032274
"MTHFD1L" 0.264677253197276 0.44549259035421 0.594122683357833 0.55266660927326
"PILRA_1" 0.0646088693492681 0.270087492794267 0.239214591837773 0.811031489614067
"PILRA_2" 0.130159111628335 0.274918106018542 0.47344685118541 0.636088989295805
"CWPW1" 0.122086786111508 0.275043247232094 0.443882143408835 0.657308618118195
"NDUFAF6" -0.00723156534425805 0.239271388556403 -0.030223276539198 0.975900340945412
"ECHDC3" -0.0467961228921429 0.261127398716677 -0.179208015405984 0.857842728748017
"FRMD4A_1" 0.122384396843087 0.271855245642977 0.450182215736283 0.652750525084085
"FRMD4A_2" -0.550676541883937 0.43799426999896 -1.25726882656535 0.209172110803784
"GAB2" 0.136528914566697 0.342209500906532 0.398962957501253 0.690070182715604
"ADAMST20" -0.0386457321250499 0.257131713948784 -0.150295471264767 0.880588577836859
"SPPL2A" 0.230398264936423 0.263565135242032 0.874160631013841 0.382425961990464
"rs74615166_C" -0.0265742109968946 0.880268020407277 -0.0301887724884058 0.975927845662171
"TOMM40" -0.294292311641162 0.290498569953724 -1.01305941605166 0.311461608474552
