# Supplementary material for: Exploring Genetic Associations of Alzheimer’s Disease Loci With Mild Cognitive Impairment Neurocognitive Endophenotypes
Source: Front Aging Neurosci. 2018 Oct 30;10:340. doi: 10.3389/fnagi.2018.00340 (PMC6218590; doi:10.3389/fnagi.2018.00340)
Supplement: DATA SHEET S1 — LinearRegressionResults∖RegressionResults_AgeCoDe: all_MCI, mild cognitive impairment total sample; CERAD, the consortium to establish a registry for Alzheimer’s disease; DR, delayed recall from the CERAD; edu, adjusted by educational level; full, adjusted by age, gender, and educational level; unadj, unadjusted by age, gender, and educational level; IR, immediate recall from the CERAD; REC, recognition from the CERAD; VF, semantic verbal fluency (animals 1 minute) from the CERAD; Amn_MCI, amnestic mild cognitive impairment; NONAmn, non-amnestic mild cognitive impairment. LinearRegressionResults∖RegressionResults_DCN: DCN, The German Dementia Competence Network; all_MCI, mild cognitive impairment total sample; CERAD, the consortium to establish a registry for Alzheimer’s disease; bnt, Boston naming test 15- item version from the CERAD; edu, adjusted by educational level; full, adjusted by age, gender, and educational level ; unadj, unadjusted by age, gender, and educational level;cdt, clock drawing test; commands, commands item from the ADAS-Cog; conpraRECALL, constructional praxis recall from the CERAD; conpra, constructional praxis from the CERAD; idpra, ideational praxis from the ADAS-Cog; ori, orientation from the ADAS-Cog; rec, recognition from the CERAD; tmta, Trail Making Test (part A); tmtb, Trail Making Test (part B); vf, semantic verbal fluency (animals 1 minute) from the CERAD; wldr, delayed recall from the CERAD; wlir, immediate recall from the CERAD; wms_lmII, logical memory delayed recall of the story assessed according to the Wechsler memory scale; wms_lmI, logical memory immediate recall of the story from the Wechsler memory scale. [file Data_Sheet_1.ZIP › LinearRegressionResults/RegressionResults_DCN/DCN_all_MCI_wlir_unadj.txt]

"Estimate" "Std. Error" "t value" "Pr(>|t|)"
"E4_dose" -0.820193000144031 0.323971985637421 -2.53167877626915 0.0116281082272804
"E2_dose" 0.925052237985277 0.549971026389765 1.68200176663432 0.0931340645402426
"CLU_1" -0.27163455911612 0.258328062917533 -1.05151006843122 0.293466088119463
"CLU_2" 0.411808624815851 0.276549612359252 1.48909492695614 0.137009676636472
"SORL1_1" 0.427057654575639 0.265226695568438 1.61016089900137 0.10792323506264
"SORL1_2" -0.771320679053594 0.620108904664402 -1.2438471262899 0.214060917061966
"SORL1_3" -0.400932400932396 0.304388002128803 -1.31717544097792 0.188303562683672
"BIN1_1" 0.191269774130782 0.28493542350437 0.671274114598982 0.502314559739083
"BIN1_2" 0.0498199279711906 0.294063009636852 0.169419227643473 0.865526278964486
"CR1_1" 0.159597011708929 0.3216331751363 0.496208177658587 0.619936506819217
"CR1_2" 0.100035437655037 0.31181916552639 0.320812344828659 0.748468761508869
"PICALM_1" 0.248185363918818 0.275682963809754 0.900256441272477 0.368360676244518
"PICALM_2" 0.291681429864966 0.274731758142361 1.06169534908237 0.288818181188031
"ABCA7_1" 0.428900138057982 0.469769405166555 0.913001428660338 0.361623110199123
"ABCA7_2" 0.495612599043941 0.354069244813405 1.39976178757104 0.16212207586926
"SCIMP" 0.151593688901014 0.399308049952248 0.379640953692626 0.704361764094029
"CD2AP" -0.233299765021823 0.292172387765479 -0.798500388096523 0.424910415209856
"CD33" 0.300388185654013 0.278556893879834 1.07837282886848 0.281318790963658
"EPHA1" 0.343315428547161 0.349359780945958 0.982698774362548 0.326169012865749
"MS4A" -0.124120230562377 0.265554167379832 -0.467400801075902 0.64038991906461
"INPP5D" -0.115845244138737 0.27425331269316 -0.422402351319444 0.672900119868381
"TREML2" -0.414315145461353 0.286005643136484 -1.44862577156787 0.148024679662935
"PTK2B" 0.235794183445191 0.279942309972311 0.842295626797225 0.399996769914616
"SLC24A4RIN3" -0.317224287484506 0.329357530472678 -0.963160875748737 0.335899500569594
"NME8" -0.157481013032299 0.278741443425119 -0.564971649343578 0.572328546095668
"FERMT2" 0.582566462167686 0.472788710438725 1.23219199042865 0.218415609989828
"CASS4" 0.465231788079467 0.466234189535638 0.997850004399787 0.318800681734837
"rs6678275_C" -0.4145753326784 0.342280328999579 -1.21121577126598 0.226344478305594
"HS3ST1" 0.466360967561932 0.291029025266175 1.60245517482457 0.109641915671536
"MEF2C" 0.175395132246001 0.283560490721038 0.618545735338538 0.536477444693705
"MTHFD1L" 0.0464008327328059 0.479969739188096 0.096674496211566 0.923018579246791
"PILRA_1" -0.00079013906447911 0.288350599506054 -0.00274020260693969 0.997814653118821
"PILRA_2" 0.101097820743897 0.29358546855531 0.344355670058821 0.730713381348936
"CWPW1" 0.0967215668270768 0.293685690929217 0.329337008286141 0.74202914744722
"NDUFAF6" 0.0544276564702399 0.255047173588751 0.213402311832718 0.831094020796174
"ECHDC3" -0.00192821121329011 0.279357093561433 -0.00690231699044392 0.99449535016564
"FRMD4A_1" -0.0160074770791863 0.292281039563889 -0.0547674153036783 0.956342750664409
"FRMD4A_2" -0.391762155466094 0.471961592122856 -0.830072111808865 0.406841908631738
"GAB2" 0.123786888492784 0.366265360004906 0.337970504475568 0.735508556124065
"ADAMST20" 0.0206831445245436 0.274331665078082 0.0753946669578107 0.939928728486907
"SPPL2A" 0.189400312462443 0.281020550240916 0.673973174915756 0.500617829538513
"rs74615166_C" 0.268606509124552 0.940647695755851 0.285554847299886 0.77532899531849
"TOMM40" -0.573878872716849 0.31084078894701 -1.8462148248333 0.065372998723687
