# Supplementary material for: Exploring Genetic Associations of Alzheimer’s Disease Loci With Mild Cognitive Impairment Neurocognitive Endophenotypes
Source: Front Aging Neurosci. 2018 Oct 30;10:340. doi: 10.3389/fnagi.2018.00340 (PMC6218590; doi:10.3389/fnagi.2018.00340)
Supplement: DATA SHEET S1 — LinearRegressionResults∖RegressionResults_AgeCoDe: all_MCI, mild cognitive impairment total sample; CERAD, the consortium to establish a registry for Alzheimer’s disease; DR, delayed recall from the CERAD; edu, adjusted by educational level; full, adjusted by age, gender, and educational level; unadj, unadjusted by age, gender, and educational level; IR, immediate recall from the CERAD; REC, recognition from the CERAD; VF, semantic verbal fluency (animals 1 minute) from the CERAD; Amn_MCI, amnestic mild cognitive impairment; NONAmn, non-amnestic mild cognitive impairment. LinearRegressionResults∖RegressionResults_DCN: DCN, The German Dementia Competence Network; all_MCI, mild cognitive impairment total sample; CERAD, the consortium to establish a registry for Alzheimer’s disease; bnt, Boston naming test 15- item version from the CERAD; edu, adjusted by educational level; full, adjusted by age, gender, and educational level ; unadj, unadjusted by age, gender, and educational level;cdt, clock drawing test; commands, commands item from the ADAS-Cog; conpraRECALL, constructional praxis recall from the CERAD; conpra, constructional praxis from the CERAD; idpra, ideational praxis from the ADAS-Cog; ori, orientation from the ADAS-Cog; rec, recognition from the CERAD; tmta, Trail Making Test (part A); tmtb, Trail Making Test (part B); vf, semantic verbal fluency (animals 1 minute) from the CERAD; wldr, delayed recall from the CERAD; wlir, immediate recall from the CERAD; wms_lmII, logical memory delayed recall of the story assessed according to the Wechsler memory scale; wms_lmI, logical memory immediate recall of the story from the Wechsler memory scale. [file Data_Sheet_1.ZIP › LinearRegressionResults/RegressionResults_DCN/DCN_all_MCI_wms_lmI_edu.txt]

"Estimate" "Std. Error" "t value" "Pr(>|t|)"
"E4_dose" -2.58601126718085 0.495076836458189 -5.22345437464078 2.49572309108465e-07
"E2_dose" 1.20710544921075 0.857294008530606 1.40804139210037 0.159683783011623
"CLU_1" -0.178934612468686 0.401754487739088 -0.445382983711416 0.656211515133353
"CLU_2" 0.387224863584091 0.430216743513867 0.900069254444556 0.368461506595432
"SORL1_1" 0.389075818571106 0.4129674283982 0.942146503127949 0.34652389033826
"SORL1_2" -0.368004978055292 0.963886567715795 -0.381792827476976 0.702756336208318
"SORL1_3" 0.00723257595646956 0.473823767367601 0.0152642743031892 0.987826657350268
"BIN1_1" -0.172596104750001 0.442659297448983 -0.38990732995932 0.69674970835105
"BIN1_2" -0.3823690436737 0.456742166356649 -0.837166068383373 0.402847639260519
"CR1_1" 0.121136124562458 0.500606384545623 0.241978784734053 0.808883028168011
"CR1_2" 0.105498294880838 0.486681036515068 0.216770917634822 0.82846389855098
"PICALM_1" 0.171847761289463 0.431598152343848 0.398166119007281 0.690656306349895
"PICALM_2" 0.19707320340232 0.430096821360939 0.458206602826612 0.646977434657801
"ABCA7_1" 0.756342359272231 0.728032265422857 1.03888576810937 0.299295279795484
"ABCA7_2" 1.35852557012243 0.553727423297741 2.45341934129194 0.0144467411626444
"SCIMP" 0.700806850218156 0.624211754230027 1.1227069107063 0.262065571482158
"CD2AP" -0.625003966378646 0.454971941863579 -1.37371980306876 0.170067745210424
"CD33" 0.13140068559099 0.433209328186985 0.303319150907743 0.761756748252629
"EPHA1" -0.565273052428738 0.543041721180668 -1.040938532678 0.298343849628179
"MS4A" -0.196581403967914 0.412879460510755 -0.47612299174372 0.634168242564395
"INPP5D" -0.45708499872495 0.427334789775856 -1.06961803639881 0.285273610499883
"TREML2" -0.620009204998991 0.44670957916139 -1.38794696581823 0.165730921185964
"PTK2B" -0.2408257929301 0.436891540697194 -0.551225580027914 0.581709175590621
"SLC24A4RIN3" -0.107062765780441 0.513594869375861 -0.208457623244072 0.834951004691839
"NME8" -0.841259734534944 0.435552032062402 -1.93147930122483 0.0539516458909418
"FERMT2" 1.48459882736706 0.734479571352546 2.02129355978297 0.0437468272376612
"CASS4" 0.360144119264627 0.725923953266697 0.496118247157928 0.620014738674659
"rs6678275_C" -0.507738492863786 0.533465238384329 -0.951774279429228 0.341641252999792
"HS3ST1" 0.716712759535608 0.455084176403422 1.57490151646199 0.115870305783513
"MEF2C" 1.08913113556924 0.442305517850665 2.46239554247877 0.0141153222910345
"MTHFD1L" 1.03874516264685 0.741421895915875 1.40101765050207 0.161751079441871
"PILRA_1" 0.250978514953086 0.447596499380493 0.560724928145013 0.575219818095737
"PILRA_2" 0.28712805711385 0.455571995535138 0.630258356369283 0.528794663107149
"CWPW1" 0.294763638429792 0.455691442638599 0.646849185323772 0.518006970471554
"NDUFAF6" -0.555785062804768 0.397598380533699 -1.39785544915634 0.162735770874207
"ECHDC3" -0.0600789609833472 0.434157416946645 -0.138380593393687 0.889991702528347
"FRMD4A_1" 0.941225176412 0.452739060618701 2.07895730296773 0.0380655369077051
"FRMD4A_2" 0.329886395170982 0.729966446596309 0.451919943319556 0.651497672338793
"GAB2" -0.384703065385272 0.570213976912707 -0.674664390845273 0.500161125462843
"ADAMST20" 0.0433724667500445 0.42820711771029 0.101288523605039 0.919359374203113
"SPPL2A" -0.0112347285723518 0.438176845461179 -0.0256397130262036 0.97955427055221
"rs74615166_C" -0.385553581252436 1.46807310212954 -0.262625601336312 0.792940264211576
"TOMM40" -1.61038088581729 0.479696555715879 -3.35708244436741 0.000839823436174749
