# Supplementary material for: Exploring Genetic Associations of Alzheimer’s Disease Loci With Mild Cognitive Impairment Neurocognitive Endophenotypes
Source: Front Aging Neurosci. 2018 Oct 30;10:340. doi: 10.3389/fnagi.2018.00340 (PMC6218590; doi:10.3389/fnagi.2018.00340)
Supplement: DATA SHEET S1 — LinearRegressionResults∖RegressionResults_AgeCoDe: all_MCI, mild cognitive impairment total sample; CERAD, the consortium to establish a registry for Alzheimer’s disease; DR, delayed recall from the CERAD; edu, adjusted by educational level; full, adjusted by age, gender, and educational level; unadj, unadjusted by age, gender, and educational level; IR, immediate recall from the CERAD; REC, recognition from the CERAD; VF, semantic verbal fluency (animals 1 minute) from the CERAD; Amn_MCI, amnestic mild cognitive impairment; NONAmn, non-amnestic mild cognitive impairment. LinearRegressionResults∖RegressionResults_DCN: DCN, The German Dementia Competence Network; all_MCI, mild cognitive impairment total sample; CERAD, the consortium to establish a registry for Alzheimer’s disease; bnt, Boston naming test 15- item version from the CERAD; edu, adjusted by educational level; full, adjusted by age, gender, and educational level ; unadj, unadjusted by age, gender, and educational level;cdt, clock drawing test; commands, commands item from the ADAS-Cog; conpraRECALL, constructional praxis recall from the CERAD; conpra, constructional praxis from the CERAD; idpra, ideational praxis from the ADAS-Cog; ori, orientation from the ADAS-Cog; rec, recognition from the CERAD; tmta, Trail Making Test (part A); tmtb, Trail Making Test (part B); vf, semantic verbal fluency (animals 1 minute) from the CERAD; wldr, delayed recall from the CERAD; wlir, immediate recall from the CERAD; wms_lmII, logical memory delayed recall of the story assessed according to the Wechsler memory scale; wms_lmI, logical memory immediate recall of the story from the Wechsler memory scale. [file Data_Sheet_1.ZIP › LinearRegressionResults/RegressionResults_DCN/DCN_all_MCI_wms_lmI_full.txt]

"Estimate" "Std. Error" "t value" "Pr(>|t|)"
"E4_dose" -2.32175628085605 0.481581262450441 -4.82111008439615 1.85177269440719e-06
"E2_dose" 0.974208498477363 0.830176181415139 1.17349608467049 0.241106705596495
"CLU_1" -0.0979520968043767 0.387775820356424 -0.252599805512226 0.800668544048661
"CLU_2" 0.24198399340542 0.416091113559757 0.58156491575893 0.561089288907388
"SORL1_1" 0.311130022167587 0.398352862420291 0.781041261451567 0.435109454718845
"SORL1_2" -0.142701108312854 0.930037352053133 -0.153435889427268 0.87810865808748
"SORL1_3" -0.0214209197411553 0.457203978568801 -0.0468519976755447 0.96264756779959
"BIN1_1" -0.129394375210541 0.426935225899764 -0.303077299226932 0.761941146736004
"BIN1_2" -0.373055732706993 0.440659499077754 -0.846585024236973 0.39758050421837
"CR1_1" 0.0158187955723613 0.483236635494943 0.0327350916930364 0.973897258932294
"CR1_2" -0.0058688229575428 0.470612839527282 -0.0124705967721533 0.990054509468968
"PICALM_1" -0.0134818791317153 0.417735909282178 -0.0322736897454711 0.974265088362502
"PICALM_2" 0.0818970144230582 0.41600325125512 0.196866284520535 0.844002107075521
"ABCA7_1" 0.504677926700455 0.70362187187151 0.717257303781789 0.473508136980325
"ABCA7_2" 1.13558908138048 0.536011115619342 2.11859241028677 0.0345553842789174
"SCIMP" 0.821651915425847 0.601394555019839 1.36624435417235 0.172438403913851
"CD2AP" -0.275791852158221 0.44180162621211 -0.624243632878374 0.532717794487438
"CD33" 0.115454076748585 0.418147069587505 0.276108778814302 0.782564420652496
"EPHA1" -0.538836631496004 0.52393336060909 -1.02844497412722 0.304176774205669
"MS4A" -0.362451372997358 0.398791727290214 -0.908873851170914 0.363800167719871
"INPP5D" -0.545156097645521 0.411182069609131 -1.32582653266896 0.185465084746133
"TREML2" -0.370388083553615 0.432227070349369 -0.856929398832493 0.391869019127147
"PTK2B" -0.092448057053218 0.421211703634137 -0.219481216347013 0.826359236920345
"SLC24A4RIN3" -0.249314683062568 0.494616329988429 -0.504056716179186 0.614429806650742
"NME8" -0.724060135693732 0.420028919097277 -1.72383400945315 0.085317681750825
"FERMT2" 1.20374206928675 0.708863688425291 1.69812911698271 0.0900670481809396
"CASS4" 0.100305897732067 0.700115869503539 0.143270424370176 0.88613075957535
"rs6678275_C" -0.336597246555302 0.514547275063842 -0.654161945592928 0.513289621621958
"HS3ST1" 0.67770416485999 0.438331568792215 1.5460993757017 0.122674082311185
"MEF2C" 1.17958775779053 0.425278489849849 2.77368309459291 0.00573680650791955
"MTHFD1L" 1.06965776619779 0.715260297907044 1.49548041367285 0.135342536057198
"PILRA_1" 0.230895792183804 0.431461946571833 0.535147523480063 0.59277104216861
"PILRA_2" 0.22951792392566 0.439151508062232 0.522639498469252 0.601442314462286
"CWPW1" 0.234780619892688 0.439332050989457 0.534403577803892 0.593285176872544
"NDUFAF6" -0.574295655405976 0.383282172220254 -1.49836255644042 0.134631074534644
"ECHDC3" -0.0559508012090861 0.417838474793379 -0.133905335636585 0.893527975334375
"FRMD4A_1" 1.0981469613625 0.436394139814031 2.51641087992261 0.0121286728146531
"FRMD4A_2" 0.0699915483135439 0.704576093595145 0.0993385227653801 0.920904357754223
"GAB2" -0.174126896577673 0.551870278224215 -0.315521424958726 0.752481070314743
"ADAMST20" -0.111916314506878 0.412751010759827 -0.271147281507204 0.786382735181755
"SPPL2A" -0.0744694064799789 0.421870362208582 -0.176522015175742 0.859950905917308
"rs74615166_C" -0.345275520118026 1.41300142750218 -0.244356101414832 0.807049072564788
"TOMM40" -1.31012507236595 0.466283573309551 -2.80971740665673 0.00512813947250662
