# Supplementary material for: Exploring Genetic Associations of Alzheimer’s Disease Loci With Mild Cognitive Impairment Neurocognitive Endophenotypes
Source: Front Aging Neurosci. 2018 Oct 30;10:340. doi: 10.3389/fnagi.2018.00340 (PMC6218590; doi:10.3389/fnagi.2018.00340)
Supplement: DATA SHEET S1 — LinearRegressionResults∖RegressionResults_AgeCoDe: all_MCI, mild cognitive impairment total sample; CERAD, the consortium to establish a registry for Alzheimer’s disease; DR, delayed recall from the CERAD; edu, adjusted by educational level; full, adjusted by age, gender, and educational level; unadj, unadjusted by age, gender, and educational level; IR, immediate recall from the CERAD; REC, recognition from the CERAD; VF, semantic verbal fluency (animals 1 minute) from the CERAD; Amn_MCI, amnestic mild cognitive impairment; NONAmn, non-amnestic mild cognitive impairment. LinearRegressionResults∖RegressionResults_DCN: DCN, The German Dementia Competence Network; all_MCI, mild cognitive impairment total sample; CERAD, the consortium to establish a registry for Alzheimer’s disease; bnt, Boston naming test 15- item version from the CERAD; edu, adjusted by educational level; full, adjusted by age, gender, and educational level ; unadj, unadjusted by age, gender, and educational level;cdt, clock drawing test; commands, commands item from the ADAS-Cog; conpraRECALL, constructional praxis recall from the CERAD; conpra, constructional praxis from the CERAD; idpra, ideational praxis from the ADAS-Cog; ori, orientation from the ADAS-Cog; rec, recognition from the CERAD; tmta, Trail Making Test (part A); tmtb, Trail Making Test (part B); vf, semantic verbal fluency (animals 1 minute) from the CERAD; wldr, delayed recall from the CERAD; wlir, immediate recall from the CERAD; wms_lmII, logical memory delayed recall of the story assessed according to the Wechsler memory scale; wms_lmI, logical memory immediate recall of the story from the Wechsler memory scale. [file Data_Sheet_1.ZIP › LinearRegressionResults/RegressionResults_DCN/DCN_all_MCI_wms_lmI_unadj.txt]

"Estimate" "Std. Error" "t value" "Pr(>|t|)"
"E4_dose" -2.55051715740112 0.50352623582618 -5.06531135009531 5.56189605534571e-07
"E2_dose" 1.3918948521358 0.870111027711224 1.59967499296854 0.110240799970134
"CLU_1" -0.213293030366201 0.405834143116363 -0.525566993275487 0.599391005018614
"CLU_2" 0.416004874850146 0.435937393693317 0.954276648134493 0.340342540424824
"SORL1_1" 0.411459824039619 0.418293634821772 0.983662646970318 0.325702441226932
"SORL1_2" -0.37218670928219 0.978809369197512 -0.380244326418056 0.703903505631081
"SORL1_3" -0.0572658962782369 0.480035473319659 -0.119295134341256 0.905082988406911
"BIN1_1" -0.217952136992071 0.4490070733041 -0.485409139299812 0.627569768865905
"BIN1_2" -0.415500313348656 0.462722704419232 -0.897946673851144 0.369587215366595
"CR1_1" 0.25483703994574 0.506324491709991 0.503307748525235 0.614939333037861
"CR1_2" 0.308572243856591 0.490947385220156 0.628524060105172 0.529908544528041
"PICALM_1" 0.126390459410419 0.434617166970846 0.290808714003 0.771302117595535
"PICALM_2" 0.127353996737357 0.433013109302705 0.294111180473124 0.768778352306513
"ABCA7_1" 0.979146128763183 0.737003879812604 1.32854949014942 0.184520020687755
"ABCA7_2" 1.32403814891081 0.555369758158772 2.38406598389588 0.0174436685658914
"SCIMP" 0.775635513313718 0.630742713157638 1.22971775516948 0.219338315736574
"CD2AP" -0.815728570156969 0.458348313674559 -1.77971325697112 0.0756500436853496
"CD33" 0.113883307910952 0.439409881373597 0.259173297502898 0.795593809452882
"EPHA1" -0.621388748099339 0.549324067576341 -1.13118791761838 0.258445939137451
"MS4A" -0.16973129336808 0.418723535770055 -0.405354079406916 0.685367252349737
"INPP5D" -0.450140509239552 0.432765205673603 -1.04014949293094 0.2987359357806
"TREML2" -0.608437654933071 0.451852074692767 -1.34654168700403 0.178692786223935
"PTK2B" -0.0941402781888145 0.442308015993473 -0.212838734060392 0.831533072930214
"SLC24A4RIN3" -0.111245539925358 0.52068515663484 -0.21365222055557 0.83089891563652
"NME8" -1.00936933232492 0.438506314700492 -2.30183534076206 0.0217241378955725
"FERMT2" 1.30521462706048 0.744015030471838 1.75428529479135 0.0799488256231252
"CASS4" 0.624567792622292 0.735063274452948 0.849678951906706 0.395880146655921
"rs6678275_C" -0.495592784362426 0.541057697144804 -0.915970305898429 0.360091329119948
"HS3ST1" 0.708277059617983 0.460065749427715 1.53951269030356 0.124264928961147
"MEF2C" 1.09015800494955 0.446279613187034 2.44276900117475 0.0148944938639157
"MTHFD1L" 0.876715851101698 0.752158619547918 1.16559968644466 0.244257937384466
"PILRA_1" 0.20132198422349 0.453929330859087 0.443509530090239 0.657574868493219
"PILRA_2" 0.24877213390203 0.462066302274481 0.538390557107218 0.590529292099323
"CWPW1" 0.26201003968992 0.462207821116814 0.566866304981245 0.571040561368664
"NDUFAF6" -0.542862421480481 0.40287651367031 -1.34746604247257 0.178395267775949
"ECHDC3" -0.0146880711721834 0.440580742249939 -0.0333379781811955 0.973417387097963
"FRMD4A_1" 0.901785780144714 0.458875371296482 1.9652085000702 0.0498685667830617
"FRMD4A_2" 0.288888038424003 0.740979282505463 0.389873300434515 0.696773858117347
"GAB2" -0.243545849912093 0.576447319550705 -0.422494548334299 0.672821199777786
"ADAMST20" -0.0672052202655737 0.434021301100244 -0.154843138102228 0.877002839489162
"SPPL2A" -0.192750061257677 0.443041389505521 -0.435061070643548 0.663691919980987
"rs74615166_C" 0.118874088967058 1.48839072616695 0.0798675286516962 0.936372204780016
"TOMM40" -1.59311200952844 0.486486116135727 -3.27473273478573 0.00112075991818738
