# Supplementary material for: Exploring Genetic Associations of Alzheimer’s Disease Loci With Mild Cognitive Impairment Neurocognitive Endophenotypes
Source: Front Aging Neurosci. 2018 Oct 30;10:340. doi: 10.3389/fnagi.2018.00340 (PMC6218590; doi:10.3389/fnagi.2018.00340)
Supplement: DATA SHEET S1 — LinearRegressionResults∖RegressionResults_AgeCoDe: all_MCI, mild cognitive impairment total sample; CERAD, the consortium to establish a registry for Alzheimer’s disease; DR, delayed recall from the CERAD; edu, adjusted by educational level; full, adjusted by age, gender, and educational level; unadj, unadjusted by age, gender, and educational level; IR, immediate recall from the CERAD; REC, recognition from the CERAD; VF, semantic verbal fluency (animals 1 minute) from the CERAD; Amn_MCI, amnestic mild cognitive impairment; NONAmn, non-amnestic mild cognitive impairment. LinearRegressionResults∖RegressionResults_DCN: DCN, The German Dementia Competence Network; all_MCI, mild cognitive impairment total sample; CERAD, the consortium to establish a registry for Alzheimer’s disease; bnt, Boston naming test 15- item version from the CERAD; edu, adjusted by educational level; full, adjusted by age, gender, and educational level ; unadj, unadjusted by age, gender, and educational level;cdt, clock drawing test; commands, commands item from the ADAS-Cog; conpraRECALL, constructional praxis recall from the CERAD; conpra, constructional praxis from the CERAD; idpra, ideational praxis from the ADAS-Cog; ori, orientation from the ADAS-Cog; rec, recognition from the CERAD; tmta, Trail Making Test (part A); tmtb, Trail Making Test (part B); vf, semantic verbal fluency (animals 1 minute) from the CERAD; wldr, delayed recall from the CERAD; wlir, immediate recall from the CERAD; wms_lmII, logical memory delayed recall of the story assessed according to the Wechsler memory scale; wms_lmI, logical memory immediate recall of the story from the Wechsler memory scale. [file Data_Sheet_1.ZIP › LinearRegressionResults/RegressionResults_DCN/DCN_all_MCI_wms_lmII_edu.txt]

"Estimate" "Std. Error" "t value" "Pr(>|t|)"
"E4_dose" -3.02893777431834 0.542774932614588 -5.58046732137706 3.76961160715171e-08
"E2_dose" 1.86103364371855 0.941383990558256 1.97691235710831 0.0485505425250973
"CLU_1" -0.547613448768552 0.443240198128587 -1.23547785395062 0.217159895165451
"CLU_2" 0.526347853028819 0.474575692317916 1.1090914717061 0.267855992569198
"SORL1_1" 0.454446217441428 0.455022406752354 0.998733712225209 0.318355055534622
"SORL1_2" 0.421590961076499 1.0627262148601 0.396707030636293 0.691730960388619
"SORL1_3" 0.0987648176466711 0.522948252043645 0.18886155037464 0.850268201978099
"BIN1_1" -0.208746585593334 0.488491937811751 -0.42732861985079 0.669300243718498
"BIN1_2" -0.225665099141804 0.504266023252345 -0.447512005045156 0.654674252538041
"CR1_1" 0.647703834207168 0.551819875807106 1.1737595229962 0.240978145718882
"CR1_2" 0.629398540646615 0.53646509675141 1.17323297351117 0.241189006522408
"PICALM_1" 0.0435678326754538 0.47609089038934 0.0915115864532184 0.92711813838511
"PICALM_2" 0.212916452719549 0.474644999553365 0.448580418881272 0.653903649395851
"ABCA7_1" 0.951663534637384 0.80320701657441 1.18482970765884 0.236575112299001
"ABCA7_2" 1.26147525843297 0.612011170854619 2.06119645932513 0.0397341254739625
"SCIMP" 0.73486259302517 0.694442678533572 1.05820482487763 0.290439622584788
"CD2AP" -0.535769754575296 0.502958697180234 -1.06523608713601 0.287219334164594
"CD33" 0.291817510013921 0.477934603583906 0.610580417960235 0.54171948878776
"EPHA1" -0.364745324286064 0.599488430352925 -0.608427628989162 0.543145413504161
"MS4A" 0.17675730042443 0.455647715881659 0.387925351677473 0.698215345311726
"INPP5D" -0.31476204920342 0.475665826863542 -0.66172937265413 0.508429580136788
"TREML2" -1.08973810638107 0.495563595889063 -2.19898740630055 0.0283060456654596
"PTK2B" -0.0436030876360102 0.486117385618965 -0.089696622515344 0.928561868563114
"SLC24A4RIN3" -0.0175663701404989 0.571327884119947 -0.0307465653764781 0.975483121276242
"NME8" -0.808563812921634 0.484920931255218 -1.66741371800278 0.0960173695573332
"FERMT2" 1.50375760482832 0.817542456691595 1.83936331687736 0.0664156880775126
"CASS4" 0.266673378952126 0.807596159279334 0.330206348665767 0.741373311764314
"rs6678275_C" 0.145086873229409 0.593877347810635 0.244304440578986 0.807088707484118
"HS3ST1" 0.551991047139241 0.506830465853089 1.08910392000634 0.276598396832222
"MEF2C" 0.688286076231788 0.49388994468874 1.39360212458984 0.164016417734808
"MTHFD1L" 0.72775005977123 0.818274303812945 0.889371762476354 0.374177189253639
"PILRA_1" 0.100961490398326 0.49801803341315 0.202726575394047 0.839425822814283
"PILRA_2" 0.141209093518022 0.506913881208264 0.27856623926226 0.780685359669363
"CWPW1" 0.147101563518304 0.50705371224344 0.290110416246552 0.771844176072847
"NDUFAF6" -0.927313541986864 0.441264120874673 -2.10149318315014 0.0360647569316587
"ECHDC3" 0.738648446228427 0.481893377802604 1.53280472455672 0.125915074804481
"FRMD4A_1" 1.03106226223828 0.499630413134671 2.0636499202869 0.0395006609777701
"FRMD4A_2" -0.222016663188895 0.806195704010622 -0.275388050425496 0.783117400757144
"GAB2" -0.0481482149178582 0.62948460889815 -0.0764883116080261 0.939057311301497
"ADAMST20" 0.394728042925723 0.476021563901564 0.829223028659576 0.40734802846846
"SPPL2A" -0.145733181166816 0.487372358712544 -0.29901815021227 0.765042312745015
"rs74615166_C" -1.65497745711159 1.63157091448795 -1.01434601610986 0.31087618020419
"TOMM40" -2.20581062398586 0.52656131761277 -4.18908596245955 3.24176455721263e-05
