# Supplementary material for: Exploring Genetic Associations of Alzheimer’s Disease Loci With Mild Cognitive Impairment Neurocognitive Endophenotypes
Source: Front Aging Neurosci. 2018 Oct 30;10:340. doi: 10.3389/fnagi.2018.00340 (PMC6218590; doi:10.3389/fnagi.2018.00340)
Supplement: DATA SHEET S1 — LinearRegressionResults∖RegressionResults_AgeCoDe: all_MCI, mild cognitive impairment total sample; CERAD, the consortium to establish a registry for Alzheimer’s disease; DR, delayed recall from the CERAD; edu, adjusted by educational level; full, adjusted by age, gender, and educational level; unadj, unadjusted by age, gender, and educational level; IR, immediate recall from the CERAD; REC, recognition from the CERAD; VF, semantic verbal fluency (animals 1 minute) from the CERAD; Amn_MCI, amnestic mild cognitive impairment; NONAmn, non-amnestic mild cognitive impairment. LinearRegressionResults∖RegressionResults_DCN: DCN, The German Dementia Competence Network; all_MCI, mild cognitive impairment total sample; CERAD, the consortium to establish a registry for Alzheimer’s disease; bnt, Boston naming test 15- item version from the CERAD; edu, adjusted by educational level; full, adjusted by age, gender, and educational level ; unadj, unadjusted by age, gender, and educational level;cdt, clock drawing test; commands, commands item from the ADAS-Cog; conpraRECALL, constructional praxis recall from the CERAD; conpra, constructional praxis from the CERAD; idpra, ideational praxis from the ADAS-Cog; ori, orientation from the ADAS-Cog; rec, recognition from the CERAD; tmta, Trail Making Test (part A); tmtb, Trail Making Test (part B); vf, semantic verbal fluency (animals 1 minute) from the CERAD; wldr, delayed recall from the CERAD; wlir, immediate recall from the CERAD; wms_lmII, logical memory delayed recall of the story assessed according to the Wechsler memory scale; wms_lmI, logical memory immediate recall of the story from the Wechsler memory scale. [file Data_Sheet_1.ZIP › LinearRegressionResults/RegressionResults_DCN/DCN_all_MCI_wms_lmII_full.txt]

"Estimate" "Std. Error" "t value" "Pr(>|t|)"
"E4_dose" -2.70861152015511 0.522108628804802 -5.18783136443386 3.00000648720193e-07
"E2_dose" 1.61011642139814 0.901440002465476 1.78616038448971 0.0746260680400919
"CLU_1" -0.448204239105833 0.423209909470085 -1.05905894232733 0.290021516130602
"CLU_2" 0.334866292968267 0.453942103209302 0.737685027673821 0.461008909360845
"SORL1_1" 0.356599951807419 0.433639273885692 0.822342378290716 0.411233320076681
"SORL1_2" 0.705867275385427 1.013575955012 0.696412806455213 0.48645323459521
"SORL1_3" 0.0564863695693658 0.499076228411003 0.113181847488933 0.909926167356704
"BIN1_1" -0.155138780599846 0.466024322370981 -0.332898462918308 0.739332905005196
"BIN1_2" -0.220585409697144 0.481226007163057 -0.45838214563163 0.646852016732287
"CR1_1" 0.510763499400481 0.527057290620929 0.969085350851988 0.332912185057105
"CR1_2" 0.478872187049721 0.513319175387649 0.932893626442235 0.351268500972315
"PICALM_1" -0.20186665304401 0.455343898533608 -0.443327897209346 0.657696796083809
"PICALM_2" 0.0567527601660011 0.454108154639292 0.124976307045358 0.900586216622108
"ABCA7_1" 0.630475580134735 0.767949413877381 0.820985821125197 0.411996367699898
"ABCA7_2" 0.973930951660966 0.585974454578809 1.6620706654542 0.0970464841393136
"SCIMP" 0.89234567868386 0.662635544491335 1.34666135268801 0.178661664804081
"CD2AP" -0.100061115812098 0.482955590990177 -0.20718492068173 0.835939567477123
"CD33" 0.281900732255003 0.456145232576285 0.618006529768692 0.536817442922201
"EPHA1" -0.340763704397886 0.571930511361774 -0.595813123497334 0.551536578842063
"MS4A" -0.0337600855838806 0.435459790589301 -0.0775274464220763 0.938231116097321
"INPP5D" -0.423282630806267 0.453406793004077 -0.933560408307473 0.350953411227348
"TREML2" -0.789559642254038 0.475316978458042 -1.66112232055211 0.0972769399778273
"PTK2B" 0.136940965752286 0.464064394110054 0.295090438935528 0.768039701490305
"SLC24A4RIN3" -0.194335543134179 0.545021723715006 -0.35656476554648 0.721558765595384
"NME8" -0.667854758752779 0.463163917543559 -1.44194038753023 0.149906493864574
"FERMT2" 1.15898613320195 0.781508795496963 1.48301099089352 0.138662520031902
"CASS4" -0.0603151459248427 0.771381928593199 -0.0781910279319635 0.937705443345599
"rs6678275_C" 0.364098534790057 0.566924523839344 0.642234582346689 0.520997011870736
"HS3ST1" 0.498297910605238 0.483543884501264 1.03051227939568 0.303236978221034
"MEF2C" 0.801489023019944 0.47065287738973 1.70293025183454 0.0891641125819677
"MTHFD1L" 0.779567913861647 0.780595714516425 0.998683312455265 0.318371891931765
"PILRA_1" 0.0828966934380237 0.475488946421457 0.174339895936397 0.861664545481904
"PILRA_2" 0.0765214729907664 0.483959606951986 0.158115412715339 0.874425740850339
"CWPW1" 0.0797154480280789 0.484163258905934 0.164645801930969 0.869285199196914
"NDUFAF6" -0.958310769572227 0.421139197267224 -2.27552024554046 0.02327082241648
"ECHDC3" 0.741860931442805 0.459249712004837 1.6153759317654 0.106821054968029
"FRMD4A_1" 1.22301188295504 0.476067635813776 2.56898766257122 0.0104524559209171
"FRMD4A_2" -0.556110438272811 0.76945282784245 -0.722734933383958 0.470138661096774
"GAB2" 0.20048127448308 0.602175391104459 0.332928375095791 0.739310550657079
"ADAMST20" 0.202532971712239 0.45470627857185 0.445414944232481 0.656200763473647
"SPPL2A" -0.226812382039236 0.464716776792474 -0.488065835721964 0.625703921460527
"rs74615166_C" -1.61443318501205 1.55532831010847 -1.03800154251642 0.299739997197253
"TOMM40" -1.83138652857903 0.506731047746588 -3.61411943618441 0.000327934645147866
