# Supplementary material for: Exploring Genetic Associations of Alzheimer’s Disease Loci With Mild Cognitive Impairment Neurocognitive Endophenotypes
Source: Front Aging Neurosci. 2018 Oct 30;10:340. doi: 10.3389/fnagi.2018.00340 (PMC6218590; doi:10.3389/fnagi.2018.00340)
Supplement: DATA SHEET S1 — LinearRegressionResults∖RegressionResults_AgeCoDe: all_MCI, mild cognitive impairment total sample; CERAD, the consortium to establish a registry for Alzheimer’s disease; DR, delayed recall from the CERAD; edu, adjusted by educational level; full, adjusted by age, gender, and educational level; unadj, unadjusted by age, gender, and educational level; IR, immediate recall from the CERAD; REC, recognition from the CERAD; VF, semantic verbal fluency (animals 1 minute) from the CERAD; Amn_MCI, amnestic mild cognitive impairment; NONAmn, non-amnestic mild cognitive impairment. LinearRegressionResults∖RegressionResults_DCN: DCN, The German Dementia Competence Network; all_MCI, mild cognitive impairment total sample; CERAD, the consortium to establish a registry for Alzheimer’s disease; bnt, Boston naming test 15- item version from the CERAD; edu, adjusted by educational level; full, adjusted by age, gender, and educational level ; unadj, unadjusted by age, gender, and educational level;cdt, clock drawing test; commands, commands item from the ADAS-Cog; conpraRECALL, constructional praxis recall from the CERAD; conpra, constructional praxis from the CERAD; idpra, ideational praxis from the ADAS-Cog; ori, orientation from the ADAS-Cog; rec, recognition from the CERAD; tmta, Trail Making Test (part A); tmtb, Trail Making Test (part B); vf, semantic verbal fluency (animals 1 minute) from the CERAD; wldr, delayed recall from the CERAD; wlir, immediate recall from the CERAD; wms_lmII, logical memory delayed recall of the story assessed according to the Wechsler memory scale; wms_lmI, logical memory immediate recall of the story from the Wechsler memory scale. [file Data_Sheet_1.ZIP › LinearRegressionResults/RegressionResults_DCN/DCN_all_MCI_wms_lmII_unadj.txt]

"Estimate" "Std. Error" "t value" "Pr(>|t|)"
"E4_dose" -2.99440343052516 0.546294939163273 -5.48129447274673 6.42123777570003e-08
"E2_dose" 1.99769989047095 0.945968616854586 2.1118035576206 0.0351503797179785
"CLU_1" -0.547460218191924 0.443101786814185 -1.23551796558542 0.217140594178005
"CLU_2" 0.536518323740389 0.475929716211532 1.12730578794523 0.260080974555635
"SORL1_1" 0.461572443659078 0.455585626850446 1.01314092555996 0.31142651585371
"SORL1_2" 0.415001997602868 1.06772728934215 0.388677897198412 0.697657318390186
"SORL1_3" 0.0667767985308627 0.524252391238751 0.127375286497171 0.898687675932061
"BIN1_1" -0.239104498561304 0.490396283469698 -0.487574042913965 0.626036142100466
"BIN1_2" -0.265719657405475 0.505608321600764 -0.525544470004375 0.599405950647259
"CR1_1" 0.744190197408343 0.552253824201679 1.34755100787961 0.178329891776732
"CR1_2" 0.774061702699076 0.535420986385136 1.44570669133668 0.148800526012107
"PICALM_1" -0.00395771425566057 0.474355130512585 -0.00834335712018944 0.993345925207301
"PICALM_2" 0.144443719412722 0.472926095196996 0.305425564120235 0.760151823779726
"ABCA7_1" 1.11029802077804 0.804846300576158 1.37951559196237 0.168268385015104
"ABCA7_2" 1.28881543296847 0.607176583920948 2.12263691831744 0.0342080366115226
"SCIMP" 0.735038093082897 0.693796609623866 1.05944318967109 0.289871637914047
"CD2AP" -0.690324303474476 0.501823186384655 -1.3756325379221 0.169470120503916
"CD33" 0.2815030338868 0.479754991587211 0.586764158420701 0.557591209226363
"EPHA1" -0.363596046629496 0.600295217188027 -0.605695391565329 0.54495521711787
"MS4A" 0.192561897729148 0.45727371636695 0.421108607026566 0.673832318262573
"INPP5D" -0.298106673479244 0.476160073118426 -0.626063986270225 0.531537504251222
"TREML2" -1.02861613782846 0.49570480022814 -2.07505785167919 0.0384541073372361
"PTK2B" 0.069857946137909 0.486360504353286 0.143634085236422 0.885843007011963
"SLC24A4RIN3" -0.00650043062789901 0.57255481440751 -0.0113533769419541 0.990945703563096
"NME8" -0.884917284068459 0.483030117644349 -1.83201264630049 0.0675001376194656
"FERMT2" 1.41466495442201 0.818164061588884 1.72907246949312 0.084367646061796
"CASS4" 0.454324119729113 0.808558586140661 0.561893878213144 0.574421463758424
"rs6678275_C" 0.15426917831761 0.59535673776162 0.259120571806444 0.795640959985969
"HS3ST1" 0.558122708855874 0.506415017366829 1.10210536756573 0.270906824457447
"MEF2C" 0.714441271654286 0.492461495750491 1.4507555977864 0.147428547849971
"MTHFD1L" 0.604216938961189 0.82118380361445 0.735787696130539 0.462158901933669
"PILRA_1" 0.0363701555825772 0.499216309618607 0.0728545019099304 0.941948876546004
"PILRA_2" 0.083785705053638 0.508198604152074 0.164868034601224 0.869109549863899
"CWPW1" 0.0936876055905412 0.508365866088621 0.184291691948903 0.853853817284342
"NDUFAF6" -0.878765857864276 0.442121432428673 -1.98761198487261 0.0473592458028137
"ECHDC3" 0.798220695426218 0.48323130749837 1.65183977743187 0.0991485487837984
"FRMD4A_1" 0.985542630798614 0.501125355839988 1.96665887948664 0.0497005591928397
"FRMD4A_2" -0.255305306263036 0.809687445236235 -0.315313406136053 0.75263751399423
"GAB2" 0.079855649116316 0.629614016903252 0.126832705391606 0.899116918468433
"ADAMST20" 0.340798996979542 0.477022764620019 0.71442921020973 0.475270525369335
"SPPL2A" -0.258499966586724 0.487114160850958 -0.530676353434565 0.595861244426293
"rs74615166_C" -1.28558264220491 1.6356667359983 -0.785968567992113 0.432230642938053
"TOMM40" -2.19348777910117 0.528423807149003 -4.15100105147734 3.80798242091784e-05
