# Supplementary material for: Exploring Genetic Associations of Alzheimer’s Disease Loci With Mild Cognitive Impairment Neurocognitive Endophenotypes
Source: Front Aging Neurosci. 2018 Oct 30;10:340. doi: 10.3389/fnagi.2018.00340 (PMC6218590; doi:10.3389/fnagi.2018.00340)
Supplement: DATA SHEET S1 — LinearRegressionResults∖RegressionResults_AgeCoDe: all_MCI, mild cognitive impairment total sample; CERAD, the consortium to establish a registry for Alzheimer’s disease; DR, delayed recall from the CERAD; edu, adjusted by educational level; full, adjusted by age, gender, and educational level; unadj, unadjusted by age, gender, and educational level; IR, immediate recall from the CERAD; REC, recognition from the CERAD; VF, semantic verbal fluency (animals 1 minute) from the CERAD; Amn_MCI, amnestic mild cognitive impairment; NONAmn, non-amnestic mild cognitive impairment. LinearRegressionResults∖RegressionResults_DCN: DCN, The German Dementia Competence Network; all_MCI, mild cognitive impairment total sample; CERAD, the consortium to establish a registry for Alzheimer’s disease; bnt, Boston naming test 15- item version from the CERAD; edu, adjusted by educational level; full, adjusted by age, gender, and educational level ; unadj, unadjusted by age, gender, and educational level;cdt, clock drawing test; commands, commands item from the ADAS-Cog; conpraRECALL, constructional praxis recall from the CERAD; conpra, constructional praxis from the CERAD; idpra, ideational praxis from the ADAS-Cog; ori, orientation from the ADAS-Cog; rec, recognition from the CERAD; tmta, Trail Making Test (part A); tmtb, Trail Making Test (part B); vf, semantic verbal fluency (animals 1 minute) from the CERAD; wldr, delayed recall from the CERAD; wlir, immediate recall from the CERAD; wms_lmII, logical memory delayed recall of the story assessed according to the Wechsler memory scale; wms_lmI, logical memory immediate recall of the story from the Wechsler memory scale. [file Data_Sheet_1.ZIP › LinearRegressionResults/RegressionResults_DCN/DCN_amnestic_MCI_bnt_edu.txt]

"Estimate" "Std. Error" "t value" "Pr(>|t|)"
"E4_dose" 0.202798871687736 0.168536392510931 1.20329424800393 0.229912588378502
"E2_dose" -0.166356416247229 0.351709521576882 -0.472993780496398 0.636598353939054
"CLU_1" 0.0437617915891102 0.148599424301468 0.294495027789134 0.768597874954072
"CLU_2" 0.246585600684664 0.159804297371212 1.54304736944505 0.123952730490928
"SORL1_1" 0.16872524222018 0.154402450469693 1.09276272304563 0.275454344961063
"SORL1_2" 0.546049348489048 0.346399128044201 1.57635890012798 0.116072239513154
"SORL1_3" -0.0324312763131226 0.169076785880954 -0.191813891801546 0.848027515770726
"BIN1_1" 0.0230606581207895 0.158014393179067 0.145940237827933 0.884073575603942
"BIN1_2" -0.0685091093642745 0.16475022555686 -0.415836209830439 0.67784838220325
"CR1_1" 0.0337307366638429 0.185888029764198 0.18145728214254 0.856139945864898
"CR1_2" 0.0927769322844063 0.176762485022352 0.524867775380474 0.600090429871192
"PICALM_1" 0.204580594850181 0.149841692439028 1.3653115599547 0.173258923063153
"PICALM_2" 0.217541630364621 0.148261090734871 1.46728740012875 0.143420203022998
"ABCA7_1" 0.222101928414684 0.271960007357015 0.816671284035967 0.414810583767921
"ABCA7_2" 0.105467022271188 0.201235297305562 0.524098026953211 0.600624974328387
"SCIMP" 0.28797997407358 0.233017658757707 1.23587188888986 0.217613094912078
"CD2AP" -0.247520153001627 0.164329773801759 -1.50624045342036 0.133140863557642
"CD33" 0.0131583694548534 0.161423012576918 0.0815148301645245 0.935090976642774
"EPHA1" -0.184875415031483 0.203318818352929 -0.909288262292421 0.363985621332321
"MS4A" 0.0421124155211701 0.14719845320625 0.286092785650156 0.775019365842346
"INPP5D" -0.285000580762484 0.157895747413173 -1.80499212570121 0.0722239455937241
"TREML2" -0.24400410369262 0.159665486944678 -1.52822070919538 0.127664109932496
"PTK2B" 0.235607894452244 0.171375821555286 1.37480242145032 0.170367311082489
"SLC24A4RIN3" 0.24168147993611 0.189632051454311 1.27447590258412 0.203624008707332
"NME8" -0.10474938393032 0.160223743568031 -0.653769420172384 0.513833749629977
"FERMT2" -0.753638842890363 0.282191048270196 -2.67066885186506 0.00804365944102971
"CASS4" -0.141064725523135 0.258833459617701 -0.545001893230839 0.586215831959181
"rs6678275_C" -0.32430142277224 0.195684122402295 -1.65726998588843 0.0986618073522675
"HS3ST1" -0.0116938655307786 0.167730842222304 -0.0697180397823316 0.944471265137211
"MEF2C" 0.124315050688847 0.164811774956901 0.754285006161462 0.45135550144336
"MTHFD1L" 0.225795036331036 0.279419235963 0.808086943452008 0.419731468562575
"PILRA_1" -0.120252609647747 0.168723499722178 -0.712719981779394 0.476653308685448
"PILRA_2" -0.062024846683251 0.169838879185733 -0.365198162992007 0.715258125954781
"CWPW1" -0.0506719007292404 0.169879795291349 -0.29828091470405 0.765725186152143
"NDUFAF6" 0.0312385810045539 0.144348284041901 0.216411169775223 0.82883566378571
"ECHDC3" 0.10673391771238 0.161122689891894 0.662438777455826 0.508272350148798
"FRMD4A_1" -0.109260372820204 0.159034442466131 -0.687023333599403 0.492638674936741
"FRMD4A_2" -0.537266030406789 0.244964544552351 -2.19323997025199 0.0291154002683222
"GAB2" -0.147747747747746 0.20101903872884 -0.734993802985235 0.462960613263266
"ADAMST20" -0.0379911866704912 0.159981926617138 -0.237471741176177 0.812476429126713
"SPPL2A" -0.153351344397272 0.157808802695215 -0.97175405793711 0.332069187878357
"rs74615166_C" -0.636709255767545 0.489995876898586 -1.29941757836326 0.194942880506188
"TOMM40" 0.145448024320723 0.170201713624128 0.854562631736657 0.393523887838793
