# Supplementary material for: Exploring Genetic Associations of Alzheimer’s Disease Loci With Mild Cognitive Impairment Neurocognitive Endophenotypes
Source: Front Aging Neurosci. 2018 Oct 30;10:340. doi: 10.3389/fnagi.2018.00340 (PMC6218590; doi:10.3389/fnagi.2018.00340)
Supplement: DATA SHEET S1 — LinearRegressionResults∖RegressionResults_AgeCoDe: all_MCI, mild cognitive impairment total sample; CERAD, the consortium to establish a registry for Alzheimer’s disease; DR, delayed recall from the CERAD; edu, adjusted by educational level; full, adjusted by age, gender, and educational level; unadj, unadjusted by age, gender, and educational level; IR, immediate recall from the CERAD; REC, recognition from the CERAD; VF, semantic verbal fluency (animals 1 minute) from the CERAD; Amn_MCI, amnestic mild cognitive impairment; NONAmn, non-amnestic mild cognitive impairment. LinearRegressionResults∖RegressionResults_DCN: DCN, The German Dementia Competence Network; all_MCI, mild cognitive impairment total sample; CERAD, the consortium to establish a registry for Alzheimer’s disease; bnt, Boston naming test 15- item version from the CERAD; edu, adjusted by educational level; full, adjusted by age, gender, and educational level ; unadj, unadjusted by age, gender, and educational level;cdt, clock drawing test; commands, commands item from the ADAS-Cog; conpraRECALL, constructional praxis recall from the CERAD; conpra, constructional praxis from the CERAD; idpra, ideational praxis from the ADAS-Cog; ori, orientation from the ADAS-Cog; rec, recognition from the CERAD; tmta, Trail Making Test (part A); tmtb, Trail Making Test (part B); vf, semantic verbal fluency (animals 1 minute) from the CERAD; wldr, delayed recall from the CERAD; wlir, immediate recall from the CERAD; wms_lmII, logical memory delayed recall of the story assessed according to the Wechsler memory scale; wms_lmI, logical memory immediate recall of the story from the Wechsler memory scale. [file Data_Sheet_1.ZIP › LinearRegressionResults/RegressionResults_DCN/DCN_amnestic_MCI_bnt_full.txt]

"Estimate" "Std. Error" "t value" "Pr(>|t|)"
"E4_dose" 0.248006875268751 0.163398590976973 1.51780302257136 0.130238400454191
"E2_dose" -0.253665323256535 0.342157646798995 -0.741369733015359 0.459116015947901
"CLU_1" 0.0769466636507968 0.144235746717622 0.533478457330274 0.594128674936358
"CLU_2" 0.163157171830312 0.156618744307495 1.04174741377048 0.298437163288563
"SORL1_1" 0.186348094065691 0.149648255560975 1.24524067031147 0.214111064874904
"SORL1_2" 0.527335673532109 0.335931263948615 1.56977254017289 0.117605501283362
"SORL1_3" 0.0215707139531685 0.165110492838876 0.13064411341936 0.896151671875429
"BIN1_1" 0.0829879015482875 0.153548725906325 0.540466233493307 0.589308274415939
"BIN1_2" 0.00892344744883781 0.160569186861962 0.055573847157295 0.955721218064423
"CR1_1" -0.0347956755373056 0.180693521629654 -0.192567366131821 0.847438402023485
"CR1_2" 0.00928775002195791 0.172322379528881 0.0538975265276051 0.957055518536735
"PICALM_1" 0.152983209954074 0.14747267586708 1.03736647521037 0.300473075772399
"PICALM_2" 0.171624080245737 0.145973768563049 1.17571863722632 0.240713221784128
"ABCA7_1" 0.176532917031374 0.263737791555939 0.669350099543587 0.503827683286217
"ABCA7_2" 0.0709517723267309 0.195122667276202 0.363626498741413 0.716413307783854
"SCIMP" 0.305060364483998 0.226835627463888 1.34485207590489 0.179844962518553
"CD2AP" -0.15402023461144 0.160255014241037 -0.961094636201402 0.337345812093411
"CD33" 0.0228063917045131 0.156631717146287 0.145605194912171 0.884338964035198
"EPHA1" -0.189130462654081 0.197436136178028 -0.957932353799422 0.338935225101614
"MS4A" -0.0249188168723012 0.143601021719291 -0.173528130746953 0.862363058458884
"INPP5D" -0.276015138393718 0.153561423832653 -1.79742497500226 0.073428477536083
"TREML2" -0.193990642638162 0.156128303737756 -1.24250784767381 0.215168704233676
"PTK2B" 0.290130980455173 0.166661641140764 1.7408383745011 0.0828948771974392
"SLC24A4RIN3" 0.195645187088487 0.184934741234721 1.05791473133851 0.291076215088075
"NME8" -0.0511155731339037 0.156359063522105 -0.326911481704271 0.743997862970671
"FERMT2" -0.885379529204506 0.274180784073814 -3.22918154966742 0.00140109201985882
"CASS4" -0.252147124539189 0.253354059362971 -0.995236173334597 0.320546736646792
"rs6678275_C" -0.291533187235379 0.190536333883616 -1.53006611019111 0.127216097163595
"HS3ST1" -0.0423886372556929 0.163189062080716 -0.259751705875525 0.795260870735842
"MEF2C" 0.124581925278757 0.160474588667856 0.776334286399769 0.438257283441911
"MTHFD1L" 0.262936984804834 0.271341310605695 0.96902673690895 0.333380244153995
"PILRA_1" -0.10188429853738 0.164634024787306 -0.618853233218387 0.536554870693819
"PILRA_2" -0.0505778727670513 0.165764872157305 -0.305118159890079 0.760520274509064
"CWPW1" -0.0396695068016557 0.165895737031024 -0.239123123424426 0.811198495006091
"NDUFAF6" -0.0220758000552023 0.140880174876175 -0.156699124448175 0.875603585381243
"ECHDC3" 0.118266343554762 0.15657218236447 0.755347097860974 0.450724461570522
"FRMD4A_1" -0.107539445183041 0.154259069127978 -0.697135317819294 0.486302776402844
"FRMD4A_2" -0.614875090848302 0.236723091065344 -2.59744449973651 0.00989408021700066
"GAB2" -0.0865625620311753 0.195723405505419 -0.442269854275444 0.658639061179077
"ADAMST20" -0.0603859630648638 0.155592165024534 -0.388104137861581 0.698256543249403
"SPPL2A" -0.154262879599514 0.153484486383836 -1.00507147812797 0.315796894240506
"rs74615166_C" -0.625595078553729 0.476711382003325 -1.3123141216489 0.190571504060088
"TOMM40" 0.2264901807933 0.166434434780404 1.36083726358752 0.174667293495036
