# Supplementary material for: Exploring Genetic Associations of Alzheimer’s Disease Loci With Mild Cognitive Impairment Neurocognitive Endophenotypes
Source: Front Aging Neurosci. 2018 Oct 30;10:340. doi: 10.3389/fnagi.2018.00340 (PMC6218590; doi:10.3389/fnagi.2018.00340)
Supplement: DATA SHEET S1 — LinearRegressionResults∖RegressionResults_AgeCoDe: all_MCI, mild cognitive impairment total sample; CERAD, the consortium to establish a registry for Alzheimer’s disease; DR, delayed recall from the CERAD; edu, adjusted by educational level; full, adjusted by age, gender, and educational level; unadj, unadjusted by age, gender, and educational level; IR, immediate recall from the CERAD; REC, recognition from the CERAD; VF, semantic verbal fluency (animals 1 minute) from the CERAD; Amn_MCI, amnestic mild cognitive impairment; NONAmn, non-amnestic mild cognitive impairment. LinearRegressionResults∖RegressionResults_DCN: DCN, The German Dementia Competence Network; all_MCI, mild cognitive impairment total sample; CERAD, the consortium to establish a registry for Alzheimer’s disease; bnt, Boston naming test 15- item version from the CERAD; edu, adjusted by educational level; full, adjusted by age, gender, and educational level ; unadj, unadjusted by age, gender, and educational level;cdt, clock drawing test; commands, commands item from the ADAS-Cog; conpraRECALL, constructional praxis recall from the CERAD; conpra, constructional praxis from the CERAD; idpra, ideational praxis from the ADAS-Cog; ori, orientation from the ADAS-Cog; rec, recognition from the CERAD; tmta, Trail Making Test (part A); tmtb, Trail Making Test (part B); vf, semantic verbal fluency (animals 1 minute) from the CERAD; wldr, delayed recall from the CERAD; wlir, immediate recall from the CERAD; wms_lmII, logical memory delayed recall of the story assessed according to the Wechsler memory scale; wms_lmI, logical memory immediate recall of the story from the Wechsler memory scale. [file Data_Sheet_1.ZIP › LinearRegressionResults/RegressionResults_DCN/DCN_amnestic_MCI_bnt_unadj.txt]

"Estimate" "Std. Error" "t value" "Pr(>|t|)"
"E4_dose" 0.227963525835868 0.171881693123574 1.3262815934212 0.185858997143311
"E2_dose" -0.0880503144654097 0.358631338301232 -0.245517625097927 0.806240809127417
"CLU_1" -0.00816020025031107 0.151194095848369 -0.0539716858950289 0.956996073669041
"CLU_2" 0.260136633839057 0.16337996529607 1.59221868708105 0.112463847247751
"SORL1_1" 0.218130774891656 0.156732911293085 1.39173561629159 0.165123042932453
"SORL1_2" 0.471164459161147 0.353883043823081 1.33141292691237 0.184132264363795
"SORL1_3" -0.0300117693213014 0.172766776242267 -0.1737126198339 0.862216839223295
"BIN1_1" 0.0197590086231529 0.161478026499548 0.122363451247704 0.902698647265989
"BIN1_2" -0.086787886310039 0.168257060154936 -0.515805317352641 0.60639598628718
"CR1_1" 0.0702577035227345 0.189653452678315 0.370453068639376 0.711324026330853
"CR1_2" 0.147816826411071 0.179837642690179 0.821945974156962 0.41180451222957
"PICALM_1" 0.223245318254916 0.153101462064324 1.45815275206922 0.145923189738651
"PICALM_2" 0.221822602705029 0.15151156282233 1.46406385475113 0.144294286219886
"ABCA7_1" 0.286341381056892 0.277131691980667 1.0332321756866 0.302383676380576
"ABCA7_2" 0.166789396170837 0.204773396169937 0.814507154202896 0.41604420743052
"SCIMP" 0.316662330905309 0.237236226882972 1.33479753520746 0.183096962861006
"CD2AP" -0.25537195275195 0.167908530769595 -1.52089921567102 0.129417614306414
"CD33" 0.0179613830264935 0.165113647658712 0.108781940688631 0.913453363200167
"EPHA1" -0.217088969327488 0.207575670631896 -1.04583050926263 0.296544517517482
"MS4A" 0.0555942663746766 0.150510057080715 0.369372435656329 0.712129322861634
"INPP5D" -0.25055465611321 0.160879747210711 -1.55740334291456 0.120577253954402
"TREML2" -0.271517709671498 0.162382232524044 -1.67209001533646 0.0956957986683819
"PTK2B" 0.282692442389859 0.173804881887771 1.62649310720972 0.105042331920546
"SLC24A4RIN3" 0.241586123576114 0.193314255589251 1.24970671635014 0.212517657509604
"NME8" -0.169423982610795 0.161843203852204 -1.0468402662463 0.296134378082713
"FERMT2" -0.739028671737858 0.28790476836346 -2.56692056869612 0.0108144263816791
"CASS4" -0.041370598452551 0.262257853716508 -0.157747796171898 0.874776581358748
"rs6678275_C" -0.332810481638681 0.199430665252032 -1.66880294571594 0.0963463937166609
"HS3ST1" -0.0205608103575487 0.17094118932147 -0.120280024019736 0.904353162027489
"MEF2C" 0.152204882471021 0.167690637868982 0.907652832652116 0.364892575860856
"MTHFD1L" 0.261055505004548 0.285927761321247 0.913012097175293 0.362024455178157
"PILRA_1" -0.177701520656708 0.170853479144735 -1.04008136999173 0.299257305148374
"PILRA_2" -0.119491929442213 0.172087240026212 -0.694368329830915 0.488064159724432
"CWPW1" -0.105401350337585 0.172239757434145 -0.611945533991387 0.541102448565723
"NDUFAF6" 0.0100208354003378 0.147003012437959 0.0681675513593095 0.945704053377676
"ECHDC3" 0.120700340873877 0.16414335997248 0.735334898067842 0.462790786220992
"FRMD4A_1" -0.135370671624447 0.16245361718435 -0.83328813461156 0.405392489770959
"FRMD4A_2" -0.578477836632281 0.249888777061034 -2.31494124480425 0.0213393916430771
"GAB2" -0.121254355400695 0.205568540339314 -0.58984879301352 0.555767706888653
"ADAMST20" -0.0455377853741916 0.163044417583852 -0.279296807882257 0.780236565058309
"SPPL2A" -0.179994054696789 0.160548218624705 -1.12112146891857 0.263258789245185
"rs74615166_C" -0.44621513944223 0.497168768202974 -0.89751241023261 0.370266414339152
"TOMM40" 0.164742185944653 0.173798104621927 0.947894030852793 0.343997854973481
