# Supplementary material for: Exploring Genetic Associations of Alzheimer’s Disease Loci With Mild Cognitive Impairment Neurocognitive Endophenotypes
Source: Front Aging Neurosci. 2018 Oct 30;10:340. doi: 10.3389/fnagi.2018.00340 (PMC6218590; doi:10.3389/fnagi.2018.00340)
Supplement: DATA SHEET S1 — LinearRegressionResults∖RegressionResults_AgeCoDe: all_MCI, mild cognitive impairment total sample; CERAD, the consortium to establish a registry for Alzheimer’s disease; DR, delayed recall from the CERAD; edu, adjusted by educational level; full, adjusted by age, gender, and educational level; unadj, unadjusted by age, gender, and educational level; IR, immediate recall from the CERAD; REC, recognition from the CERAD; VF, semantic verbal fluency (animals 1 minute) from the CERAD; Amn_MCI, amnestic mild cognitive impairment; NONAmn, non-amnestic mild cognitive impairment. LinearRegressionResults∖RegressionResults_DCN: DCN, The German Dementia Competence Network; all_MCI, mild cognitive impairment total sample; CERAD, the consortium to establish a registry for Alzheimer’s disease; bnt, Boston naming test 15- item version from the CERAD; edu, adjusted by educational level; full, adjusted by age, gender, and educational level ; unadj, unadjusted by age, gender, and educational level;cdt, clock drawing test; commands, commands item from the ADAS-Cog; conpraRECALL, constructional praxis recall from the CERAD; conpra, constructional praxis from the CERAD; idpra, ideational praxis from the ADAS-Cog; ori, orientation from the ADAS-Cog; rec, recognition from the CERAD; tmta, Trail Making Test (part A); tmtb, Trail Making Test (part B); vf, semantic verbal fluency (animals 1 minute) from the CERAD; wldr, delayed recall from the CERAD; wlir, immediate recall from the CERAD; wms_lmII, logical memory delayed recall of the story assessed according to the Wechsler memory scale; wms_lmI, logical memory immediate recall of the story from the Wechsler memory scale. [file Data_Sheet_1.ZIP › LinearRegressionResults/RegressionResults_DCN/DCN_amnestic_MCI_cdt_edu.txt]

"Estimate" "Std. Error" "t value" "Pr(>|t|)"
"E4_dose" 0.0240017343806073 0.0955026569405088 0.251320069509256 0.801758538337907
"E2_dose" -0.118818746393103 0.198405652333498 -0.598867748955974 0.5497650555367
"CLU_1" 0.0755683934186588 0.0844759380642142 0.894555244372849 0.371798710257372
"CLU_2" -0.197787321647139 0.0907239426613614 -2.18010059798002 0.0300918510622123
"SORL1_1" 0.00697760274651039 0.0879255122851359 0.0793581130796548 0.936805923375669
"SORL1_2" 0.0407459229952716 0.196887390834756 0.206950393433112 0.836200099828747
"SORL1_3" 0.149148010889098 0.0966773069614133 1.5427406449026 0.124035334797142
"BIN1_1" -0.127795841056231 0.0896842499734275 -1.42495300004288 0.155292469140156
"BIN1_2" -0.0994448957487134 0.0937260192699752 -1.06101695690569 0.289603091961283
"CR1_1" 0.0203691103929237 0.10596844612618 0.192218638071465 0.847711281143842
"CR1_2" -0.0240034959577996 0.100822438066482 -0.238076924324838 0.81199681344469
"PICALM_1" 0.000521135601852449 0.0853054260714693 0.00610905572895022 0.995130122291046
"PICALM_2" -0.0383922440209404 0.0849120538321334 -0.452141271919295 0.651519800614837
"ABCA7_1" -0.0808926168195059 0.156344199812972 -0.517400817659207 0.605287825386794
"ABCA7_2" -0.0169027063730726 0.114735164477457 -0.147319319670245 0.882986768342749
"SCIMP" -0.0140411754871724 0.128896731539502 -0.108933526238168 0.913339238742545
"CD2AP" 0.0461406395307247 0.0941616449553977 0.490015223848102 0.624512404393286
"CD33" 0.0097084192146616 0.0920360829386604 0.105484924006729 0.916067377360892
"EPHA1" -0.126744673216716 0.115783466736485 -1.0946698763579 0.2746156656685
"MS4A" -0.0673190736161237 0.0838665701958151 -0.80269258011797 0.422840606761794
"INPP5D" -0.0301290499985791 0.0878854394638075 -0.342821861987578 0.73200947974649
"TREML2" -0.0654914351914655 0.0887553283775156 -0.737887362805999 0.461248350296278
"PTK2B" -0.0813778073919656 0.0945261265634394 -0.860902803812134 0.390084781404248
"SLC24A4RIN3" 0.0153073353246985 0.105971561794868 0.144447576929453 0.885258952734564
"NME8" 0.0892724235774019 0.0881227360529889 1.01304643473305 0.311979784943355
"FERMT2" 0.223393069224544 0.156420646135996 1.42815590360317 0.154447085949442
"CASS4" -0.0867140242578399 0.142109156546259 -0.610193082312842 0.542266870881624
"rs6678275_C" 0.0397859742337504 0.108253584539754 0.367525698136489 0.713525914944117
"HS3ST1" -0.137126374175471 0.0919546027493578 -1.49123991704078 0.137110759493527
"MEF2C" -0.212392643435854 0.0898335802172124 -2.36429008976711 0.0188000560105131
"MTHFD1L" 0.207862329981618 0.161246254093173 1.28909865938039 0.198443140302809
"PILRA_1" 0.143033568628115 0.0924020667473173 1.54794772090168 0.122851200784281
"PILRA_2" 0.0811276345351453 0.0932390029088835 0.87010405521417 0.385046133960184
"CWPW1" 0.0737071705770675 0.0932804053852674 0.79016777717294 0.430149873647788
"NDUFAF6" 0.00701651250326294 0.0798694177043679 0.087849801650416 0.93006367854676
"ECHDC3" 0.0598324321691263 0.089026502692754 0.672074386383777 0.502133110524051
"FRMD4A_1" 0.0664903455695068 0.0906365603120798 0.733592993164869 0.463817256343912
"FRMD4A_2" -0.149063371861299 0.140147818396712 -1.06361535674676 0.288429308933007
"GAB2" 0.0477836835512013 0.117012239859455 0.408364830966359 0.683321344863403
"ADAMST20" 0.0604657004536745 0.0879781001344587 0.687281270694224 0.492518089333055
"SPPL2A" 0.106342983272492 0.0865767075363454 1.22830939520135 0.220441559062382
"rs74615166_C" 0.03152837375032 0.269765490884088 0.116873265171886 0.907050711138302
"TOMM40" 0.0552449732802564 0.0971409376784306 0.568709491595973 0.570012435747743
