# Supplementary material for: Exploring Genetic Associations of Alzheimer’s Disease Loci With Mild Cognitive Impairment Neurocognitive Endophenotypes
Source: Front Aging Neurosci. 2018 Oct 30;10:340. doi: 10.3389/fnagi.2018.00340 (PMC6218590; doi:10.3389/fnagi.2018.00340)
Supplement: DATA SHEET S1 — LinearRegressionResults∖RegressionResults_AgeCoDe: all_MCI, mild cognitive impairment total sample; CERAD, the consortium to establish a registry for Alzheimer’s disease; DR, delayed recall from the CERAD; edu, adjusted by educational level; full, adjusted by age, gender, and educational level; unadj, unadjusted by age, gender, and educational level; IR, immediate recall from the CERAD; REC, recognition from the CERAD; VF, semantic verbal fluency (animals 1 minute) from the CERAD; Amn_MCI, amnestic mild cognitive impairment; NONAmn, non-amnestic mild cognitive impairment. LinearRegressionResults∖RegressionResults_DCN: DCN, The German Dementia Competence Network; all_MCI, mild cognitive impairment total sample; CERAD, the consortium to establish a registry for Alzheimer’s disease; bnt, Boston naming test 15- item version from the CERAD; edu, adjusted by educational level; full, adjusted by age, gender, and educational level ; unadj, unadjusted by age, gender, and educational level;cdt, clock drawing test; commands, commands item from the ADAS-Cog; conpraRECALL, constructional praxis recall from the CERAD; conpra, constructional praxis from the CERAD; idpra, ideational praxis from the ADAS-Cog; ori, orientation from the ADAS-Cog; rec, recognition from the CERAD; tmta, Trail Making Test (part A); tmtb, Trail Making Test (part B); vf, semantic verbal fluency (animals 1 minute) from the CERAD; wldr, delayed recall from the CERAD; wlir, immediate recall from the CERAD; wms_lmII, logical memory delayed recall of the story assessed according to the Wechsler memory scale; wms_lmI, logical memory immediate recall of the story from the Wechsler memory scale. [file Data_Sheet_1.ZIP › LinearRegressionResults/RegressionResults_DCN/DCN_amnestic_MCI_cdt_full.txt]

"Estimate" "Std. Error" "t value" "Pr(>|t|)"
"E4_dose" 0.0060049166274077 0.0942927721834023 0.0636837425431501 0.949269700775114
"E2_dose" -0.073731865789357 0.196374448954376 -0.375465678869898 0.707612275053844
"CLU_1" 0.0600155742272544 0.0835191334887292 0.718584732866673 0.473004706758586
"CLU_2" -0.166130031828261 0.0904535084032573 -1.83663447400652 0.0673431067214212
"SORL1_1" -0.00130872002987544 0.0867156588290823 -0.0150920842619088 0.987969820821252
"SORL1_2" 0.0396940057047197 0.194208985065382 0.20438810125781 0.838200862612661
"SORL1_3" 0.125729534467804 0.0961013926946978 1.30830085748321 0.191863717798697
"BIN1_1" -0.151079088865098 0.0885805435748808 -1.70555612742864 0.0892158179630909
"BIN1_2" -0.128670087565786 0.0927802429833565 -1.38682636980017 0.16661374580544
"CR1_1" 0.0459468812337797 0.104777211175419 0.438519795653417 0.661352572675068
"CR1_2" 0.00596781947460758 0.0999623922865337 0.0597006467942597 0.952437260505738
"PICALM_1" 0.0117649119821141 0.0852505778526502 0.138003897198785 0.890338699922222
"PICALM_2" -0.032425742002143 0.0850256057239867 -0.381364433996561 0.703226261013335
"ABCA7_1" -0.0573404537233277 0.154358032081449 -0.371476967865665 0.710567315845897
"ABCA7_2" -0.00497112397721535 0.113192081497601 -0.043917594865686 0.965001846441087
"SCIMP" -0.0151683653160215 0.128130246256412 -0.11838239415904 0.905856791070008
"CD2AP" 0.00541956957891595 0.0934384717322242 0.0580014792455868 0.953789726559595
"CD33" 0.0073674662680527 0.090860070594029 0.0810858523428977 0.935432657761815
"EPHA1" -0.132814632569248 0.114373599209183 -1.1612350532603 0.246556954711614
"MS4A" -0.0430378314080783 0.0832562066241224 -0.516932408443512 0.605618830854256
"INPP5D" -0.037390825073699 0.0872480786968155 -0.42855757550411 0.668602802020112
"TREML2" -0.085427533111439 0.0883303181943951 -0.96713716035113 0.334381177762939
"PTK2B" -0.100072148343151 0.0939334186549024 -1.06535192454563 0.287712686800035
"SLC24A4RIN3" 0.0331023291210104 0.105389253241492 0.314095869387734 0.75370205101612
"NME8" 0.0708549834730433 0.0877856636609302 0.807136160030854 0.420331497558888
"FERMT2" 0.267991453672293 0.155697210532379 1.72123477842631 0.0864069807607424
"CASS4" -0.0483052116043996 0.142118140634658 -0.339894762123138 0.734212327229509
"rs6678275_C" 0.0296083916825196 0.107482898018959 0.275470723512655 0.783175110628937
"HS3ST1" -0.128016017119424 0.0912970895734254 -1.40219165493187 0.162060045270608
"MEF2C" -0.211495335352804 0.0892233031384213 -2.37040468031866 0.0185042944050372
"MTHFD1L" 0.209458451538768 0.159532507833225 1.3129515381137 0.190297825705841
"PILRA_1" 0.140244020035329 0.0919696808761199 1.52489405964377 0.12851038108896
"PILRA_2" 0.0807583095128436 0.0928305863040117 0.869953672902243 0.385134376025571
"CWPW1" 0.0737305384330592 0.0929226581918058 0.793461356657154 0.428238193228578
"NDUFAF6" 0.0285432793743304 0.0796198308012712 0.358494599738268 0.72026637209297
"ECHDC3" 0.0582582862860322 0.0882915938985638 0.659839557919453 0.509945392184207
"FRMD4A_1" 0.066033898940815 0.0894417240166575 0.738289648000489 0.460968033903257
"FRMD4A_2" -0.119951202776552 0.138371193589825 -0.866879873365297 0.386763576088149
"GAB2" 0.0263825072386206 0.115709863736822 0.228005689287015 0.819811254711801
"ADAMST20" 0.0681689701634095 0.0872748073475255 0.781084166613658 0.435469105834442
"SPPL2A" 0.106272044939024 0.0859093625025754 1.23702518378993 0.217202497642776
"rs74615166_C" 0.021292909834108 0.267827497251808 0.0795023291207798 0.936694709042569
"TOMM40" 0.0354405263188025 0.0969357287115081 0.365608499465431 0.714937277021304
