# Supplementary material for: Exploring Genetic Associations of Alzheimer’s Disease Loci With Mild Cognitive Impairment Neurocognitive Endophenotypes
Source: Front Aging Neurosci. 2018 Oct 30;10:340. doi: 10.3389/fnagi.2018.00340 (PMC6218590; doi:10.3389/fnagi.2018.00340)
Supplement: DATA SHEET S1 — LinearRegressionResults∖RegressionResults_AgeCoDe: all_MCI, mild cognitive impairment total sample; CERAD, the consortium to establish a registry for Alzheimer’s disease; DR, delayed recall from the CERAD; edu, adjusted by educational level; full, adjusted by age, gender, and educational level; unadj, unadjusted by age, gender, and educational level; IR, immediate recall from the CERAD; REC, recognition from the CERAD; VF, semantic verbal fluency (animals 1 minute) from the CERAD; Amn_MCI, amnestic mild cognitive impairment; NONAmn, non-amnestic mild cognitive impairment. LinearRegressionResults∖RegressionResults_DCN: DCN, The German Dementia Competence Network; all_MCI, mild cognitive impairment total sample; CERAD, the consortium to establish a registry for Alzheimer’s disease; bnt, Boston naming test 15- item version from the CERAD; edu, adjusted by educational level; full, adjusted by age, gender, and educational level ; unadj, unadjusted by age, gender, and educational level;cdt, clock drawing test; commands, commands item from the ADAS-Cog; conpraRECALL, constructional praxis recall from the CERAD; conpra, constructional praxis from the CERAD; idpra, ideational praxis from the ADAS-Cog; ori, orientation from the ADAS-Cog; rec, recognition from the CERAD; tmta, Trail Making Test (part A); tmtb, Trail Making Test (part B); vf, semantic verbal fluency (animals 1 minute) from the CERAD; wldr, delayed recall from the CERAD; wlir, immediate recall from the CERAD; wms_lmII, logical memory delayed recall of the story assessed according to the Wechsler memory scale; wms_lmI, logical memory immediate recall of the story from the Wechsler memory scale. [file Data_Sheet_1.ZIP › LinearRegressionResults/RegressionResults_DCN/DCN_amnestic_MCI_cdt_unadj.txt]

"Estimate" "Std. Error" "t value" "Pr(>|t|)"
"E4_dose" 0.0145431446624993 0.0965328572672295 0.150654865858159 0.880360468240352
"E2_dose" -0.151296829971183 0.200202878113733 -0.755717557093425 0.45047733977953
"CLU_1" 0.0971752837326612 0.0850266388625616 1.14288045526223 0.254067989886096
"CLU_2" -0.202249880325515 0.0918603296239944 -2.20171080545182 0.0285072096985877
"SORL1_1" -0.0171267043565014 0.0885336133703984 -0.19344860900287 0.846750974236464
"SORL1_2" 0.0709121245828705 0.198673837431573 0.356927341312839 0.721416007124417
"SORL1_3" 0.1460628727383 0.0979390709145428 1.49136469617674 0.136999596453089
"BIN1_1" -0.126454995966348 0.0907759731991482 -1.39304478387607 0.164715178500643
"BIN1_2" -0.0915073644625505 0.0948427453782212 -0.964832514048706 0.335464243745874
"CR1_1" 0.0045400238948623 0.107094232760077 0.0423927953714678 0.966215893920886
"CR1_2" -0.0479112833764005 0.101623975911803 -0.471456493868944 0.637683235590529
"PICALM_1" -0.00725628352087483 0.0862556357510364 -0.0841253265098987 0.93301755360381
"PICALM_2" -0.0401036588494893 0.0859278376780104 -0.466713232093261 0.641069291425823
"ABCA7_1" -0.113494809688583 0.15769180696718 -0.719725468756939 0.472296505226428
"ABCA7_2" -0.0436035701004095 0.11567509978714 -0.376948627497595 0.706498322561683
"SCIMP" -0.0266366286774471 0.131234192008595 -0.202970188407169 0.83931647408849
"CD2AP" 0.0511060259344013 0.0952895320542908 0.536323611131639 0.592165352687754
"CD33" 0.00908430232558117 0.0932156328334469 0.0974547085016582 0.922435524009588
"EPHA1" -0.112127926018687 0.117157808487886 -0.957067458549131 0.339367754112237
"MS4A" -0.0719234160473609 0.0849148108178513 -0.847006727738487 0.397719936220624
"INPP5D" -0.0479906599483851 0.0893207743461003 -0.53728441451292 0.591528926195373
"TREML2" -0.0465357098029388 0.0902726700634007 -0.515501643745063 0.60663888402169
"PTK2B" -0.108994821593247 0.0957859308559036 -1.13790011350638 0.256205667309857
"SLC24A4RIN3" 0.0103979921118671 0.107938828730738 0.0963322673975437 0.923330610624403
"NME8" 0.125458771715194 0.0888288527978685 1.41236510169368 0.15903371788678
"FERMT2" 0.215705569769732 0.159384668975044 1.35336460625022 0.177110127112864
"CASS4" -0.138406374501991 0.143668655845221 -0.963372098720693 0.336252531550363
"rs6678275_C" 0.0468282185628753 0.110240552490988 0.424782146902823 0.671345458930101
"HS3ST1" -0.132035663241001 0.0936997977942491 -1.40913498587192 0.159985554401144
"MEF2C" -0.228665136110199 0.0912457847135075 -2.50603506592836 0.0128184775086101
"MTHFD1L" 0.196431907341678 0.163310931469143 1.20280930109564 0.230077210336946
"PILRA_1" 0.171774962539164 0.0934880872593013 1.8373994759645 0.0672877091820943
"PILRA_2" 0.110134436401241 0.0944173314904919 1.16646419320093 0.244491535517124
"CWPW1" 0.101277183293063 0.0945207906315384 1.07148049245443 0.284943216416886
"NDUFAF6" 0.0183246073298428 0.0812759567527749 0.225461600969923 0.821796631762557
"ECHDC3" 0.0535001583782069 0.0906834417416916 0.589966121164657 0.555723766756476
"FRMD4A_1" 0.0765298628044298 0.0917020986639865 0.834548651769131 0.404688449200058
"FRMD4A_2" -0.129921259842519 0.141836920659778 -0.915990415176588 0.360465802887606
"GAB2" 0.0327468230694029 0.118412749111984 0.276548119311325 0.782332598938674
"ADAMST20" 0.0630725427085921 0.0896109283546673 0.70384878124418 0.482154408710333
"SPPL2A" 0.120595473918001 0.0880154438855899 1.37016265094069 0.171813545016425
"rs74615166_C" -0.0674125071715424 0.273048801399517 -0.246888127052814 0.805188885586895
"TOMM40" 0.0483145312919687 0.0982904570480225 0.491548546451089 0.62342500254525
