# Supplementary material for: Exploring Genetic Associations of Alzheimer’s Disease Loci With Mild Cognitive Impairment Neurocognitive Endophenotypes
Source: Front Aging Neurosci. 2018 Oct 30;10:340. doi: 10.3389/fnagi.2018.00340 (PMC6218590; doi:10.3389/fnagi.2018.00340)
Supplement: DATA SHEET S1 — LinearRegressionResults∖RegressionResults_AgeCoDe: all_MCI, mild cognitive impairment total sample; CERAD, the consortium to establish a registry for Alzheimer’s disease; DR, delayed recall from the CERAD; edu, adjusted by educational level; full, adjusted by age, gender, and educational level; unadj, unadjusted by age, gender, and educational level; IR, immediate recall from the CERAD; REC, recognition from the CERAD; VF, semantic verbal fluency (animals 1 minute) from the CERAD; Amn_MCI, amnestic mild cognitive impairment; NONAmn, non-amnestic mild cognitive impairment. LinearRegressionResults∖RegressionResults_DCN: DCN, The German Dementia Competence Network; all_MCI, mild cognitive impairment total sample; CERAD, the consortium to establish a registry for Alzheimer’s disease; bnt, Boston naming test 15- item version from the CERAD; edu, adjusted by educational level; full, adjusted by age, gender, and educational level ; unadj, unadjusted by age, gender, and educational level;cdt, clock drawing test; commands, commands item from the ADAS-Cog; conpraRECALL, constructional praxis recall from the CERAD; conpra, constructional praxis from the CERAD; idpra, ideational praxis from the ADAS-Cog; ori, orientation from the ADAS-Cog; rec, recognition from the CERAD; tmta, Trail Making Test (part A); tmtb, Trail Making Test (part B); vf, semantic verbal fluency (animals 1 minute) from the CERAD; wldr, delayed recall from the CERAD; wlir, immediate recall from the CERAD; wms_lmII, logical memory delayed recall of the story assessed according to the Wechsler memory scale; wms_lmI, logical memory immediate recall of the story from the Wechsler memory scale. [file Data_Sheet_1.ZIP › LinearRegressionResults/RegressionResults_DCN/DCN_amnestic_MCI_commands_edu.txt]

"Estimate" "Std. Error" "t value" "Pr(>|t|)"
"E4_dose" -0.0586381044366598 0.0642513855870405 -0.912635640475388 0.362273208930954
"E2_dose" 0.0240288938066183 0.132813226839968 0.180922445590241 0.856568324967995
"CLU_1" 0.15413952782566 0.0562402734852899 2.74073218840191 0.00653775456094822
"CLU_2" -0.1503610767053 0.0606487215655362 -2.47921263340764 0.0137781072388578
"SORL1_1" -0.0457665339921874 0.059261619027153 -0.772279508111612 0.440634505151603
"SORL1_2" 0.0634070256340688 0.131763071884064 0.481220001381414 0.630748462179585
"SORL1_3" -0.147454096404582 0.0639923913306666 -2.30424419744913 0.021968253692346
"BIN1_1" -0.0610440742225949 0.0603590425859711 -1.01134927936685 0.312751404225332
"BIN1_2" -0.0706687995729028 0.0629235978991578 -1.12308898302601 0.262393663306968
"CR1_1" 0.0778436319211464 0.0718542404242115 1.0833547395613 0.27961392997014
"CR1_2" 0.0712413724913028 0.068231890551194 1.04410667674305 0.297366497743396
"PICALM_1" -0.00274149760764754 0.0581005832176655 -0.0471853715715196 0.962400498133238
"PICALM_2" 0.0154808407104129 0.0574226039082602 0.269594892198646 0.787677092887289
"ABCA7_1" 0.0603211695058337 0.10426401766287 0.578542539007829 0.563378375390121
"ABCA7_2" 0.0474895530497003 0.0770361279783261 0.61645820339077 0.538109638018456
"SCIMP" -0.0352427203615111 0.0890075952620327 -0.395951831501108 0.692474268429695
"CD2AP" -0.0500152958010555 0.0627315637395183 -0.797290754758405 0.425985369254145
"CD33" 0.0297555187407828 0.0621733811622642 0.478589360664251 0.632618105275379
"EPHA1" -0.0284926540015862 0.0783403602646718 -0.363703382334778 0.716365197111552
"MS4A" -0.00438237541720789 0.05663588205015 -0.0773780730266969 0.938380092787811
"INPP5D" -0.0289408209057743 0.0606436587344543 -0.477227487749379 0.633612121212667
"TREML2" -0.0115928334268588 0.0612493231369498 -0.189272841447373 0.850030731669933
"PTK2B" -0.0109224020392435 0.0668346907889038 -0.16342414261692 0.870314963135727
"SLC24A4RIN3" 0.0305217413954779 0.0723249718141826 0.422008341377504 0.673377304099006
"NME8" -0.012755996194482 0.0614232248946741 -0.207673827226679 0.835650722264719
"FERMT2" 0.0635915720596734 0.108604040449466 0.585535968979558 0.558709306821364
"CASS4" -0.0515930644340405 0.0981236176818653 -0.525796598748679 0.599490090713829
"rs6678275_C" 0.0467076095420994 0.0748511114232549 0.624006893872096 0.533185290991319
"HS3ST1" 0.0100044847495977 0.0638405528363473 0.156710496778494 0.875597994531728
"MEF2C" -0.0246051083155157 0.0632029022801159 -0.389303456453085 0.697379155621709
"MTHFD1L" 0.0168953523710901 0.106951069583929 0.157972729368842 0.874596807099069
"PILRA_1" -0.00456687956503975 0.0639962506080774 -0.0713616738738025 0.943166289460594
"PILRA_2" -0.00405901648362986 0.0643877910471493 -0.0630401574214211 0.949784302913097
"CWPW1" 0.00147717684392013 0.0643967181419033 0.0229386976004748 0.981717253466005
"NDUFAF6" 0.00896602970436005 0.0551387069021717 0.162608632086127 0.870956390421062
"ECHDC3" -0.0713877557499087 0.0617056689112083 -1.15690757445045 0.248401276748773
"FRMD4A_1" 0.0199861023181096 0.0613438770766836 0.325804355227267 0.744824741554827
"FRMD4A_2" 0.0790564384340282 0.0959868427343314 0.82361744778748 0.410883859996689
"GAB2" 0.121934199350378 0.0763973725045539 1.59605226401091 0.111646877133529
"ADAMST20" 0.0344930217508982 0.0612090630552658 0.563528014139906 0.573574510240757
"SPPL2A" 0.0576549816357328 0.0597562228020661 0.964836446016788 0.335548060307946
"rs74615166_C" 0.128213722583629 0.184629888905231 0.694436438996289 0.488045739249641
"TOMM40" 0.0393625921870804 0.0651345772255911 0.60432713105283 0.546131766815796
