# Supplementary material for: Exploring Genetic Associations of Alzheimer’s Disease Loci With Mild Cognitive Impairment Neurocognitive Endophenotypes
Source: Front Aging Neurosci. 2018 Oct 30;10:340. doi: 10.3389/fnagi.2018.00340 (PMC6218590; doi:10.3389/fnagi.2018.00340)
Supplement: DATA SHEET S1 — LinearRegressionResults∖RegressionResults_AgeCoDe: all_MCI, mild cognitive impairment total sample; CERAD, the consortium to establish a registry for Alzheimer’s disease; DR, delayed recall from the CERAD; edu, adjusted by educational level; full, adjusted by age, gender, and educational level; unadj, unadjusted by age, gender, and educational level; IR, immediate recall from the CERAD; REC, recognition from the CERAD; VF, semantic verbal fluency (animals 1 minute) from the CERAD; Amn_MCI, amnestic mild cognitive impairment; NONAmn, non-amnestic mild cognitive impairment. LinearRegressionResults∖RegressionResults_DCN: DCN, The German Dementia Competence Network; all_MCI, mild cognitive impairment total sample; CERAD, the consortium to establish a registry for Alzheimer’s disease; bnt, Boston naming test 15- item version from the CERAD; edu, adjusted by educational level; full, adjusted by age, gender, and educational level ; unadj, unadjusted by age, gender, and educational level;cdt, clock drawing test; commands, commands item from the ADAS-Cog; conpraRECALL, constructional praxis recall from the CERAD; conpra, constructional praxis from the CERAD; idpra, ideational praxis from the ADAS-Cog; ori, orientation from the ADAS-Cog; rec, recognition from the CERAD; tmta, Trail Making Test (part A); tmtb, Trail Making Test (part B); vf, semantic verbal fluency (animals 1 minute) from the CERAD; wldr, delayed recall from the CERAD; wlir, immediate recall from the CERAD; wms_lmII, logical memory delayed recall of the story assessed according to the Wechsler memory scale; wms_lmI, logical memory immediate recall of the story from the Wechsler memory scale. [file Data_Sheet_1.ZIP › LinearRegressionResults/RegressionResults_DCN/DCN_amnestic_MCI_commands_full.txt]

"Estimate" "Std. Error" "t value" "Pr(>|t|)"
"E4_dose" -0.0682100837985078 0.0639459507267236 -1.06668339470011 0.287104302331457
"E2_dose" 0.0425009741388015 0.132543096773289 0.320657772252734 0.748727323789396
"CLU_1" 0.145284602557845 0.0562375098968098 2.58341101560912 0.0103110798029818
"CLU_2" -0.13359205772337 0.0612016663856245 -2.18281732529344 0.0299172343636377
"SORL1_1" -0.0501384150880224 0.05900557988856 -0.849723283504977 0.396248866678141
"SORL1_2" 0.0676999780549716 0.131224860028633 0.515908175022626 0.606342322484735
"SORL1_3" -0.15778654131199 0.0640050345608009 -2.46522078137623 0.0143200647400019
"BIN1_1" -0.0714548343958498 0.0601455135821032 -1.18803265846768 0.235868415621848
"BIN1_2" -0.0849727177770518 0.0628029250947825 -1.3530057341885 0.177189816256687
"CR1_1" 0.0872694583006342 0.0715290618199396 1.22005596159388 0.223512188320553
"CR1_2" 0.0845848128319971 0.068036739159659 1.24322261585032 0.214868268545133
"PICALM_1" 0.00493004807023708 0.0585814400397004 0.0841571676438135 0.9329945366256
"PICALM_2" 0.0245672822662787 0.0579879038629291 0.423662188658352 0.672150750778407
"ABCA7_1" 0.0682939242830323 0.103735358797392 0.658347597914218 0.510877849660128
"ABCA7_2" 0.0527282454450758 0.0766296388373413 0.688092052175789 0.491987740642205
"SCIMP" -0.0410367786967908 0.0888928025034215 -0.461643435026264 0.644736873326669
"CD2AP" -0.074170706332354 0.0627706739156055 -1.18161398795998 0.238410253367878
"CD33" 0.0262715197506749 0.0619257477689639 0.424242269123502 0.671729479413304
"EPHA1" -0.0284609284352453 0.0780932389394387 -0.364448047254344 0.715811929918559
"MS4A" 0.0102666363527415 0.0567623567667211 0.180870508864437 0.856605921508145
"INPP5D" -0.0281203138023836 0.0604676257221195 -0.465047427719607 0.6423006836233
"TREML2" -0.0168519028297965 0.0612705671396658 -0.275040751481583 0.783511194622253
"PTK2B" -0.0212986339535074 0.0668378687415261 -0.318661177481182 0.750248460860767
"SLC24A4RIN3" 0.0419375095018426 0.0723498985660562 0.579648490640981 0.562671592301948
"NME8" -0.0204141438587074 0.061359208182814 -0.332698945492995 0.739639246567518
"FERMT2" 0.0853422354152759 0.108879245650775 0.783824638985903 0.433882043069855
"CASS4" -0.0345683937604929 0.0989594526441092 -0.349318764775431 0.727142895213627
"rs6678275_C" 0.0384660775202961 0.0747831976536271 0.514367915884785 0.607447372153488
"HS3ST1" 0.0141144118277934 0.0636941805811703 0.221596568148111 0.824808131599822
"MEF2C" -0.0252030302011752 0.0631040734503032 -0.399388325082112 0.689946713921995
"MTHFD1L" 0.0106075089902383 0.106674931237896 0.0994376923157562 0.920865374322393
"PILRA_1" -0.0098041449951417 0.0640403192941495 -0.15309331844692 0.878447687269737
"PILRA_2" -0.00825425182628357 0.0644659004590387 -0.12804058839647 0.898219379049844
"CWPW1" -0.00276745164935256 0.0645144404678619 -0.0428966232874821 0.965818044917182
"NDUFAF6" 0.0177164853000675 0.0551704761983809 0.321122573536667 0.748384726278792
"ECHDC3" -0.0751343709671476 0.0615303091565856 -1.22109529428727 0.223195702961639
"FRMD4A_1" 0.018110668612393 0.0610530307292029 0.296638322390937 0.766972409646027
"FRMD4A_2" 0.0953851704836478 0.0957131206656978 0.99657361310791 0.319870458276245
"GAB2" 0.110766146916043 0.0763399938714787 1.45095828934073 0.147960932149881
"ADAMST20" 0.037574266126785 0.0610934260125751 0.615029612499567 0.539092343641199
"SPPL2A" 0.0588331298837473 0.0596529239694931 0.986257269029007 0.32495663314477
"rs74615166_C" 0.130767291429725 0.184288687544588 0.70957850518137 0.478624187621733
"TOMM40" 0.0246787803899719 0.065495579549115 0.376800702579711 0.706618775714606
