# Supplementary material for: Exploring Genetic Associations of Alzheimer’s Disease Loci With Mild Cognitive Impairment Neurocognitive Endophenotypes
Source: Front Aging Neurosci. 2018 Oct 30;10:340. doi: 10.3389/fnagi.2018.00340 (PMC6218590; doi:10.3389/fnagi.2018.00340)
Supplement: DATA SHEET S1 — LinearRegressionResults∖RegressionResults_AgeCoDe: all_MCI, mild cognitive impairment total sample; CERAD, the consortium to establish a registry for Alzheimer’s disease; DR, delayed recall from the CERAD; edu, adjusted by educational level; full, adjusted by age, gender, and educational level; unadj, unadjusted by age, gender, and educational level; IR, immediate recall from the CERAD; REC, recognition from the CERAD; VF, semantic verbal fluency (animals 1 minute) from the CERAD; Amn_MCI, amnestic mild cognitive impairment; NONAmn, non-amnestic mild cognitive impairment. LinearRegressionResults∖RegressionResults_DCN: DCN, The German Dementia Competence Network; all_MCI, mild cognitive impairment total sample; CERAD, the consortium to establish a registry for Alzheimer’s disease; bnt, Boston naming test 15- item version from the CERAD; edu, adjusted by educational level; full, adjusted by age, gender, and educational level ; unadj, unadjusted by age, gender, and educational level;cdt, clock drawing test; commands, commands item from the ADAS-Cog; conpraRECALL, constructional praxis recall from the CERAD; conpra, constructional praxis from the CERAD; idpra, ideational praxis from the ADAS-Cog; ori, orientation from the ADAS-Cog; rec, recognition from the CERAD; tmta, Trail Making Test (part A); tmtb, Trail Making Test (part B); vf, semantic verbal fluency (animals 1 minute) from the CERAD; wldr, delayed recall from the CERAD; wlir, immediate recall from the CERAD; wms_lmII, logical memory delayed recall of the story assessed according to the Wechsler memory scale; wms_lmI, logical memory immediate recall of the story from the Wechsler memory scale. [file Data_Sheet_1.ZIP › LinearRegressionResults/RegressionResults_DCN/DCN_amnestic_MCI_commands_unadj.txt]

"Estimate" "Std. Error" "t value" "Pr(>|t|)"
"E4_dose" -0.0669664644774453 0.0648593377748122 -1.032487638248 0.302792238431846
"E2_dose" 0.00192763938315576 0.13403769477445 0.0143813230032005 0.988536663300976
"CLU_1" 0.165888594164456 0.0563201442227716 2.94545755259951 0.00350379729735565
"CLU_2" -0.154269202087994 0.061144554015655 -2.52302440620462 0.0122076135404196
"SORL1_1" -0.0590732019303449 0.0594829475231786 -0.993111545242878 0.321554752312596
"SORL1_2" 0.0820468839336746 0.132715791768151 0.618214930119296 0.536950976933726
"SORL1_3" -0.148295140806184 0.0645675176612741 -2.29674527034091 0.0223961789536623
"BIN1_1" -0.0605713596914176 0.0608693880194131 -0.995103806072431 0.32057020026679
"BIN1_2" -0.0663566094589282 0.0634458559960629 -1.04587775540527 0.296546014891731
"CR1_1" 0.0688685275942894 0.0723970569028318 0.951261426092524 0.342316185598748
"CR1_2" 0.0569746099724685 0.0686040938351586 0.830484112352925 0.406993474955326
"PICALM_1" -0.00760371240076036 0.0586134574501545 -0.129726392735434 0.896879490993806
"PICALM_2" 0.0158182262930448 0.057904222541784 0.273179149959751 0.784922806559222
"ABCA7_1" 0.0408308816974231 0.104855936789925 0.389399808417393 0.697285110275161
"ABCA7_2" 0.0310981535471332 0.0774106860814975 0.401729465546827 0.688198599818074
"SCIMP" -0.0484953303355242 0.0898808194109022 -0.539551493337208 0.589979041876755
"CD2AP" -0.0484507042253518 0.0632224207194361 -0.76635319676168 0.444135666306203
"CD33" 0.0287139476881751 0.0627277823890353 0.457754867055435 0.647495359194415
"EPHA1" -0.0206991020242502 0.0789537724995155 -0.26216735906289 0.79339232329613
"MS4A" -0.00784272163637353 0.057120490123509 -0.137301371529123 0.890894539171627
"INPP5D" -0.0411327524346489 0.0611434058439797 -0.672725895243843 0.501733238486603
"TREML2" -0.00153800844268469 0.0618521369293203 -0.0248658901541624 0.980181458567617
"PTK2B" -0.0309906989309559 0.0671429881736528 -0.461562700349354 0.644789982058019
"SLC24A4RIN3" 0.0299725022914756 0.0731735364121065 0.409608497294339 0.682438383372604
"NME8" 0.0100401606425704 0.0615306537102775 0.163173313416193 0.870511727289113
"FERMT2" 0.0617309481956365 0.109880203229909 0.561802275396896 0.574746126872513
"CASS4" -0.0789758985906098 0.0986164819734658 -0.800838734156623 0.42397346421652
"rs6678275_C" 0.0515048853537583 0.0756947616809546 0.680428661244036 0.496852825458419
"HS3ST1" 0.0124875124875124 0.0645798138934905 0.193365569434865 0.846827213507665
"MEF2C" -0.0333612506979343 0.0638386470038952 -0.522587057584392 0.601717154135935
"MTHFD1L" 0.00832072617246598 0.107793058722475 0.0771916695850391 0.938528238833808
"PILRA_1" 0.0128423442599688 0.064395968123765 0.199427769069123 0.842087695963061
"PILRA_2" 0.0131484408679407 0.0648016701445655 0.202902808501817 0.839373439750631
"CWPW1" 0.017734450879528 0.0648404881494429 0.273508904477308 0.784684316446097
"NDUFAF6" 0.0143555933645256 0.0557419048826818 0.257536827898856 0.796972909085436
"ECHDC3" -0.0747018625217741 0.062404583941813 -1.19705729616637 0.232400245769346
"FRMD4A_1" 0.0276484825916964 0.0617953702955293 0.447419967862813 0.654929271376345
"FRMD4A_2" 0.0851485148514845 0.0967089896724886 0.880461218133346 0.379389643192938
"GAB2" 0.115115261161364 0.0770737801421135 1.49357227515126 0.13645080789072
"ADAMST20" 0.0348134524435099 0.0619263384853138 0.56217521163093 0.574492416604463
"SPPL2A" 0.0669084542271138 0.0603127095561186 1.10935911716681 0.268324506130362
"rs74615166_C" 0.0714285714285707 0.185706312127839 0.384631898669119 0.70083200045799
"TOMM40" 0.0333473154362416 0.0656451638934535 0.507993482815681 0.611869616388207
