# Supplementary material for: Exploring Genetic Associations of Alzheimer’s Disease Loci With Mild Cognitive Impairment Neurocognitive Endophenotypes
Source: Front Aging Neurosci. 2018 Oct 30;10:340. doi: 10.3389/fnagi.2018.00340 (PMC6218590; doi:10.3389/fnagi.2018.00340)
Supplement: DATA SHEET S1 — LinearRegressionResults∖RegressionResults_AgeCoDe: all_MCI, mild cognitive impairment total sample; CERAD, the consortium to establish a registry for Alzheimer’s disease; DR, delayed recall from the CERAD; edu, adjusted by educational level; full, adjusted by age, gender, and educational level; unadj, unadjusted by age, gender, and educational level; IR, immediate recall from the CERAD; REC, recognition from the CERAD; VF, semantic verbal fluency (animals 1 minute) from the CERAD; Amn_MCI, amnestic mild cognitive impairment; NONAmn, non-amnestic mild cognitive impairment. LinearRegressionResults∖RegressionResults_DCN: DCN, The German Dementia Competence Network; all_MCI, mild cognitive impairment total sample; CERAD, the consortium to establish a registry for Alzheimer’s disease; bnt, Boston naming test 15- item version from the CERAD; edu, adjusted by educational level; full, adjusted by age, gender, and educational level ; unadj, unadjusted by age, gender, and educational level;cdt, clock drawing test; commands, commands item from the ADAS-Cog; conpraRECALL, constructional praxis recall from the CERAD; conpra, constructional praxis from the CERAD; idpra, ideational praxis from the ADAS-Cog; ori, orientation from the ADAS-Cog; rec, recognition from the CERAD; tmta, Trail Making Test (part A); tmtb, Trail Making Test (part B); vf, semantic verbal fluency (animals 1 minute) from the CERAD; wldr, delayed recall from the CERAD; wlir, immediate recall from the CERAD; wms_lmII, logical memory delayed recall of the story assessed according to the Wechsler memory scale; wms_lmI, logical memory immediate recall of the story from the Wechsler memory scale. [file Data_Sheet_1.ZIP › LinearRegressionResults/RegressionResults_DCN/DCN_amnestic_MCI_conpra_edu.txt]

"Estimate" "Std. Error" "t value" "Pr(>|t|)"
"E4_dose" -0.00945411438832914 0.128495480849229 -0.0735754621551413 0.941402472954722
"E2_dose" 0.500616967235005 0.265815981054284 1.88332155670043 0.0607276134413632
"CLU_1" 0.000640791348450224 0.114042997561309 0.00561885746738407 0.995520825092545
"CLU_2" 0.178761188175302 0.122940558060842 1.45404568675241 0.147057621792592
"SORL1_1" 0.0501832165499098 0.118538118277711 0.423350878848445 0.672370177979573
"SORL1_2" 0.0415580815081784 0.267047389993475 0.155620624149122 0.876444197999404
"SORL1_3" -0.0595717855775944 0.129666247369952 -0.459423996497944 0.646287479902089
"BIN1_1" -0.160560719302625 0.120874125805882 -1.32832993192007 0.185150792746089
"BIN1_2" -0.121388983407635 0.126249180972031 -0.9615031358859 0.337128833227572
"CR1_1" -0.0717087214225217 0.142582150233257 -0.502929162628071 0.615409436416969
"CR1_2" -0.0252697787974765 0.135694116952358 -0.186226045498705 0.852402345909678
"PICALM_1" 0.0855364682884766 0.115464648183799 0.740802225043961 0.459438613335658
"PICALM_2" 0.0688735415261627 0.114128072346645 0.603475903079927 0.546680689040384
"ABCA7_1" 0.24007091683258 0.208439299383663 1.15175457575634 0.250404415886863
"ABCA7_2" 0.268573229547666 0.153654334499134 1.74790532543798 0.0815765325102793
"SCIMP" -0.0922444235841092 0.179684462206389 -0.513368949387263 0.608125885799251
"CD2AP" -0.342270502090915 0.124700225598121 -2.74474645454109 0.00645015752374845
"CD33" 0.0191577200406138 0.124123168892564 0.154344432321059 0.877449753668447
"EPHA1" -0.22621790629145 0.156035089699524 -1.44978867719483 0.14824465087131
"MS4A" -0.0153942774099372 0.113201797498342 -0.135989690536165 0.891927498770378
"INPP5D" 0.0354086065786365 0.122197475987031 0.289765449675855 0.772224866319025
"TREML2" 0.168307535552935 0.12293283136535 1.36910159542925 0.17214005012753
"PTK2B" 0.187081365199394 0.131802852454005 1.41940300772079 0.156970201850012
"SLC24A4RIN3" 0.169366838853784 0.145954815368174 1.16040596828925 0.246939826484349
"NME8" -0.0154067696809071 0.123351854909323 -0.124900997169704 0.900697707744515
"FERMT2" -0.398614539303073 0.218632999225892 -1.82321305893637 0.0694105837540058
"CASS4" -0.0778116510089366 0.199167178882323 -0.390685109090746 0.696347487934656
"rs6678275_C" -0.205070350372441 0.15078923823021 -1.35998001435195 0.175005331481054
"HS3ST1" 0.0640041101491276 0.128970598499333 0.496269001569833 0.62012071333629
"MEF2C" 0.203906073997058 0.126295334919446 1.61451786106838 0.107618779845207
"MTHFD1L" 0.237331320184957 0.215503100226011 1.10128958672081 0.271723239587184
"PILRA_1" -0.162721867398091 0.129529858677539 -1.25624986438982 0.210144387682822
"PILRA_2" -0.161183763306128 0.130304957322803 -1.23697337858628 0.217204544533939
"CWPW1" -0.15411079745942 0.130358081455385 -1.1822113039625 0.238193680715508
"NDUFAF6" 0.0166472843828323 0.111047707418606 0.149911103703192 0.880950089399716
"ECHDC3" -0.193200764141899 0.123474749990737 -1.56469856514302 0.118860609795479
"FRMD4A_1" 0.226037282020444 0.121643273680095 1.8581979519467 0.0641940952830545
"FRMD4A_2" 0.306629497029164 0.188645259286277 1.62542911594636 0.105200180320709
"GAB2" -0.143783783783784 0.154484474619323 -0.930732904637131 0.352796376023791
"ADAMST20" -0.0487666553675228 0.123045374398761 -0.396330667494104 0.692183698185975
"SPPL2A" -0.17869139301169 0.121113777481337 -1.47540103799689 0.141305473382003
"rs74615166_C" 0.166260114362067 0.37801138034043 0.439828330597709 0.66042403588277
"TOMM40" -0.134060019963639 0.130526069775332 -1.02707466940811 0.305271749385929
