# Supplementary material for: Exploring Genetic Associations of Alzheimer’s Disease Loci With Mild Cognitive Impairment Neurocognitive Endophenotypes
Source: Front Aging Neurosci. 2018 Oct 30;10:340. doi: 10.3389/fnagi.2018.00340 (PMC6218590; doi:10.3389/fnagi.2018.00340)
Supplement: DATA SHEET S1 — LinearRegressionResults∖RegressionResults_AgeCoDe: all_MCI, mild cognitive impairment total sample; CERAD, the consortium to establish a registry for Alzheimer’s disease; DR, delayed recall from the CERAD; edu, adjusted by educational level; full, adjusted by age, gender, and educational level; unadj, unadjusted by age, gender, and educational level; IR, immediate recall from the CERAD; REC, recognition from the CERAD; VF, semantic verbal fluency (animals 1 minute) from the CERAD; Amn_MCI, amnestic mild cognitive impairment; NONAmn, non-amnestic mild cognitive impairment. LinearRegressionResults∖RegressionResults_DCN: DCN, The German Dementia Competence Network; all_MCI, mild cognitive impairment total sample; CERAD, the consortium to establish a registry for Alzheimer’s disease; bnt, Boston naming test 15- item version from the CERAD; edu, adjusted by educational level; full, adjusted by age, gender, and educational level ; unadj, unadjusted by age, gender, and educational level;cdt, clock drawing test; commands, commands item from the ADAS-Cog; conpraRECALL, constructional praxis recall from the CERAD; conpra, constructional praxis from the CERAD; idpra, ideational praxis from the ADAS-Cog; ori, orientation from the ADAS-Cog; rec, recognition from the CERAD; tmta, Trail Making Test (part A); tmtb, Trail Making Test (part B); vf, semantic verbal fluency (animals 1 minute) from the CERAD; wldr, delayed recall from the CERAD; wlir, immediate recall from the CERAD; wms_lmII, logical memory delayed recall of the story assessed according to the Wechsler memory scale; wms_lmI, logical memory immediate recall of the story from the Wechsler memory scale. [file Data_Sheet_1.ZIP › LinearRegressionResults/RegressionResults_DCN/DCN_amnestic_MCI_conpra_full.txt]

"Estimate" "Std. Error" "t value" "Pr(>|t|)"
"E4_dose" 0.00420753305489443 0.127488985350082 0.0330031103733442 0.973696581896132
"E2_dose" 0.437816926653814 0.264756515792773 1.65365874128853 0.0993633237150813
"CLU_1" 0.0229025679846806 0.113097520161248 0.20250283076081 0.839671765565267
"CLU_2" 0.148428834714074 0.12276851385443 1.2090138591241 0.227688476204116
"SORL1_1" 0.0671971684524702 0.117543988519857 0.571676776487115 0.568011348481379
"SORL1_2" 0.0620497749981876 0.264570705150024 0.234530028420957 0.814746163160973
"SORL1_3" -0.0143319218885216 0.12940338892844 -0.110753837339199 0.91189175573172
"BIN1_1" -0.141922569318915 0.120109240594977 -1.18161241063454 0.238369318496609
"BIN1_2" -0.101155353178481 0.125704091360074 -0.804710109941658 0.421674636953275
"CR1_1" -0.0955042030104799 0.141516182364956 -0.674864184536748 0.500322923774143
"CR1_2" -0.0491240363383947 0.135030107172918 -0.363800617261505 0.716283418857766
"PICALM_1" 0.102828704440614 0.115718058941463 0.88861414874433 0.374984270265051
"PICALM_2" 0.0921487468245995 0.114561081509411 0.80436345057575 0.421874418732077
"ABCA7_1" 0.22128342772165 0.206450781412668 1.0718459199209 0.284718845337638
"ABCA7_2" 0.257231594079701 0.152188167196922 1.69022072357872 0.0921066599567103
"SCIMP" -0.106577680641189 0.178329180480852 -0.597645771453723 0.550596482935368
"CD2AP" -0.307081532626765 0.124332025716793 -2.46985063467272 0.0141220203127773
"CD33" 0.0163341245434865 0.122862546697599 0.132946328905989 0.894332353797851
"EPHA1" -0.212275116550196 0.154587055145327 -1.37317524000076 0.170812395592963
"MS4A" -0.037328005062634 0.112624292565503 -0.33143830884375 0.740564042834908
"INPP5D" 0.0465241522677454 0.121100091969928 0.384179330592897 0.701159546490701
"TREML2" 0.201585027221641 0.122125811732861 1.65063408268343 0.100020706196665
"PTK2B" 0.207212797549191 0.130788528038125 1.58433465577951 0.114333114986502
"SLC24A4RIN3" 0.161453262767862 0.144951082196017 1.11384654962099 0.266373653335305
"NME8" 0.0022894078598255 0.122607195272315 0.0186727039529828 0.985116524758295
"FERMT2" -0.462805636182565 0.217332748080625 -2.1294795205501 0.0341542133762665
"CASS4" -0.148687098951585 0.198788265365781 -0.747967183465248 0.455155948147248
"rs6678275_C" -0.199185418585357 0.149537966676928 -1.33200566392408 0.184024746681805
"HS3ST1" 0.047543845300428 0.127919277780255 0.371670682679282 0.710440767506184
"MEF2C" 0.190979729338271 0.125396187755555 1.52301064933938 0.1289713645084
"MTHFD1L" 0.217294471852537 0.214240880226442 1.0142530763637 0.311350305409236
"PILRA_1" -0.174953509646586 0.12870797249869 -1.35930592526711 0.175227471403482
"PILRA_2" -0.178155389500465 0.129508856417894 -1.37562321549347 0.170122241646682
"CWPW1" -0.172781360697273 0.129630808856223 -1.33287265752472 0.18374039945431
"NDUFAF6" -0.00633164117521535 0.110451493824319 -0.0573250841250393 0.954330269334559
"ECHDC3" -0.190865809729726 0.122312336853344 -1.56047880892488 0.11986311878529
"FRMD4A_1" 0.225902053468827 0.120343749632201 1.87713989433799 0.0615498451194305
"FRMD4A_2" 0.280517768715311 0.187232729232934 1.49823041016681 0.135212096548486
"GAB2" -0.113130631605831 0.15342894483089 -0.737348690825734 0.461534440880045
"ADAMST20" -0.0630170804274817 0.121953578679105 -0.516730063275123 0.605783851598329
"SPPL2A" -0.170281133088268 0.120098610001891 -1.4178443288027 0.15743357153292
"rs74615166_C" 0.202651324740902 0.374756322770956 0.540754918402694 0.589139479000202
"TOMM40" -0.143715752812742 0.13059635222574 -1.10045763425555 0.272084740781887
