# Supplementary material for: Exploring Genetic Associations of Alzheimer’s Disease Loci With Mild Cognitive Impairment Neurocognitive Endophenotypes
Source: Front Aging Neurosci. 2018 Oct 30;10:340. doi: 10.3389/fnagi.2018.00340 (PMC6218590; doi:10.3389/fnagi.2018.00340)
Supplement: DATA SHEET S1 — LinearRegressionResults∖RegressionResults_AgeCoDe: all_MCI, mild cognitive impairment total sample; CERAD, the consortium to establish a registry for Alzheimer’s disease; DR, delayed recall from the CERAD; edu, adjusted by educational level; full, adjusted by age, gender, and educational level; unadj, unadjusted by age, gender, and educational level; IR, immediate recall from the CERAD; REC, recognition from the CERAD; VF, semantic verbal fluency (animals 1 minute) from the CERAD; Amn_MCI, amnestic mild cognitive impairment; NONAmn, non-amnestic mild cognitive impairment. LinearRegressionResults∖RegressionResults_DCN: DCN, The German Dementia Competence Network; all_MCI, mild cognitive impairment total sample; CERAD, the consortium to establish a registry for Alzheimer’s disease; bnt, Boston naming test 15- item version from the CERAD; edu, adjusted by educational level; full, adjusted by age, gender, and educational level ; unadj, unadjusted by age, gender, and educational level;cdt, clock drawing test; commands, commands item from the ADAS-Cog; conpraRECALL, constructional praxis recall from the CERAD; conpra, constructional praxis from the CERAD; idpra, ideational praxis from the ADAS-Cog; ori, orientation from the ADAS-Cog; rec, recognition from the CERAD; tmta, Trail Making Test (part A); tmtb, Trail Making Test (part B); vf, semantic verbal fluency (animals 1 minute) from the CERAD; wldr, delayed recall from the CERAD; wlir, immediate recall from the CERAD; wms_lmII, logical memory delayed recall of the story assessed according to the Wechsler memory scale; wms_lmI, logical memory immediate recall of the story from the Wechsler memory scale. [file Data_Sheet_1.ZIP › LinearRegressionResults/RegressionResults_DCN/DCN_amnestic_MCI_conpra_unadj.txt]

"Estimate" "Std. Error" "t value" "Pr(>|t|)"
"E4_dose" 0.0153297211576581 0.132951218105515 0.115303352433311 0.908289755774947
"E2_dose" 0.57404230989136 0.274348480204034 2.09238377943425 0.0373310818331315
"CLU_1" -0.0479599499374224 0.117332273395274 -0.408753265828686 0.683032077522692
"CLU_2" 0.191376097950492 0.127061130039537 1.50617342920641 0.133149953490695
"SORL1_1" 0.0983128458120959 0.121836606619418 0.806923703310261 0.420405241122115
"SORL1_2" -0.0274558498896252 0.275634885780484 -0.0996094881527117 0.92072538602143
"SORL1_3" -0.0572773636720282 0.134087964918838 -0.427162599616584 0.669589188907727
"BIN1_1" -0.163668551196391 0.124972107195261 -1.30964064597766 0.191387162760715
"BIN1_2" -0.138575152041703 0.130411979235579 -1.06259526811856 0.288877871183115
"CR1_1" -0.0369611474505466 0.147240595799182 -0.251025522206913 0.801977838022437
"CR1_2" 0.0274760383386604 0.13975960469451 0.196594991798368 0.84428659959282
"PICALM_1" 0.102894641282357 0.119226375159612 0.863019119256191 0.388868200389206
"PICALM_2" 0.0729193049997473 0.117980540993975 0.618062134530057 0.537034985527901
"ABCA7_1" 0.300523383420569 0.214788751401067 1.3991579235889 0.162868480768229
"ABCA7_2" 0.325202503681887 0.157958903068321 2.05877919740446 0.0404370216433259
"SCIMP" -0.0625650364204007 0.185861323586079 -0.336622139632104 0.736670207402126
"CD2AP" -0.349491078160343 0.1287750702043 -2.71396534753102 0.00706223807591369
"CD33" 0.023619218679838 0.128343772658459 0.184030889778284 0.854122428249281
"EPHA1" -0.256144027433795 0.160991647847851 -1.59103923003428 0.112733140368586
"MS4A" -0.00283695002986246 0.117025300325434 -0.024242193969793 0.980676689475452
"INPP5D" 0.0691371349763121 0.126148597312246 0.5480610680528 0.584114837554988
"TREML2" 0.139199853184066 0.127198990274999 1.094347155454 0.27480399028017
"PTK2B" 0.235308538208308 0.135643873093368 1.7347524281199 0.0839562229692342
"SLC24A4RIN3" 0.169269934414911 0.151060447348744 1.12054437402881 0.263504030969124
"NME8" -0.0825383407800992 0.12655577034627 -0.652189469940925 0.51484853625062
"FERMT2" -0.383850204798126 0.226410886006363 -1.69536991603548 0.0911887581484611
"CASS4" 0.0226590873203869 0.204820962511545 0.110628751288627 0.911995121166282
"rs6678275_C" -0.213738697176599 0.156016512727054 -1.36997484074348 0.171863152302853
"HS3ST1" 0.054974173207214 0.133460909657082 0.411912172249284 0.680739312864049
"MEF2C" 0.232046882082501 0.130383865873956 1.77972083069561 0.0762763011712383
"MTHFD1L" 0.269517743403093 0.222698619223398 1.21023535908289 0.227212915251935
"PILRA_1" -0.220663436953302 0.133011765987824 -1.65897682294889 0.0983124784405923
"PILRA_2" -0.218552067016275 0.133841687054346 -1.63291476539393 0.103683525950845
"CWPW1" -0.208756734638204 0.133993259547672 -1.55796444793503 0.120444174411846
"NDUFAF6" -0.00488639746006545 0.114805854473008 -0.0425622672510512 0.96608276949558
"ECHDC3" -0.178803842578246 0.127848543955597 -1.39855986658985 0.163123083320098
"FRMD4A_1" 0.201138740413664 0.125864888816757 1.59805281921391 0.11115906375827
"FRMD4A_2" 0.266517981600222 0.194980647028748 1.36689453882531 0.172754818146309
"GAB2" -0.119163763066202 0.159736460071726 -0.746002277831215 0.456291875463833
"ADAMST20" -0.0564338908558142 0.127304454042687 -0.443298636172551 0.65791417860584
"SPPL2A" -0.205707491082047 0.125041194010518 -1.64511777666441 0.101140139757051
"rs74615166_C" 0.349743881616391 0.38827056819838 0.900773610627361 0.368532797890674
"TOMM40" -0.115601566129138 0.134952656649299 -0.856608302491973 0.392391302615776
