# Supplementary material for: Exploring Genetic Associations of Alzheimer’s Disease Loci With Mild Cognitive Impairment Neurocognitive Endophenotypes
Source: Front Aging Neurosci. 2018 Oct 30;10:340. doi: 10.3389/fnagi.2018.00340 (PMC6218590; doi:10.3389/fnagi.2018.00340)
Supplement: DATA SHEET S1 — LinearRegressionResults∖RegressionResults_AgeCoDe: all_MCI, mild cognitive impairment total sample; CERAD, the consortium to establish a registry for Alzheimer’s disease; DR, delayed recall from the CERAD; edu, adjusted by educational level; full, adjusted by age, gender, and educational level; unadj, unadjusted by age, gender, and educational level; IR, immediate recall from the CERAD; REC, recognition from the CERAD; VF, semantic verbal fluency (animals 1 minute) from the CERAD; Amn_MCI, amnestic mild cognitive impairment; NONAmn, non-amnestic mild cognitive impairment. LinearRegressionResults∖RegressionResults_DCN: DCN, The German Dementia Competence Network; all_MCI, mild cognitive impairment total sample; CERAD, the consortium to establish a registry for Alzheimer’s disease; bnt, Boston naming test 15- item version from the CERAD; edu, adjusted by educational level; full, adjusted by age, gender, and educational level ; unadj, unadjusted by age, gender, and educational level;cdt, clock drawing test; commands, commands item from the ADAS-Cog; conpraRECALL, constructional praxis recall from the CERAD; conpra, constructional praxis from the CERAD; idpra, ideational praxis from the ADAS-Cog; ori, orientation from the ADAS-Cog; rec, recognition from the CERAD; tmta, Trail Making Test (part A); tmtb, Trail Making Test (part B); vf, semantic verbal fluency (animals 1 minute) from the CERAD; wldr, delayed recall from the CERAD; wlir, immediate recall from the CERAD; wms_lmII, logical memory delayed recall of the story assessed according to the Wechsler memory scale; wms_lmI, logical memory immediate recall of the story from the Wechsler memory scale. [file Data_Sheet_1.ZIP › LinearRegressionResults/RegressionResults_DCN/DCN_amnestic_MCI_conpraRECALL_edu.txt]

"Estimate" "Std. Error" "t value" "Pr(>|t|)"
"E4_dose" -0.860046543576867 0.308762483368779 -2.78546322789368 0.00572369494909811
"E2_dose" 1.53446843765146 0.644711172479148 2.38008662351991 0.0180030706236078
"CLU_1" -0.0874513816615238 0.279462921909954 -0.312926598862734 0.754570213255037
"CLU_2" 0.507322897078436 0.300738644703654 1.68692286812142 0.0927399064712849
"SORL1_1" 0.360316748817896 0.287955278532382 1.25129412683219 0.211894474276838
"SORL1_2" 0.0351640991292733 0.652726339457426 0.0538726522948395 0.957075179970521
"SORL1_3" -0.196429078450487 0.31677342375761 -0.620093302400239 0.535704311330198
"BIN1_1" -0.0424692782515583 0.29669756721617 -0.143139961173378 0.886282968587275
"BIN1_2" -0.0636296965414852 0.309503795454945 -0.205586159122717 0.83726411319064
"CR1_1" -0.00810031663476735 0.349236418076506 -0.0231943640911838 0.981511814012728
"CR1_2" 0.174786503187636 0.332127723023287 0.526262913546008 0.599123633694474
"PICALM_1" 0.201894266320426 0.280681149692315 0.719301123505246 0.472561797651706
"PICALM_2" 0.182582379651682 0.279231860237015 0.653873735958011 0.513731721314064
"ABCA7_1" 0.623418686640724 0.509870947341837 1.22269897881191 0.222475252851524
"ABCA7_2" 0.311744261191877 0.377736818168579 0.825294877802327 0.40990928772107
"SCIMP" 0.323322492400001 0.434077190541989 0.744850223519695 0.457032429265216
"CD2AP" -0.395340229927075 0.30891465931391 -1.27977167158436 0.201696263368747
"CD33" -0.00546185983751616 0.301893545274327 -0.0180920060167336 0.985578432856289
"EPHA1" 0.0379251189703129 0.379862936794073 0.0998389558359899 0.920544398205383
"MS4A" 0.156755155968338 0.27626016627921 0.56741859704055 0.570887734424266
"INPP5D" 0.0809403352277628 0.295211071424766 0.27417784447285 0.784164826567686
"TREML2" -0.000858627723346157 0.298187600556897 -0.00287948835478933 0.997704703493571
"PTK2B" 0.47219592546686 0.318420030420525 1.48293411329447 0.139298381455254
"SLC24A4RIN3" 0.822571432366732 0.350221367383368 2.34871857908747 0.0195844623042583
"NME8" -0.19642046421883 0.298384309528446 -0.658280137213799 0.510938365773259
"FERMT2" 0.13996791652299 0.531640764625523 0.263275365314735 0.792546068247051
"CASS4" 0.134852602968845 0.48150655996937 0.2800638956558 0.779650322376461
"rs6678275_C" 0.0851830498702784 0.365874251340913 0.232820564874643 0.816083216028649
"HS3ST1" 0.372603518605851 0.311069579297448 1.19781406927472 0.232076041714427
"MEF2C" -0.0671526628541126 0.306654969396983 -0.218984427306572 0.826833324116225
"MTHFD1L" -0.0379241516966086 0.526288146452859 -0.0720596729229311 0.942606420702998
"PILRA_1" 0.300964785739261 0.313621970814141 0.95964190569295 0.33812360384832
"PILRA_2" 0.390536822668317 0.315123017053438 1.23931544677389 0.216341944238212
"CWPW1" 0.432184845899936 0.314954638954483 1.37221298703396 0.171175305999341
"NDUFAF6" -0.161420995814762 0.268112018953481 -0.60206549652207 0.547653197817081
"ECHDC3" 0.0926195936385115 0.300291242205022 0.308432550208294 0.75799924434867
"FRMD4A_1" 0.381918119787718 0.296902988356391 1.28633976337509 0.199394750341696
"FRMD4A_2" 0.850898727390726 0.460173283761943 1.84908328539758 0.065507325439613
"GAB2" -0.653108326899657 0.37506220057085 -1.7413333732528 0.0827313635072737
"ADAMST20" 0.521871636212347 0.296490730418621 1.76016172740209 0.07955171684096
"SPPL2A" -0.563144213941923 0.292159720337465 -1.92752174492586 0.0549997947922936
"rs74615166_C" -0.32472350862901 0.913506356897935 -0.35546934750591 0.722525114971914
"TOMM40" -0.609417127915246 0.31811560319814 -1.91570964073607 0.0564240512180572
