# Supplementary material for: Exploring Genetic Associations of Alzheimer’s Disease Loci With Mild Cognitive Impairment Neurocognitive Endophenotypes
Source: Front Aging Neurosci. 2018 Oct 30;10:340. doi: 10.3389/fnagi.2018.00340 (PMC6218590; doi:10.3389/fnagi.2018.00340)
Supplement: DATA SHEET S1 — LinearRegressionResults∖RegressionResults_AgeCoDe: all_MCI, mild cognitive impairment total sample; CERAD, the consortium to establish a registry for Alzheimer’s disease; DR, delayed recall from the CERAD; edu, adjusted by educational level; full, adjusted by age, gender, and educational level; unadj, unadjusted by age, gender, and educational level; IR, immediate recall from the CERAD; REC, recognition from the CERAD; VF, semantic verbal fluency (animals 1 minute) from the CERAD; Amn_MCI, amnestic mild cognitive impairment; NONAmn, non-amnestic mild cognitive impairment. LinearRegressionResults∖RegressionResults_DCN: DCN, The German Dementia Competence Network; all_MCI, mild cognitive impairment total sample; CERAD, the consortium to establish a registry for Alzheimer’s disease; bnt, Boston naming test 15- item version from the CERAD; edu, adjusted by educational level; full, adjusted by age, gender, and educational level ; unadj, unadjusted by age, gender, and educational level;cdt, clock drawing test; commands, commands item from the ADAS-Cog; conpraRECALL, constructional praxis recall from the CERAD; conpra, constructional praxis from the CERAD; idpra, ideational praxis from the ADAS-Cog; ori, orientation from the ADAS-Cog; rec, recognition from the CERAD; tmta, Trail Making Test (part A); tmtb, Trail Making Test (part B); vf, semantic verbal fluency (animals 1 minute) from the CERAD; wldr, delayed recall from the CERAD; wlir, immediate recall from the CERAD; wms_lmII, logical memory delayed recall of the story assessed according to the Wechsler memory scale; wms_lmI, logical memory immediate recall of the story from the Wechsler memory scale. [file Data_Sheet_1.ZIP › LinearRegressionResults/RegressionResults_DCN/DCN_amnestic_MCI_conpraRECALL_full.txt]

"Estimate" "Std. Error" "t value" "Pr(>|t|)"
"E4_dose" -0.761977212579728 0.289632984136381 -2.63083714326174 0.00901057437430191
"E2_dose" 1.25415782738841 0.607222851114113 2.06539958943792 0.0398466511351808
"CLU_1" -0.000738120782749233 0.261113186773661 -0.00282682307955996 0.997746559228374
"CLU_2" 0.31052711210177 0.283615889663649 1.09488615912894 0.274521056827465
"SORL1_1" 0.398431003534552 0.269048109052333 1.48089129835532 0.139792964884625
"SORL1_2" 0.0140245293147015 0.609001155063115 0.0230287400903994 0.981643927903205
"SORL1_3" -0.0242552013583419 0.297424741027403 -0.0815507185937404 0.935063098002362
"BIN1_1" 0.124153998129696 0.277663998102252 0.447137543859667 0.655125175400946
"BIN1_2" 0.148050321616845 0.290380124974014 0.509850051308071 0.610562495684145
"CR1_1" -0.206112169228298 0.326720237461354 -0.630852165234111 0.528657344378032
"CR1_2" -0.0558912398166313 0.311958747113036 -0.179162278134101 0.857941259606339
"PICALM_1" 0.115482670322931 0.265724392344201 0.434595669987808 0.664196757070061
"PICALM_2" 0.115234975492002 0.2642051022649 0.436157267608191 0.663062361533928
"ABCA7_1" 0.482866676511597 0.476139691683027 1.01412817487404 0.311406581446913
"ABCA7_2" 0.204904982353619 0.352714782028866 0.580936759086127 0.56175543487231
"SCIMP" 0.308882613545632 0.407410850427471 0.758160007818989 0.449044505470592
"CD2AP" -0.152102564625253 0.288447914583828 -0.527313795437581 0.598400840119356
"CD33" 0.0212150729217379 0.282327915448828 0.0751433767646089 0.94015507123586
"EPHA1" 0.0373148244413251 0.355422647047077 0.10498718849613 0.916462508055171
"MS4A" 0.00583946515717894 0.259446385204168 0.0225074061162334 0.982059467571808
"INPP5D" 0.120585421017189 0.276670985726471 0.435844115350804 0.663312868610009
"TREML2" 0.169089657683502 0.280542060474839 0.602724801398066 0.547219144579826
"PTK2B" 0.618557194227272 0.298075203066487 2.07517159382527 0.0389578837185568
"SLC24A4RIN3" 0.711131054663179 0.329676838191948 2.15705494678742 0.0319215527384344
"NME8" -0.0795558393585211 0.280448906961747 -0.283673201726446 0.776887461440538
"FERMT2" -0.217111074853193 0.501180963059137 -0.43319896575476 0.665230779142995
"CASS4" -0.221862620835477 0.454983945692429 -0.487627361220031 0.626226308893315
"rs6678275_C" 0.144245493676273 0.342926871021767 0.420630477998082 0.674373727932666
"HS3ST1" 0.292883660298349 0.291925684288113 1.00328157494115 0.316661426821221
"MEF2C" -0.0927149576363557 0.28782332049176 -0.322124550150932 0.747618188782386
"MTHFD1L" -0.0101052929518754 0.491108408482079 -0.0205765015979037 0.983598407003328
"PILRA_1" 0.325332082600888 0.294914405724915 1.10314069535262 0.270989993792926
"PILRA_2" 0.393435126919419 0.296470984291492 1.32706115527512 0.185657150478915
"CWPW1" 0.431467292731695 0.296477215108174 1.45531349710725 0.1467934509068
"NDUFAF6" -0.304662686729304 0.251650430683203 -1.21065831638825 0.227130000565995
"ECHDC3" 0.100919387346803 0.281272337733216 0.358795991671687 0.72004001365719
"FRMD4A_1" 0.372556383259686 0.277433966180083 1.34286507304538 0.18041895766118
"FRMD4A_2" 0.645954895108235 0.431711156943505 1.49626639181986 0.135726855409403
"GAB2" -0.451191558137294 0.352867988932814 -1.278641226431 0.202097540185171
"ADAMST20" 0.43247019963562 0.278461308432556 1.55307106064383 0.121627218591218
"SPPL2A" -0.559946286469754 0.273739533464013 -2.04554409581971 0.0418115471649842
"rs74615166_C" -0.240176411755963 0.856841851009169 -0.280304249229994 0.779467846466151
"TOMM40" -0.480341991894334 0.300282160148271 -1.59963546171759 0.110819398046971
