# Supplementary material for: Exploring Genetic Associations of Alzheimer’s Disease Loci With Mild Cognitive Impairment Neurocognitive Endophenotypes
Source: Front Aging Neurosci. 2018 Oct 30;10:340. doi: 10.3389/fnagi.2018.00340 (PMC6218590; doi:10.3389/fnagi.2018.00340)
Supplement: DATA SHEET S1 — LinearRegressionResults∖RegressionResults_AgeCoDe: all_MCI, mild cognitive impairment total sample; CERAD, the consortium to establish a registry for Alzheimer’s disease; DR, delayed recall from the CERAD; edu, adjusted by educational level; full, adjusted by age, gender, and educational level; unadj, unadjusted by age, gender, and educational level; IR, immediate recall from the CERAD; REC, recognition from the CERAD; VF, semantic verbal fluency (animals 1 minute) from the CERAD; Amn_MCI, amnestic mild cognitive impairment; NONAmn, non-amnestic mild cognitive impairment. LinearRegressionResults∖RegressionResults_DCN: DCN, The German Dementia Competence Network; all_MCI, mild cognitive impairment total sample; CERAD, the consortium to establish a registry for Alzheimer’s disease; bnt, Boston naming test 15- item version from the CERAD; edu, adjusted by educational level; full, adjusted by age, gender, and educational level ; unadj, unadjusted by age, gender, and educational level;cdt, clock drawing test; commands, commands item from the ADAS-Cog; conpraRECALL, constructional praxis recall from the CERAD; conpra, constructional praxis from the CERAD; idpra, ideational praxis from the ADAS-Cog; ori, orientation from the ADAS-Cog; rec, recognition from the CERAD; tmta, Trail Making Test (part A); tmtb, Trail Making Test (part B); vf, semantic verbal fluency (animals 1 minute) from the CERAD; wldr, delayed recall from the CERAD; wlir, immediate recall from the CERAD; wms_lmII, logical memory delayed recall of the story assessed according to the Wechsler memory scale; wms_lmI, logical memory immediate recall of the story from the Wechsler memory scale. [file Data_Sheet_1.ZIP › LinearRegressionResults/RegressionResults_DCN/DCN_amnestic_MCI_conpraRECALL_unadj.txt]

"Estimate" "Std. Error" "t value" "Pr(>|t|)"
"E4_dose" -0.797587398644157 0.319183129770197 -2.49883945689234 0.013052429775541
"E2_dose" 1.705223880597 0.662855442738581 2.57254262490761 0.0106282947752048
"CLU_1" -0.19486584042204 0.286429655753184 -0.680327041938549 0.49685954500971
"CLU_2" 0.528677401845486 0.310322858863559 1.70363666982693 0.0895624696516153
"SORL1_1" 0.471073925249078 0.294055405941944 1.601990358722 0.110305747448857
"SORL1_2" -0.119390581717452 0.670748893856927 -0.17799594276024 0.8588548682136
"SORL1_3" -0.187758994935211 0.3259308664386 -0.57607000216588 0.565032261081198
"BIN1_1" -0.051742435106841 0.305562710855928 -0.169334913157114 0.865655486119931
"BIN1_2" -0.106146122423524 0.318558082883579 -0.333208065112309 0.739226598538647
"CR1_1" 0.0750277293614332 0.359090972250809 0.208937943750448 0.834648603264234
"CR1_2" 0.298104722132992 0.340418151303328 0.875701606955051 0.381942868894676
"PICALM_1" 0.240933722384326 0.289268365852346 0.832907261305263 0.405612015273726
"PICALM_2" 0.189950387991351 0.287577854262276 0.660518135092949 0.509464418210095
"ABCA7_1" 0.765513733468973 0.523355888819295 1.46270205384713 0.144670463040297
"ABCA7_2" 0.447826086956521 0.387127720075601 1.15679157997021 0.248343478583787
"SCIMP" 0.393452264261911 0.446957205925344 0.880290683416412 0.379508599821624
"CD2AP" -0.408712971452057 0.318020482941768 -1.28517813592181 0.199799707847823
"CD33" 0.00237679764125429 0.311575934313936 0.0076283094408039 0.993919000268155
"EPHA1" -0.0292159586187076 0.391340347040347 -0.0746561371442118 0.940541999451446
"MS4A" 0.180231971759961 0.285032295803507 0.632321229606233 0.527694829329652
"INPP5D" 0.15799927771759 0.303612115952783 0.52039846045591 0.603225351816946
"TREML2" -0.0682153392330356 0.306915718853385 -0.22226081964092 0.824284007594108
"PTK2B" 0.579658631004748 0.32653177402682 1.77519824137279 0.0770260713786031
"SLC24A4RIN3" 0.826271922208716 0.36124230232299 2.28730665510469 0.0229754393066299
"NME8" -0.343059912887211 0.30486426062643 -1.12528740555648 0.261497047627599
"FERMT2" 0.176724137931033 0.547947577107464 0.322520155785585 0.74731588740708
"CASS4" 0.363261421319795 0.492631576044709 0.737389641639266 0.461545291560899
"rs6678275_C" 0.0690919214885606 0.377167282056881 0.183186412967127 0.854793434189643
"HS3ST1" 0.349290361730104 0.320780189373793 1.08887759687394 0.277208424805902
"MEF2C" -0.00325182101977278 0.315761201134367 -0.0102983552383594 0.991791083802272
"MTHFD1L" 0.0413011695906425 0.542683420058477 0.0761054568171479 0.93938993879552
"PILRA_1" 0.158318395508505 0.3218781449018 0.491858170603059 0.62323144737629
"PILRA_2" 0.24833087958366 0.323641829373363 0.767301556985014 0.443593146047623
"CWPW1" 0.296763576522215 0.323703004164201 0.916777332012893 0.360102427897887
"NDUFAF6" -0.210756972111553 0.276004368875865 -0.763600130570188 0.445792635263135
"ECHDC3" 0.12976383856054 0.309380812532909 0.41943078983522 0.675245023119417
"FRMD4A_1" 0.326797194623027 0.306448918496349 1.06640022169607 0.287164688424999
"FRMD4A_2" 0.761724765504688 0.473786815981838 1.60773736163627 0.109023739307392
"GAB2" -0.601256917737549 0.387346983636125 -1.55224370690433 0.121737499362085
"ADAMST20" 0.509664292980668 0.305824356600815 1.66652616765224 0.0968036515509098
"SPPL2A" -0.620823853430726 0.30053009293413 -2.06576269074923 0.0398341257159922
"rs74615166_C" 0.105714285714285 0.935946319678556 0.112949090660019 0.910157410735465
"TOMM40" -0.563048483432882 0.327873420042891 -1.71727395090223 0.0870348554537933
