# Supplementary material for: Exploring Genetic Associations of Alzheimer’s Disease Loci With Mild Cognitive Impairment Neurocognitive Endophenotypes
Source: Front Aging Neurosci. 2018 Oct 30;10:340. doi: 10.3389/fnagi.2018.00340 (PMC6218590; doi:10.3389/fnagi.2018.00340)
Supplement: DATA SHEET S1 — LinearRegressionResults∖RegressionResults_AgeCoDe: all_MCI, mild cognitive impairment total sample; CERAD, the consortium to establish a registry for Alzheimer’s disease; DR, delayed recall from the CERAD; edu, adjusted by educational level; full, adjusted by age, gender, and educational level; unadj, unadjusted by age, gender, and educational level; IR, immediate recall from the CERAD; REC, recognition from the CERAD; VF, semantic verbal fluency (animals 1 minute) from the CERAD; Amn_MCI, amnestic mild cognitive impairment; NONAmn, non-amnestic mild cognitive impairment. LinearRegressionResults∖RegressionResults_DCN: DCN, The German Dementia Competence Network; all_MCI, mild cognitive impairment total sample; CERAD, the consortium to establish a registry for Alzheimer’s disease; bnt, Boston naming test 15- item version from the CERAD; edu, adjusted by educational level; full, adjusted by age, gender, and educational level ; unadj, unadjusted by age, gender, and educational level;cdt, clock drawing test; commands, commands item from the ADAS-Cog; conpraRECALL, constructional praxis recall from the CERAD; conpra, constructional praxis from the CERAD; idpra, ideational praxis from the ADAS-Cog; ori, orientation from the ADAS-Cog; rec, recognition from the CERAD; tmta, Trail Making Test (part A); tmtb, Trail Making Test (part B); vf, semantic verbal fluency (animals 1 minute) from the CERAD; wldr, delayed recall from the CERAD; wlir, immediate recall from the CERAD; wms_lmII, logical memory delayed recall of the story assessed according to the Wechsler memory scale; wms_lmI, logical memory immediate recall of the story from the Wechsler memory scale. [file Data_Sheet_1.ZIP › LinearRegressionResults/RegressionResults_DCN/DCN_amnestic_MCI_idpra_edu.txt]

"Estimate" "Std. Error" "t value" "Pr(>|t|)"
"E4_dose" -0.00413569301689347 0.0467549866246897 -0.0884545866752436 0.929582950752504
"E2_dose" 0.0523199879912389 0.0964467050075322 0.542475639651483 0.587952008297724
"CLU_1" 0.00314996289279694 0.0411243355899258 0.0765960798542015 0.939001394966276
"CLU_2" -0.0379139756406853 0.0442144755742257 -0.857501421158704 0.391928329558011
"SORL1_1" -0.00830550455324022 0.0427374852906978 -0.194337699018711 0.846059803765925
"SORL1_2" 0.304353723043538 0.093291785762243 3.26238500589102 0.00124638145407893
"SORL1_3" 0.0359986681935047 0.0465932542271271 0.772615452400531 0.440425790867255
"BIN1_1" 0.0641792132988229 0.0434448105536882 1.47725844539042 0.140767527781653
"BIN1_2" 0.0544790547382533 0.0453721001526158 1.20071706081502 0.230909429698237
"CR1_1" 0.0342506685225179 0.051899271884716 0.659945068181284 0.509849567159612
"CR1_2" 0.0198104533640039 0.0493002356473856 0.40183283312672 0.688123774182776
"PICALM_1" -0.069118654349648 0.0417600341634564 -1.65513883631189 0.0990625142740657
"PICALM_2" -0.0501117488229686 0.0413127890301446 -1.21298392094525 0.226192225658071
"ABCA7_1" 0.0240784504682839 0.0752384085648957 0.320028705119612 0.749193167769779
"ABCA7_2" -0.0653830259454271 0.0554634930599056 -1.17884796535998 0.239492700330994
"SCIMP" 0.104276287674745 0.0630378994775817 1.65418404704029 0.0993302144224184
"CD2AP" -0.000184043025608098 0.0456757138242635 -0.00402934098230409 0.996788046239568
"CD33" 0.019292372897419 0.0448833835837813 0.429833300366204 0.667659746882327
"EPHA1" -0.0881066586093588 0.0563367729127439 -1.56392803588202 0.119010097568483
"MS4A" -0.0447337040973279 0.0407921844648825 -1.09662438244362 0.27378273774548
"INPP5D" 0.0248347656190374 0.0431591488426771 0.575422970215762 0.565516689425597
"TREML2" -0.0393460341234764 0.043531947881162 -0.903842718705976 0.366938606570782
"PTK2B" -0.0407589365107595 0.0475083706789152 -0.857931685054583 0.391742195040088
"SLC24A4RIN3" -0.0393606953078871 0.0514416935186569 -0.765151623431911 0.444894414361953
"NME8" -0.00508393420459659 0.0437254332258017 -0.116269498768434 0.90753119481406
"FERMT2" 0.0388533534465025 0.0773213695144322 0.50249179095632 0.615758713768469
"CASS4" -0.0555687307978248 0.0697980792359237 -0.796135529890407 0.42669964255713
"rs6678275_C" 0.0356812660749133 0.0532750213190946 0.669756016824428 0.50362412928132
"HS3ST1" -0.093484492682421 0.0450641588465172 -2.0744754828514 0.039046458930325
"MEF2C" -0.0651219067508663 0.0448165537652954 -1.45307707263504 0.147441540256419
"MTHFD1L" 0.00601073828525116 0.0772360818760064 0.0778229311903819 0.938026760054596
"PILRA_1" -0.0416799232795938 0.0454794622373949 -0.916455939211239 0.360300537036327
"PILRA_2" -0.0522497369633537 0.0457156337149701 -1.1429292939287 0.254148328877951
"CWPW1" -0.0537796696443314 0.0457146792857222 -1.17642014522736 0.240532722216391
"NDUFAF6" 0.0188104638563888 0.0392336000374419 0.479447816117751 0.632034257722278
"ECHDC3" -0.0625466262440277 0.0438640529531524 -1.42591990555065 0.155124139907557
"FRMD4A_1" -0.0374803973058602 0.0442308570679139 -0.847381212810577 0.39753317747296
"FRMD4A_2" -0.0841382997080125 0.0691684058622741 -1.21642675812922 0.224884717274948
"GAB2" 0.00358511139607926 0.055406369039044 0.0647057632228685 0.948456154922827
"ADAMST20" -0.0673226296871663 0.0433918272284435 -1.55150483368066 0.122030738192143
"SPPL2A" 0.0142841997945105 0.0426049736606765 0.335270710604722 0.737698712955253
"rs74615166_C" 0.100946059501665 0.131397054912877 0.76825207055514 0.443053925240188
"TOMM40" 0.0251285971037246 0.0469887795583492 0.534778671417092 0.5932414070009
