# Supplementary material for: Exploring Genetic Associations of Alzheimer’s Disease Loci With Mild Cognitive Impairment Neurocognitive Endophenotypes
Source: Front Aging Neurosci. 2018 Oct 30;10:340. doi: 10.3389/fnagi.2018.00340 (PMC6218590; doi:10.3389/fnagi.2018.00340)
Supplement: DATA SHEET S1 — LinearRegressionResults∖RegressionResults_AgeCoDe: all_MCI, mild cognitive impairment total sample; CERAD, the consortium to establish a registry for Alzheimer’s disease; DR, delayed recall from the CERAD; edu, adjusted by educational level; full, adjusted by age, gender, and educational level; unadj, unadjusted by age, gender, and educational level; IR, immediate recall from the CERAD; REC, recognition from the CERAD; VF, semantic verbal fluency (animals 1 minute) from the CERAD; Amn_MCI, amnestic mild cognitive impairment; NONAmn, non-amnestic mild cognitive impairment. LinearRegressionResults∖RegressionResults_DCN: DCN, The German Dementia Competence Network; all_MCI, mild cognitive impairment total sample; CERAD, the consortium to establish a registry for Alzheimer’s disease; bnt, Boston naming test 15- item version from the CERAD; edu, adjusted by educational level; full, adjusted by age, gender, and educational level ; unadj, unadjusted by age, gender, and educational level;cdt, clock drawing test; commands, commands item from the ADAS-Cog; conpraRECALL, constructional praxis recall from the CERAD; conpra, constructional praxis from the CERAD; idpra, ideational praxis from the ADAS-Cog; ori, orientation from the ADAS-Cog; rec, recognition from the CERAD; tmta, Trail Making Test (part A); tmtb, Trail Making Test (part B); vf, semantic verbal fluency (animals 1 minute) from the CERAD; wldr, delayed recall from the CERAD; wlir, immediate recall from the CERAD; wms_lmII, logical memory delayed recall of the story assessed according to the Wechsler memory scale; wms_lmI, logical memory immediate recall of the story from the Wechsler memory scale. [file Data_Sheet_1.ZIP › LinearRegressionResults/RegressionResults_DCN/DCN_amnestic_MCI_idpra_full.txt]

"Estimate" "Std. Error" "t value" "Pr(>|t|)"
"E4_dose" -0.0132481895530069 0.04601916418442 -0.287884184508769 0.773664735694175
"E2_dose" 0.0667747667698743 0.0951214501151475 0.701994835960148 0.483310317718197
"CLU_1" -0.00618560701870596 0.0405511697227883 -0.152538312975713 0.878876724934326
"CLU_2" -0.0172786176253564 0.0440007299761073 -0.392689340261828 0.694861093463777
"SORL1_1" -0.0114613828366479 0.0420143870048546 -0.272796621674465 0.785222817035763
"SORL1_2" 0.31355628010557 0.0915791117219118 3.42388427022214 0.000713596707968136
"SORL1_3" 0.0313468612267253 0.0460942845887734 0.680059610565256 0.497053739432
"BIN1_1" 0.0538463179212741 0.0428293731507137 1.25722871851971 0.20976128000977
"BIN1_2" 0.0399090001217806 0.0448216549736973 0.890395505145902 0.374049196758315
"CR1_1" 0.0439186313780796 0.0510220425982911 0.860777600063204 0.390127108356137
"CR1_2" 0.0341306584360765 0.0485582983742124 0.702880034490708 0.482738347417686
"PICALM_1" -0.0569271058442965 0.0416501063695647 -1.36679376852433 0.172839709017114
"PICALM_2" -0.0369766301361797 0.0412580917876565 -0.896227346782972 0.37093267121814
"ABCA7_1" 0.0316701564205699 0.0739269213184266 0.428398151252053 0.668704089508304
"ABCA7_2" -0.0597227235364897 0.0545112507586724 -1.09560361769883 0.274232207875745
"SCIMP" 0.0973052021187881 0.0622638420988751 1.56278827066706 0.119362304348503
"CD2AP" -0.0210405590203658 0.0452995420905687 -0.464476196653352 0.642685122562199
"CD33" 0.0143143736539219 0.0441495973414344 0.324224330818252 0.74602110538716
"EPHA1" -0.0854077131528532 0.0554665312496001 -1.53980628008839 0.1247918483283
"MS4A" -0.0296742027360695 0.0404245900186294 -0.734063171015324 0.463551958941759
"INPP5D" 0.0260026419201619 0.0425279528226535 0.611424726428662 0.541471797175033
"TREML2" -0.0447485305440721 0.0430200611770284 -1.04017821731892 0.299258026250203
"PTK2B" -0.0528351600798973 0.0469141252906285 -1.1262100647212 0.261152228367827
"SLC24A4RIN3" -0.026399924941223 0.0509077139677772 -0.518583980375415 0.604507752421393
"NME8" -0.0137048796255285 0.0431694018093787 -0.317467443399947 0.751152868685396
"FERMT2" 0.0624674565040469 0.0765929859079172 0.815576723685215 0.415515515477293
"CASS4" -0.0380812798254765 0.0695971871501881 -0.547166938561735 0.58475020119541
"rs6678275_C" 0.0258646632941107 0.0526152408021514 0.491581201564189 0.623445031932168
"HS3ST1" -0.0892342907664309 0.0444603271651827 -2.00705429887864 0.0458161293092531
"MEF2C" -0.0665871930556608 0.0442109057792371 -1.50612596331225 0.133292273776621
"MTHFD1L" -0.00654444814703759 0.0761098899414442 -0.085986829728339 0.931541331786434
"PILRA_1" -0.0488989523832355 0.0449510796534871 -1.0878259823831 0.277715390892299
"PILRA_2" -0.0585398504092402 0.045204947286994 -1.29498769321832 0.196514369708094
"CWPW1" -0.0603391852776858 0.0452284715610885 -1.33409737705126 0.183381100899778
"NDUFAF6" 0.0286346668574683 0.0387804180275522 0.738379530543593 0.460973676483415
"ECHDC3" -0.0669905930269015 0.043210923150682 -1.55031617337349 0.122325577899673
"FRMD4A_1" -0.0392901530284421 0.0434622520286908 -0.904006377821964 0.366803897386279
"FRMD4A_2" -0.0673342925081526 0.0681978006717036 -0.987338181656211 0.324367426422429
"GAB2" -0.00763461000555872 0.0546298868386427 -0.139751525169888 0.888961282105407
"ADAMST20" -0.064589850719869 0.0428202977824844 -1.50839331029336 0.132711554516174
"SPPL2A" 0.0160872721596851 0.0420370933788055 0.382692304977396 0.702271787108783
"rs74615166_C" 0.105522577461094 0.12961309752381 0.814135141255377 0.416339236262271
"TOMM40" 0.00520192959594882 0.0466649549502885 0.111474008739328 0.911323605956311
