# Supplementary material for: Exploring Genetic Associations of Alzheimer’s Disease Loci With Mild Cognitive Impairment Neurocognitive Endophenotypes
Source: Front Aging Neurosci. 2018 Oct 30;10:340. doi: 10.3389/fnagi.2018.00340 (PMC6218590; doi:10.3389/fnagi.2018.00340)
Supplement: DATA SHEET S1 — LinearRegressionResults∖RegressionResults_AgeCoDe: all_MCI, mild cognitive impairment total sample; CERAD, the consortium to establish a registry for Alzheimer’s disease; DR, delayed recall from the CERAD; edu, adjusted by educational level; full, adjusted by age, gender, and educational level; unadj, unadjusted by age, gender, and educational level; IR, immediate recall from the CERAD; REC, recognition from the CERAD; VF, semantic verbal fluency (animals 1 minute) from the CERAD; Amn_MCI, amnestic mild cognitive impairment; NONAmn, non-amnestic mild cognitive impairment. LinearRegressionResults∖RegressionResults_DCN: DCN, The German Dementia Competence Network; all_MCI, mild cognitive impairment total sample; CERAD, the consortium to establish a registry for Alzheimer’s disease; bnt, Boston naming test 15- item version from the CERAD; edu, adjusted by educational level; full, adjusted by age, gender, and educational level ; unadj, unadjusted by age, gender, and educational level;cdt, clock drawing test; commands, commands item from the ADAS-Cog; conpraRECALL, constructional praxis recall from the CERAD; conpra, constructional praxis from the CERAD; idpra, ideational praxis from the ADAS-Cog; ori, orientation from the ADAS-Cog; rec, recognition from the CERAD; tmta, Trail Making Test (part A); tmtb, Trail Making Test (part B); vf, semantic verbal fluency (animals 1 minute) from the CERAD; wldr, delayed recall from the CERAD; wlir, immediate recall from the CERAD; wms_lmII, logical memory delayed recall of the story assessed according to the Wechsler memory scale; wms_lmI, logical memory immediate recall of the story from the Wechsler memory scale. [file Data_Sheet_1.ZIP › LinearRegressionResults/RegressionResults_DCN/DCN_amnestic_MCI_idpra_unadj.txt]

"Estimate" "Std. Error" "t value" "Pr(>|t|)"
"E4_dose" -0.0103186223244788 0.0472213229548748 -0.218516163436153 0.827196431742318
"E2_dose" 0.0360320284697509 0.097373495479089 0.370039385897252 0.71165095514146
"CLU_1" 0.0135278514588859 0.0413357257280142 0.327267786415512 0.743717080518963
"CLU_2" -0.041014168530947 0.04465995826699 -0.918365581216012 0.359244136561214
"SORL1_1" -0.0189545903831619 0.0429973839362441 -0.440831247111859 0.659691890452095
"SORL1_2" 0.317895940537451 0.0940191987245 3.38118112949427 0.000827658063719787
"SORL1_3" 0.0353395913859746 0.0470915588627741 0.750444288517926 0.453638229121523
"BIN1_1" 0.0645491803278692 0.0438932431417418 1.47059491866264 0.142556544969079
"BIN1_2" 0.0577754487095508 0.0458076301345609 1.26126255691103 0.20829492183
"CR1_1" 0.027274664393778 0.0523787452601244 0.520720079458299 0.602985408112946
"CR1_2" 0.00887121443866609 0.0496368002562603 0.178722528302925 0.858288625775619
"PICALM_1" -0.072794364307279 0.0421782900305649 -1.72587281880152 0.0855143349746725
"PICALM_2" -0.0498464381811759 0.0417410742058954 -1.1941819689474 0.233447164840585
"ABCA7_1" 0.00891503967192638 0.0757935633753185 0.117622648611735 0.906453467119614
"ABCA7_2" -0.0774538386783282 0.055760173931406 -1.38905303225217 0.165952811233831
"SCIMP" 0.0959529574541683 0.0634768880743806 1.51162037656498 0.131873583813996
"CD2AP" 0.00112676056338031 0.0461762765074438 0.0244012867342967 0.980550546172458
"CD33" 0.0184818059730123 0.0453616017191574 0.40743283465687 0.684011769025766
"EPHA1" -0.0818832124194609 0.0569154810202456 -1.43868084661068 0.15139914040858
"MS4A" -0.0474007736738907 0.0412043240872174 -1.15038347852903 0.251000050723694
"INPP5D" 0.0172988211173757 0.0433755353624953 0.39881516096129 0.690364477792624
"TREML2" -0.0332144376452109 0.0438035044175573 -0.758259826168105 0.448998423485213
"PTK2B" -0.0522943923430203 0.0475109880596795 -1.10067995802008 0.272077975593738
"SLC24A4RIN3" -0.0396883593033912 0.0518371918555793 -0.76563482477918 0.444604480437068
"NME8" 0.00848555512372078 0.0436241067910044 0.194515274877114 0.84592792283677
"FERMT2" 0.037741701995657 0.0779171797504725 0.484382290484894 0.62853199159509
"CASS4" -0.0716370611291804 0.0698625882971264 -1.02539947166726 0.306150279602376
"rs6678275_C" 0.038542740708008 0.0536618062016023 0.718252765536936 0.473261588362474
"HS3ST1" -0.0919794491223062 0.0454251287262382 -2.02485830423585 0.0439280895555824
"MEF2C" -0.0702121719709663 0.0450709579507497 -1.55781405950344 0.120522411684282
"MTHFD1L" -0.000756429652042495 0.0779977781550638 -0.00969809230384321 0.992269324956382
"PILRA_1" -0.0308641975308644 0.0456190569873034 -0.676563690026614 0.499298455349895
"PILRA_2" -0.041457105906021 0.0458742432197998 -0.903712039616333 0.367004397742056
"CWPW1" -0.0435627180833845 0.0458971827145454 -0.949137082210906 0.343453077486697
"NDUFAF6" 0.0220119098256061 0.0395018834708105 0.557236969266834 0.577856238975195
"ECHDC3" -0.0645182902318101 0.0441842459907839 -1.46021028049834 0.145468052054289
"FRMD4A_1" -0.0313721839508472 0.044659599174926 -0.702473477828726 0.482986879178237
"FRMD4A_2" -0.0792079207920788 0.0698639590665889 -1.13374509332607 0.25790342547094
"GAB2" -0.00160490224686299 0.0559602613045604 -0.0286793201005335 0.977141458218881
"ADAMST20" -0.0671308460325802 0.0437305238651787 -1.535102717716 0.126003263244319
"SPPL2A" 0.0198849424712357 0.0428468564854278 0.464093380526027 0.642978344717135
"rs74615166_C" 0.0667060212514745 0.131637094528096 0.50674182296873 0.61277559080203
"TOMM40" 0.0204138702460849 0.0474449767742737 0.430264100311542 0.667344242768882
