# Supplementary material for: Exploring Genetic Associations of Alzheimer’s Disease Loci With Mild Cognitive Impairment Neurocognitive Endophenotypes
Source: Front Aging Neurosci. 2018 Oct 30;10:340. doi: 10.3389/fnagi.2018.00340 (PMC6218590; doi:10.3389/fnagi.2018.00340)
Supplement: DATA SHEET S1 — LinearRegressionResults∖RegressionResults_AgeCoDe: all_MCI, mild cognitive impairment total sample; CERAD, the consortium to establish a registry for Alzheimer’s disease; DR, delayed recall from the CERAD; edu, adjusted by educational level; full, adjusted by age, gender, and educational level; unadj, unadjusted by age, gender, and educational level; IR, immediate recall from the CERAD; REC, recognition from the CERAD; VF, semantic verbal fluency (animals 1 minute) from the CERAD; Amn_MCI, amnestic mild cognitive impairment; NONAmn, non-amnestic mild cognitive impairment. LinearRegressionResults∖RegressionResults_DCN: DCN, The German Dementia Competence Network; all_MCI, mild cognitive impairment total sample; CERAD, the consortium to establish a registry for Alzheimer’s disease; bnt, Boston naming test 15- item version from the CERAD; edu, adjusted by educational level; full, adjusted by age, gender, and educational level ; unadj, unadjusted by age, gender, and educational level;cdt, clock drawing test; commands, commands item from the ADAS-Cog; conpraRECALL, constructional praxis recall from the CERAD; conpra, constructional praxis from the CERAD; idpra, ideational praxis from the ADAS-Cog; ori, orientation from the ADAS-Cog; rec, recognition from the CERAD; tmta, Trail Making Test (part A); tmtb, Trail Making Test (part B); vf, semantic verbal fluency (animals 1 minute) from the CERAD; wldr, delayed recall from the CERAD; wlir, immediate recall from the CERAD; wms_lmII, logical memory delayed recall of the story assessed according to the Wechsler memory scale; wms_lmI, logical memory immediate recall of the story from the Wechsler memory scale. [file Data_Sheet_1.ZIP › LinearRegressionResults/RegressionResults_DCN/DCN_amnestic_MCI_ori_edu.txt]

"Estimate" "Std. Error" "t value" "Pr(>|t|)"
"E4_dose" 0.471022118429463 0.0930730996042474 5.06077610429091 7.86983747656535e-07
"E2_dose" -0.182662806274578 0.200950744676017 -0.90899293042719 0.364189258565391
"CLU_1" 0.00174747659163809 0.0857610335991663 0.0203761139331124 0.983758332332131
"CLU_2" -0.0517699946916743 0.092290068364987 -0.560948708878785 0.575297726398975
"SORL1_1" -0.239461004793533 0.0883019012630058 -2.71184426799942 0.00712698375403042
"SORL1_2" 0.140394005153938 0.198301413838208 0.707982875343917 0.479564354371481
"SORL1_3" -0.0569214300655824 0.0972254473485079 -0.58545814514533 0.558728703406992
"BIN1_1" 0.00845758448470693 0.0909618640325389 0.0929794543533263 0.925988583509288
"BIN1_2" 0.0342296633225559 0.0948469677354315 0.360893596704504 0.718460152705037
"CR1_1" -0.0270075532643189 0.108304596246961 -0.249366640015305 0.803266088940669
"CR1_2" -0.0663754178083826 0.102761642943019 -0.645916276807558 0.518880137380455
"PICALM_1" -0.0965423798865735 0.0873837480944682 -1.10480932658329 0.270229426335561
"PICALM_2" -0.0511690923686018 0.0863307885216328 -0.59270966065345 0.553869727873985
"ABCA7_1" 0.0514688953049858 0.156899726885805 0.328036869958645 0.743137084721988
"ABCA7_2" -0.0238769889664022 0.115949977044931 -0.205924913267985 0.837004175571374
"SCIMP" 0.00700624798655293 0.135787149685526 0.05159728297397 0.958890298622645
"CD2AP" 0.0246454828045593 0.0932354647242715 0.264335924934189 0.791723489390865
"CD33" -0.0431509991166981 0.0936086838884944 -0.460972180402612 0.645189661063245
"EPHA1" 0.127197190013974 0.117740740980707 1.08031586139598 0.280969164028409
"MS4A" -0.074384477417251 0.085149470493278 -0.873575337419428 0.383125854907651
"INPP5D" -0.081800558667745 0.0923864590876562 -0.885417186409675 0.376772413502311
"TREML2" 0.0160198197880482 0.0934127522480645 0.171494998300729 0.863971648940494
"PTK2B" -0.0547083407433743 0.101877169210992 -0.537002953331684 0.591737509389324
"SLC24A4RIN3" -0.129106900982877 0.110042947569447 -1.17324102847571 0.24180253050526
"NME8" -0.00730590606379251 0.093683644718223 -0.0779848615600605 0.937901735505467
"FERMT2" -0.119292969859632 0.16557484191956 -0.720477631001378 0.471896104640609
"CASS4" -0.14620033414783 0.149448043977773 -0.978268636085822 0.328875969354775
"rs6678275_C" 0.0146462045364995 0.114239807954999 0.128205787445554 0.89808796995901
"HS3ST1" -0.104665379085291 0.0971455824982829 -1.07740749907121 0.282324475994586
"MEF2C" 0.0449836739429501 0.0963783612976372 0.466740390034551 0.641087293648601
"MTHFD1L" 0.0214034060850294 0.160479265340286 0.13337178506921 0.893999078040249
"PILRA_1" -0.10107992803499 0.0973947989173215 -1.03783702167502 0.300336808498207
"PILRA_2" -0.118189413892461 0.0979172994616619 -1.20703302217537 0.228546730574929
"CWPW1" -0.123296402956876 0.0979053912115972 -1.25934232457539 0.209067306097484
"NDUFAF6" -0.0764922158235529 0.0839590258347939 -0.911066023730034 0.363127803788633
"ECHDC3" -0.100395231821717 0.0941447961340645 -1.06639172789489 0.287263164898817
"FRMD4A_1" -0.113719833984028 0.0921154830739421 -1.23453550032131 0.218076776308639
"FRMD4A_2" -0.125074011794519 0.144389421487738 -0.866226974980579 0.387134789478826
"GAB2" 0.110824539539059 0.115365241607112 0.960640640068029 0.337592369023942
"ADAMST20" -0.0965049643154179 0.0932114840454054 -1.035333417376 0.301501802692859
"SPPL2A" 0.0416225352894143 0.0912644381509395 0.45606521151838 0.648734313275221
"rs74615166_C" 0.244412867164562 0.281428769794769 0.868471504682337 0.385959334677847
"TOMM40" 0.430748652054456 0.0944852895579399 4.55889645964745 7.79123788463504e-06
