# Supplementary material for: Exploring Genetic Associations of Alzheimer’s Disease Loci With Mild Cognitive Impairment Neurocognitive Endophenotypes
Source: Front Aging Neurosci. 2018 Oct 30;10:340. doi: 10.3389/fnagi.2018.00340 (PMC6218590; doi:10.3389/fnagi.2018.00340)
Supplement: DATA SHEET S1 — LinearRegressionResults∖RegressionResults_AgeCoDe: all_MCI, mild cognitive impairment total sample; CERAD, the consortium to establish a registry for Alzheimer’s disease; DR, delayed recall from the CERAD; edu, adjusted by educational level; full, adjusted by age, gender, and educational level; unadj, unadjusted by age, gender, and educational level; IR, immediate recall from the CERAD; REC, recognition from the CERAD; VF, semantic verbal fluency (animals 1 minute) from the CERAD; Amn_MCI, amnestic mild cognitive impairment; NONAmn, non-amnestic mild cognitive impairment. LinearRegressionResults∖RegressionResults_DCN: DCN, The German Dementia Competence Network; all_MCI, mild cognitive impairment total sample; CERAD, the consortium to establish a registry for Alzheimer’s disease; bnt, Boston naming test 15- item version from the CERAD; edu, adjusted by educational level; full, adjusted by age, gender, and educational level ; unadj, unadjusted by age, gender, and educational level;cdt, clock drawing test; commands, commands item from the ADAS-Cog; conpraRECALL, constructional praxis recall from the CERAD; conpra, constructional praxis from the CERAD; idpra, ideational praxis from the ADAS-Cog; ori, orientation from the ADAS-Cog; rec, recognition from the CERAD; tmta, Trail Making Test (part A); tmtb, Trail Making Test (part B); vf, semantic verbal fluency (animals 1 minute) from the CERAD; wldr, delayed recall from the CERAD; wlir, immediate recall from the CERAD; wms_lmII, logical memory delayed recall of the story assessed according to the Wechsler memory scale; wms_lmI, logical memory immediate recall of the story from the Wechsler memory scale. [file Data_Sheet_1.ZIP › LinearRegressionResults/RegressionResults_DCN/DCN_amnestic_MCI_ori_full.txt]

"Estimate" "Std. Error" "t value" "Pr(>|t|)"
"E4_dose" 0.453298629426316 0.091774408533262 4.93927050766038 1.40467758007574e-06
"E2_dose" -0.150603965013046 0.198334214766246 -0.759344348077037 0.448334490418417
"CLU_1" -0.0191808408264774 0.0846082058299074 -0.226701897745447 0.820827729416934
"CLU_2" -0.00718296949241227 0.0918400697995292 -0.0782117163901491 0.937718004606277
"SORL1_1" -0.248336869392915 0.0867448183083611 -2.86284384745755 0.00453533344441677
"SORL1_2" 0.155573852714873 0.194955265938882 0.797997694320523 0.425575720247926
"SORL1_3" -0.0721318765065446 0.0961821417388904 -0.749950824575771 0.453942167793758
"BIN1_1" -0.0139843199405994 0.0896243612382427 -0.156032575824175 0.876124373799364
"BIN1_2" 0.00336922406838858 0.0936607616586495 0.0359726315345145 0.971330861195209
"CR1_1" -0.00683277079961206 0.106606483303056 -0.0640933889563564 0.948943467966682
"CR1_2" -0.0375233851428511 0.101387207204022 -0.370099800336176 0.711599355033265
"PICALM_1" -0.0730493104290037 0.0870737352704379 -0.838936221147784 0.402255569068671
"PICALM_2" -0.0268535434652741 0.0862005504562604 -0.311524036948001 0.755643569904254
"ABCA7_1" 0.0681758991159773 0.154249896953631 0.441983433781299 0.658856310119481
"ABCA7_2" -0.0120499544763207 0.113992358390397 -0.105708440868049 0.915892466063739
"SCIMP" -0.00835354003054317 0.133410880778588 -0.0626151329021425 0.950122811598548
"CD2AP" -0.0152864528101771 0.0927686334915873 -0.164780402974927 0.869241511690588
"CD33" -0.05278362459231 0.0920869801142331 -0.5731931324801 0.566994563603334
"EPHA1" 0.131510722062092 0.115940303196952 1.13429686171072 0.257687392502924
"MS4A" -0.0421193578725416 0.0843980582037782 -0.499056006369778 0.618149324980939
"INPP5D" -0.0795888749219985 0.0906123249380749 -0.87834491584219 0.38059658850419
"TREML2" 0.00164412263583368 0.0919307514433229 0.0178843598036649 0.985745314048447
"PTK2B" -0.0835063296560194 0.100150596452215 -0.833807611878409 0.405182192520053
"SLC24A4RIN3" -0.0993317520945433 0.108429468457897 -0.916095536640152 0.360496095134018
"NME8" -0.0283444771902156 0.0920528476632363 -0.307915267259415 0.758402169577595
"FERMT2" -0.0627176188088432 0.163490472002047 -0.383616354157065 0.701587550773461
"CASS4" -0.0987766071314977 0.148362258330678 -0.665779883933413 0.506163185705047
"rs6678275_C" -0.00847052225267542 0.112246194604927 -0.0754637810438838 0.939905825195652
"HS3ST1" -0.0934831897116145 0.0953798217356332 -0.980114955244143 0.327973120553547
"MEF2C" 0.0438550711577152 0.0946571618089021 0.463304311260164 0.643547726050287
"MTHFD1L" 0.000680032623850649 0.158240206150659 0.00429747053794406 0.996574334247851
"PILRA_1" -0.115978590115245 0.0957972787668456 -1.21066685409214 0.227161870165285
"PILRA_2" -0.130432839745297 0.0963626458512635 -1.3535622501132 0.17709371212684
"CWPW1" -0.135986863174341 0.0964023446799211 -1.41061779799911 0.159595463568242
"NDUFAF6" -0.0530574701493485 0.0827149488244101 -0.641449591681192 0.521815924714489
"ECHDC3" -0.110576671196791 0.0923169244309619 -1.19779414098099 0.232127033387078
"FRMD4A_1" -0.11774957125818 0.0905440142191924 -1.30046775895232 0.19455788267188
"FRMD4A_2" -0.0897595189753685 0.142448755185505 -0.630117959672436 0.52915428696683
"GAB2" 0.0863528124008222 0.113876229918072 0.758304103173673 0.448935272873638
"ADAMST20" -0.0883908787185123 0.0915504068640716 -0.965488649872956 0.335229422729431
"SPPL2A" 0.0443727067485552 0.0896196813220876 0.495122344712234 0.620946912551735
"rs74615166_C" 0.250725999403717 0.276290730565252 0.907471629217408 0.365027850196988
"TOMM40" 0.400576464948865 0.0942588655506451 4.24974842004264 2.95330630687148e-05
