# Supplementary material for: Exploring Genetic Associations of Alzheimer’s Disease Loci With Mild Cognitive Impairment Neurocognitive Endophenotypes
Source: Front Aging Neurosci. 2018 Oct 30;10:340. doi: 10.3389/fnagi.2018.00340 (PMC6218590; doi:10.3389/fnagi.2018.00340)
Supplement: DATA SHEET S1 — LinearRegressionResults∖RegressionResults_AgeCoDe: all_MCI, mild cognitive impairment total sample; CERAD, the consortium to establish a registry for Alzheimer’s disease; DR, delayed recall from the CERAD; edu, adjusted by educational level; full, adjusted by age, gender, and educational level; unadj, unadjusted by age, gender, and educational level; IR, immediate recall from the CERAD; REC, recognition from the CERAD; VF, semantic verbal fluency (animals 1 minute) from the CERAD; Amn_MCI, amnestic mild cognitive impairment; NONAmn, non-amnestic mild cognitive impairment. LinearRegressionResults∖RegressionResults_DCN: DCN, The German Dementia Competence Network; all_MCI, mild cognitive impairment total sample; CERAD, the consortium to establish a registry for Alzheimer’s disease; bnt, Boston naming test 15- item version from the CERAD; edu, adjusted by educational level; full, adjusted by age, gender, and educational level ; unadj, unadjusted by age, gender, and educational level;cdt, clock drawing test; commands, commands item from the ADAS-Cog; conpraRECALL, constructional praxis recall from the CERAD; conpra, constructional praxis from the CERAD; idpra, ideational praxis from the ADAS-Cog; ori, orientation from the ADAS-Cog; rec, recognition from the CERAD; tmta, Trail Making Test (part A); tmtb, Trail Making Test (part B); vf, semantic verbal fluency (animals 1 minute) from the CERAD; wldr, delayed recall from the CERAD; wlir, immediate recall from the CERAD; wms_lmII, logical memory delayed recall of the story assessed according to the Wechsler memory scale; wms_lmI, logical memory immediate recall of the story from the Wechsler memory scale. [file Data_Sheet_1.ZIP › LinearRegressionResults/RegressionResults_DCN/DCN_amnestic_MCI_ori_unadj.txt]

"Estimate" "Std. Error" "t value" "Pr(>|t|)"
"E4_dose" 0.468521229868229 0.0928298142722693 5.04709864542074 8.38181223908692e-07
"E2_dose" -0.18534994068802 0.200185169184517 -0.925892469672299 0.355350684318671
"CLU_1" 0.00456233421750655 0.0852012106834777 0.0535477627713016 0.957334783250488
"CLU_2" -0.0526659209545111 0.0921076587764304 -0.571786555582149 0.567940539869502
"SORL1_1" -0.239403453689168 0.0877308212594252 -2.72884090508213 0.00677786270786734
"SORL1_2" 0.143796455117208 0.197631506187539 0.727598842366537 0.46748501636823
"SORL1_3" -0.0571162341247925 0.0970691225812754 -0.588407854175971 0.556748632603073
"BIN1_1" 0.00855834136933448 0.0908128431274228 0.0942415309839596 0.92498667924109
"BIN1_2" 0.0351107035241713 0.0946523237810106 0.370943914756959 0.71096804468569
"CR1_1" -0.028808864265928 0.107982066383473 -0.266793044723 0.789830662558926
"CR1_2" -0.0688283878862038 0.102212632896852 -0.673384355098864 0.5012745590728
"PICALM_1" -0.0974505199597449 0.0871869709417802 -1.11771883926118 0.264680638265196
"PICALM_2" -0.0510966759981517 0.0861897715237269 -0.592839209280018 0.553781327220388
"ABCA7_1" 0.0470714094677713 0.156173685059682 0.301404231127561 0.763336561819607
"ABCA7_2" -0.0271137026239068 0.115306000041273 -0.235145635215873 0.814272631472854
"SCIMP" 0.00373573158076793 0.13534800972098 0.0276009347198318 0.978002109225463
"CD2AP" 0.0247887323943663 0.0930606199920281 0.266371881000683 0.790156127120705
"CD33" -0.043390675960862 0.0934572925348164 -0.464283468780109 0.642817419107279
"EPHA1" 0.128659124346811 0.117440234208062 1.09552850617509 0.274261408559275
"MS4A" -0.0751417518944412 0.0849844735859961 -0.884182118494915 0.377381662333134
"INPP5D" -0.0843157355202458 0.0919507556385394 -0.916966205821004 0.360030165268791
"TREML2" 0.0183906541444419 0.0930804840983033 0.197577981277142 0.843533285841408
"PTK2B" -0.0588939060630608 0.101025065840111 -0.582963302951668 0.560435204216966
"SLC24A4RIN3" -0.129239230064161 0.109863737129967 -1.17635931054551 0.240552628127128
"NME8" -0.00168415597875373 0.0926084838826012 -0.0181857634219421 0.985504936832404
"FERMT2" -0.119739427153345 0.165301869283549 -0.724368258340446 0.469506365944859
"CASS4" -0.151280126761738 0.148301687998127 -1.02008364708329 0.308659398279632
"rs6678275_C" 0.0158098885451956 0.114020149312801 0.138658725150613 0.889829703585994
"HS3ST1" -0.104038818324532 0.0969803746343269 -1.07278218626005 0.284387019617257
"MEF2C" 0.0427135678391961 0.0960914914243001 0.444509365044515 0.657052868367361
"MTHFD1L" 0.01891074130106 0.160151942474284 0.118079999585997 0.906092066549745
"PILRA_1" -0.0957854406130264 0.0967370594675426 -0.990162830462761 0.323036838094312
"PILRA_2" -0.112803563730421 0.0972773209352349 -1.15960804271659 0.247297326083088
"CWPW1" -0.118205690852189 0.0973171394027427 -1.21464411693196 0.225629839264565
"NDUFAF6" -0.0750744364100387 0.0837702316812399 -0.896194685192107 0.370997357253563
"ECHDC3" -0.101165751038456 0.0939693546119493 -1.07658237577798 0.282688350629329
"FRMD4A_1" -0.111617948240551 0.0918532145522726 -1.21517737604089 0.225356075296376
"FRMD4A_2" -0.123762376237623 0.14409699284804 -0.858882436000167 0.391164432404666
"GAB2" 0.109133352786694 0.115113401846007 0.948050800659045 0.343948217030931
"ADAMST20" -0.0964266946925905 0.0930606858713388 -1.03617004097633 0.301108271928262
"SPPL2A" 0.0437718859429715 0.090948858287229 0.481280213597996 0.630731706344053
"rs74615166_C" 0.227863046044867 0.27920372391091 0.816117503209143 0.415197631785234
"TOMM40" 0.428831096196869 0.0942886143819989 4.5480687038152 8.1610940284117e-06
