# Supplementary material for: Exploring Genetic Associations of Alzheimer’s Disease Loci With Mild Cognitive Impairment Neurocognitive Endophenotypes
Source: Front Aging Neurosci. 2018 Oct 30;10:340. doi: 10.3389/fnagi.2018.00340 (PMC6218590; doi:10.3389/fnagi.2018.00340)
Supplement: DATA SHEET S1 — LinearRegressionResults∖RegressionResults_AgeCoDe: all_MCI, mild cognitive impairment total sample; CERAD, the consortium to establish a registry for Alzheimer’s disease; DR, delayed recall from the CERAD; edu, adjusted by educational level; full, adjusted by age, gender, and educational level; unadj, unadjusted by age, gender, and educational level; IR, immediate recall from the CERAD; REC, recognition from the CERAD; VF, semantic verbal fluency (animals 1 minute) from the CERAD; Amn_MCI, amnestic mild cognitive impairment; NONAmn, non-amnestic mild cognitive impairment. LinearRegressionResults∖RegressionResults_DCN: DCN, The German Dementia Competence Network; all_MCI, mild cognitive impairment total sample; CERAD, the consortium to establish a registry for Alzheimer’s disease; bnt, Boston naming test 15- item version from the CERAD; edu, adjusted by educational level; full, adjusted by age, gender, and educational level ; unadj, unadjusted by age, gender, and educational level;cdt, clock drawing test; commands, commands item from the ADAS-Cog; conpraRECALL, constructional praxis recall from the CERAD; conpra, constructional praxis from the CERAD; idpra, ideational praxis from the ADAS-Cog; ori, orientation from the ADAS-Cog; rec, recognition from the CERAD; tmta, Trail Making Test (part A); tmtb, Trail Making Test (part B); vf, semantic verbal fluency (animals 1 minute) from the CERAD; wldr, delayed recall from the CERAD; wlir, immediate recall from the CERAD; wms_lmII, logical memory delayed recall of the story assessed according to the Wechsler memory scale; wms_lmI, logical memory immediate recall of the story from the Wechsler memory scale. [file Data_Sheet_1.ZIP › LinearRegressionResults/RegressionResults_DCN/DCN_amnestic_MCI_rec_edu.txt]

"Estimate" "Std. Error" "t value" "Pr(>|t|)"
"E4_dose" -1.98980553008253 1.10134562240665 -1.80670398973796 0.0719258285424276
"E2_dose" -0.131108038967421 2.30312256581249 -0.0569262100565494 0.954646236407996
"CLU_1" -0.242127231007224 0.983746324545024 -0.246127710941341 0.805764998981319
"CLU_2" 1.4720468000509 1.0617495175021 1.38643510148615 0.166728955710411
"SORL1_1" 1.84165722400508 1.01594980768093 1.81274430102897 0.0709695837739501
"SORL1_2" 0.196371707034656 2.28033465155162 0.086115301936511 0.931436748946132
"SORL1_3" -0.191725855327944 1.11182850234952 -0.172441932296921 0.863216033408241
"BIN1_1" -0.0549546711470356 1.04294780844466 -0.0526916790102748 0.958015411692447
"BIN1_2" -0.609776425351223 1.08676147638328 -0.561094995178286 0.575184760235797
"CR1_1" 2.0128890319557 1.23695683055594 1.6272912540133 0.104808093552171
"CR1_2" 1.99493924964229 1.1743914182126 1.69870046621981 0.0904944240771467
"PICALM_1" 1.53653062429862 0.982520530788834 1.56386617495411 0.118994829326989
"PICALM_2" 0.430865636711703 0.980354254973218 0.439499940481692 0.660640768304096
"ABCA7_1" 0.0293401240034924 1.79200195243819 0.0163728192168387 0.98694870809166
"ABCA7_2" 2.72741051508388 1.31592956430632 2.07261132287245 0.0391299677741618
"SCIMP" 0.991658101582705 1.53313964480229 0.64681524931187 0.518322117634538
"CD2AP" -1.47620001144228 1.08471152986589 -1.36091483384969 0.174650783444582
"CD33" 0.0486381322957159 1.06399982314979 0.0457125379511163 0.963572307965064
"EPHA1" -1.05134117775736 1.3432299881682 -0.782696326778038 0.434476488924132
"MS4A" -1.2915459771805 0.97198178504344 -1.32877590614806 0.185015462353419
"INPP5D" 0.126244034163724 1.04167325711923 0.121193506025925 0.903631376547255
"TREML2" -0.897252711567228 1.04807024344893 -0.856099786417561 0.392730876355194
"PTK2B" -0.390909414383673 1.1321814519227 -0.345270993196207 0.730169817192161
"SLC24A4RIN3" 0.780764652066956 1.24425426746429 0.627496061281832 0.530884806999537
"NME8" -0.760966256388488 1.0478449618878 -0.726220275008558 0.468356992252326
"FERMT2" -0.426203752194926 1.8847358855285 -0.226134470865351 0.821274503654947
"CASS4" 1.61249495920838 1.68881378268941 0.954809213269508 0.340561067205822
"rs6678275_C" 0.611357346484401 1.28594720130749 0.475414033999843 0.634891049552436
"HS3ST1" -0.568263201742249 1.09672479604671 -0.518145667710467 0.604797273768349
"MEF2C" -1.43162846525498 1.07581236405405 -1.33074178461761 0.18443984711795
"MTHFD1L" 1.79549977039647 1.8586396816531 0.966028966302671 0.334875377832276
"PILRA_1" -1.86420723794062 1.09794334096522 -1.69790841511162 0.0907214977752556
"PILRA_2" -1.48878639821334 1.10682089892835 -1.34510145196465 0.17976453204393
"CWPW1" -1.62613672836202 1.1062180811679 -1.46999651881048 0.142771743000382
"NDUFAF6" 1.22707439978353 0.941884857608519 1.30278599328915 0.193800514729055
"ECHDC3" 0.351550401763638 1.05301404478105 0.33385157919402 0.738760664287052
"FRMD4A_1" -0.74164674967694 1.05636616912657 -0.702073553046624 0.483222794549029
"FRMD4A_2" 0.51016341171782 1.62428271542255 0.314085354029703 0.753692626912577
"GAB2" -2.60879059388711 1.31927140509482 -1.97744799425832 0.0489821998722527
"ADAMST20" 2.05559508201014 1.03994379038994 1.97664056558227 0.0491389307559173
"SPPL2A" 1.93937368984315 1.02830944893348 1.88598256279235 0.0604119157449779
"rs74615166_C" -0.262125912936208 3.33349340356056 -0.0786339977922942 0.937384228964505
"TOMM40" -1.58059791317716 1.11931328692944 -1.41211395561394 0.159034791265396
