# Supplementary material for: Exploring Genetic Associations of Alzheimer’s Disease Loci With Mild Cognitive Impairment Neurocognitive Endophenotypes
Source: Front Aging Neurosci. 2018 Oct 30;10:340. doi: 10.3389/fnagi.2018.00340 (PMC6218590; doi:10.3389/fnagi.2018.00340)
Supplement: DATA SHEET S1 — LinearRegressionResults∖RegressionResults_AgeCoDe: all_MCI, mild cognitive impairment total sample; CERAD, the consortium to establish a registry for Alzheimer’s disease; DR, delayed recall from the CERAD; edu, adjusted by educational level; full, adjusted by age, gender, and educational level; unadj, unadjusted by age, gender, and educational level; IR, immediate recall from the CERAD; REC, recognition from the CERAD; VF, semantic verbal fluency (animals 1 minute) from the CERAD; Amn_MCI, amnestic mild cognitive impairment; NONAmn, non-amnestic mild cognitive impairment. LinearRegressionResults∖RegressionResults_DCN: DCN, The German Dementia Competence Network; all_MCI, mild cognitive impairment total sample; CERAD, the consortium to establish a registry for Alzheimer’s disease; bnt, Boston naming test 15- item version from the CERAD; edu, adjusted by educational level; full, adjusted by age, gender, and educational level ; unadj, unadjusted by age, gender, and educational level;cdt, clock drawing test; commands, commands item from the ADAS-Cog; conpraRECALL, constructional praxis recall from the CERAD; conpra, constructional praxis from the CERAD; idpra, ideational praxis from the ADAS-Cog; ori, orientation from the ADAS-Cog; rec, recognition from the CERAD; tmta, Trail Making Test (part A); tmtb, Trail Making Test (part B); vf, semantic verbal fluency (animals 1 minute) from the CERAD; wldr, delayed recall from the CERAD; wlir, immediate recall from the CERAD; wms_lmII, logical memory delayed recall of the story assessed according to the Wechsler memory scale; wms_lmI, logical memory immediate recall of the story from the Wechsler memory scale. [file Data_Sheet_1.ZIP › LinearRegressionResults/RegressionResults_DCN/DCN_amnestic_MCI_rec_full.txt]

"Estimate" "Std. Error" "t value" "Pr(>|t|)"
"E4_dose" -1.7299807969217 1.07855237905849 -1.60398403500056 0.109899773754213
"E2_dose" -0.508856797719723 2.25764384421925 -0.225392857701033 0.821846086923563
"CLU_1" -0.119384567082636 0.965294820073047 -0.12367679241623 0.901661205805016
"CLU_2" 1.04907931258383 1.05028071812286 0.998856110068195 0.318742487833019
"SORL1_1" 1.90567649585338 0.994007598945274 1.91716491692364 0.0562683028101007
"SORL1_2" -0.00373357526043292 2.23073628337191 -0.00167369638816712 0.998665793183666
"SORL1_3" -0.00249091659954945 1.09657279388541 -0.00227154696290024 0.99818921622542
"BIN1_1" 0.276780171631671 1.02408067327265 0.270271843669469 0.787153110398155
"BIN1_2" -0.16984547159214 1.07018338595259 -0.15870688502696 0.87401587802816
"CR1_1" 1.60158217761148 1.21725252238701 1.31573535331092 0.189354725974331
"CR1_2" 1.49431515163383 1.15963754848844 1.28860535223409 0.198614429660244
"PICALM_1" 1.15436590832612 0.97496843124773 1.18400337008738 0.237437837502744
"PICALM_2" 0.0472219720094136 0.973024397562196 0.04853112843596 0.961328056479997
"ABCA7_1" -0.20725440009475 1.75446116149872 -0.118129944761904 0.906050622125497
"ABCA7_2" 2.54469544213685 1.28921972574103 1.97382602152956 0.0493986764688951
"SCIMP" 1.10993608359317 1.50764313091817 0.73620610927813 0.462274108452598
"CD2AP" -1.04352423059017 1.07292073878115 -0.972601416741767 0.331609258897175
"CD33" 0.107879794718717 1.04253274400915 0.103478567305096 0.917658581051201
"EPHA1" -1.14695657299596 1.31756965838846 -0.870509248367805 0.38478417646524
"MS4A" -1.65868478247533 0.955182811449336 -1.73651029163574 0.0835935105537052
"INPP5D" 0.147475692001236 1.02396772800446 0.14402376946844 0.885594132554815
"TREML2" -0.647047929454552 1.0346004915801 -0.625408488320302 0.532255787329453
"PTK2B" -0.0978287408673442 1.11545003134988 -0.0877033825970271 0.930180464375542
"SLC24A4RIN3" 0.519499094227998 1.22509869789773 0.424046727924419 0.671885078352483
"NME8" -0.474348559142166 1.03319382168242 -0.459108977606691 0.646542472012818
"FERMT2" -1.10170756799798 1.86144440821691 -0.591856282752657 0.554465098045324
"CASS4" 1.1431063379965 1.67406204068781 0.682833915478329 0.49532446448661
"rs6678275_C" 0.81472905663095 1.26399728780983 0.644565510138599 0.519781466203269
"HS3ST1" -0.729643696639716 1.07794293768962 -0.676885270201389 0.499085181593232
"MEF2C" -1.38847844639988 1.05921237025794 -1.31085935680845 0.191070876394605
"MTHFD1L" 2.15740168199123 1.82528864570597 1.18195096817513 0.238249900950156
"PILRA_1" -1.72460115084909 1.08308896510626 -1.59229869974706 0.112542027014372
"PILRA_2" -1.38141044547382 1.09203433442702 -1.26498810698899 0.207016959197318
"CWPW1" -1.5204326427264 1.09208243268694 -1.39223248833475 0.165050847084486
"NDUFAF6" 0.970074075149648 0.92989467987105 1.04320854409466 0.297828213596064
"ECHDC3" 0.41615986584377 1.03419109255522 0.402401324899777 0.687721887722791
"FRMD4A_1" -0.72290275945991 1.03489215729076 -0.698529556308931 0.485436367923866
"FRMD4A_2" 0.132403276390222 1.59472842820711 0.0830255948588551 0.933891589471236
"GAB2" -2.34297143279878 1.2981643296131 -1.80483424120663 0.0721944355378263
"ADAMST20" 1.97027194002705 1.02272196440129 1.92649811836247 0.0551406484130304
"SPPL2A" 1.91854658084882 1.01059275882165 1.89843689666434 0.05875441763226
"rs74615166_C" -0.431202234211284 3.28303957529844 -0.131342380839892 0.895606827815767
"TOMM40" -1.07935613224976 1.11105368823721 -0.971470725201643 0.332164518448693
