# Supplementary material for: Exploring Genetic Associations of Alzheimer’s Disease Loci With Mild Cognitive Impairment Neurocognitive Endophenotypes
Source: Front Aging Neurosci. 2018 Oct 30;10:340. doi: 10.3389/fnagi.2018.00340 (PMC6218590; doi:10.3389/fnagi.2018.00340)
Supplement: DATA SHEET S1 — LinearRegressionResults∖RegressionResults_AgeCoDe: all_MCI, mild cognitive impairment total sample; CERAD, the consortium to establish a registry for Alzheimer’s disease; DR, delayed recall from the CERAD; edu, adjusted by educational level; full, adjusted by age, gender, and educational level; unadj, unadjusted by age, gender, and educational level; IR, immediate recall from the CERAD; REC, recognition from the CERAD; VF, semantic verbal fluency (animals 1 minute) from the CERAD; Amn_MCI, amnestic mild cognitive impairment; NONAmn, non-amnestic mild cognitive impairment. LinearRegressionResults∖RegressionResults_DCN: DCN, The German Dementia Competence Network; all_MCI, mild cognitive impairment total sample; CERAD, the consortium to establish a registry for Alzheimer’s disease; bnt, Boston naming test 15- item version from the CERAD; edu, adjusted by educational level; full, adjusted by age, gender, and educational level ; unadj, unadjusted by age, gender, and educational level;cdt, clock drawing test; commands, commands item from the ADAS-Cog; conpraRECALL, constructional praxis recall from the CERAD; conpra, constructional praxis from the CERAD; idpra, ideational praxis from the ADAS-Cog; ori, orientation from the ADAS-Cog; rec, recognition from the CERAD; tmta, Trail Making Test (part A); tmtb, Trail Making Test (part B); vf, semantic verbal fluency (animals 1 minute) from the CERAD; wldr, delayed recall from the CERAD; wlir, immediate recall from the CERAD; wms_lmII, logical memory delayed recall of the story assessed according to the Wechsler memory scale; wms_lmI, logical memory immediate recall of the story from the Wechsler memory scale. [file Data_Sheet_1.ZIP › LinearRegressionResults/RegressionResults_DCN/DCN_amnestic_MCI_rec_unadj.txt]

"Estimate" "Std. Error" "t value" "Pr(>|t|)"
"E4_dose" -1.88910434288389 1.11107198466982 -1.70025378098727 0.090234716134659
"E2_dose" 0.211815561959652 2.31890967961487 0.091342739142316 0.92728798942587
"CLU_1" -0.435811502251317 0.98763271913473 -0.441268797405916 0.659360181153109
"CLU_2" 1.50371944739638 1.07064690242826 1.40449614526124 0.161287436883957
"SORL1_1" 2.04786125239724 1.01849693724885 2.01067001529615 0.045339909625344
"SORL1_2" -0.098720800889869 2.29286941290617 -0.0430555706025761 0.965688033158037
"SORL1_3" -0.179587246990351 1.12131664831892 -0.160157478496006 0.872873332889476
"BIN1_1" -0.0706631914277323 1.05115530134739 -0.067224311514345 0.946451279640093
"BIN1_2" -0.688294125047165 1.09464916531244 -0.628780569024333 0.530007164390695
"CR1_1" 2.2011870650839 1.24273578787281 1.7712429999716 0.0776119677927122
"CR1_2" 2.24988981930361 1.17606378388596 1.91306785408315 0.056762877568293
"PICALM_1" 1.60035146619104 0.98944340313083 1.61742598023005 0.106924517457198
"PICALM_2" 0.436981460616607 0.988086303305479 0.442250296512317 0.658650722362763
"ABCA7_1" 0.301379192916688 1.80219561424246 0.167228901532629 0.867311086206393
"ABCA7_2" 2.96741353663069 1.31986463081659 2.24827112367939 0.0253396505846979
"SCIMP" 1.14597137556317 1.54251354146776 0.742924677648361 0.458195437414724
"CD2AP" -1.49456521739129 1.09250499668344 -1.36801682548675 0.172415523076137
"CD33" 0.0829699612403069 1.07297836457764 0.0773267793456086 0.938419211420433
"EPHA1" -1.16739130434787 1.35342601390628 -0.862545342230068 0.389133631752756
"MS4A" -1.25648458956363 0.980398024502271 -1.28160661094918 0.201048567450883
"INPP5D" 0.282398099067786 1.04686717986327 0.269755423132733 0.787561572982799
"TREML2" -1.03009474270857 1.05360901472527 -0.97768216512191 0.329136866312401
"PTK2B" -0.185950413223155 1.13705702992729 -0.163536575852352 0.870222537360748
"SLC24A4RIN3" 0.762200454783957 1.25354415345242 0.608036384426318 0.54369206674896
"NME8" -1.02627232689014 1.04716747456242 -0.980046030668578 0.327970950848037
"FERMT2" -0.317444422191052 1.89820036415946 -0.167234412227931 0.867315105225606
"CASS4" 2.01434262948208 1.68872407088844 1.19281927948261 0.234023400935701
"rs6678275_C" 0.572435358909755 1.29547239838947 0.441873836618523 0.658946396493958
"HS3ST1" -0.592869269949111 1.10478810606527 -0.536636180905885 0.591976063744578
"MEF2C" -1.3204329288291 1.08330266639879 -1.21889566949798 0.223984296021677
"MTHFD1L" 1.907341677564 1.87473454994182 1.01739293044084 0.309854331046404
"PILRA_1" -2.09758585515129 1.09850245434363 -1.90949582939679 0.0572945196033087
"PILRA_2" -1.72404296337096 1.1078923167626 -1.55614669159258 0.120884927602264
"CWPW1" -1.84901758014475 1.10785252203539 -1.66901057980864 0.0963143080799703
"NDUFAF6" 1.12074163400664 0.94828466999991 1.18186201829746 0.23833612510162
"ECHDC3" 0.412862681340663 1.06039733459124 0.389347151178771 0.697336844336756
"FRMD4A_1" -0.864733434768344 1.06377409427983 -0.812891984696963 0.416975592306634
"FRMD4A_2" 0.334645669291342 1.63480845044455 0.204700232128322 0.837956127874205
"GAB2" -2.46889140271493 1.3304714220801 -1.85565158465034 0.0645614988796567
"ADAMST20" 2.00792275315674 1.04796344639544 1.91602365527458 0.0564544350736482
"SPPL2A" 1.81470091654606 1.03552672557337 1.75244237713059 0.0808720124943163
"rs74615166_C" 0.730769230769249 3.32720292559347 0.219634704318163 0.826327337122836
"TOMM40" -1.51289282836424 1.12818955910792 -1.34099169430402 0.181013846311561
