# Supplementary material for: Exploring Genetic Associations of Alzheimer’s Disease Loci With Mild Cognitive Impairment Neurocognitive Endophenotypes
Source: Front Aging Neurosci. 2018 Oct 30;10:340. doi: 10.3389/fnagi.2018.00340 (PMC6218590; doi:10.3389/fnagi.2018.00340)
Supplement: DATA SHEET S1 — LinearRegressionResults∖RegressionResults_AgeCoDe: all_MCI, mild cognitive impairment total sample; CERAD, the consortium to establish a registry for Alzheimer’s disease; DR, delayed recall from the CERAD; edu, adjusted by educational level; full, adjusted by age, gender, and educational level; unadj, unadjusted by age, gender, and educational level; IR, immediate recall from the CERAD; REC, recognition from the CERAD; VF, semantic verbal fluency (animals 1 minute) from the CERAD; Amn_MCI, amnestic mild cognitive impairment; NONAmn, non-amnestic mild cognitive impairment. LinearRegressionResults∖RegressionResults_DCN: DCN, The German Dementia Competence Network; all_MCI, mild cognitive impairment total sample; CERAD, the consortium to establish a registry for Alzheimer’s disease; bnt, Boston naming test 15- item version from the CERAD; edu, adjusted by educational level; full, adjusted by age, gender, and educational level ; unadj, unadjusted by age, gender, and educational level;cdt, clock drawing test; commands, commands item from the ADAS-Cog; conpraRECALL, constructional praxis recall from the CERAD; conpra, constructional praxis from the CERAD; idpra, ideational praxis from the ADAS-Cog; ori, orientation from the ADAS-Cog; rec, recognition from the CERAD; tmta, Trail Making Test (part A); tmtb, Trail Making Test (part B); vf, semantic verbal fluency (animals 1 minute) from the CERAD; wldr, delayed recall from the CERAD; wlir, immediate recall from the CERAD; wms_lmII, logical memory delayed recall of the story assessed according to the Wechsler memory scale; wms_lmI, logical memory immediate recall of the story from the Wechsler memory scale. [file Data_Sheet_1.ZIP › LinearRegressionResults/RegressionResults_DCN/DCN_amnestic_MCI_tmta_edu.txt]

"Estimate" "Std. Error" "t value" "Pr(>|t|)"
"E4_dose" 2.84991275376008 3.33323191324984 0.854999840374585 0.393309268791328
"E2_dose" -3.97798137675192 6.93951588090993 -0.573236151486452 0.566961923304708
"CLU_1" -0.152359920306724 2.96030373639385 -0.0514676647648069 0.958989696320171
"CLU_2" -2.52675851742978 3.20500881384943 -0.788378024581771 0.431147368917835
"SORL1_1" -0.277011645206048 3.09416055324513 -0.0895272370128048 0.92872831351082
"SORL1_2" -1.45567853205735 6.83009628591732 -0.213127087982456 0.831383483973866
"SORL1_3" -2.56045759838094 3.39491424690702 -0.754203909778773 0.451365150089676
"BIN1_1" -2.04969112788935 3.14646970514164 -0.651425667483768 0.515307950821041
"BIN1_2" -3.83300157150339 3.27649930134383 -1.1698466011976 0.243061078402595
"CR1_1" 0.707602259207086 3.70516461652672 0.190977279673583 0.848682291344637
"CR1_2" -1.63416966017841 3.52363200557671 -0.463774212968913 0.643171138563769
"PICALM_1" -5.0942511376207 2.94520854188245 -1.72967416913869 0.0848024600910929
"PICALM_2" -4.4495286413988 2.95662232648905 -1.50493642746808 0.133471639148774
"ABCA7_1" -4.1297889791962 5.46661604004122 -0.755456199767245 0.450612597608253
"ABCA7_2" -2.74688537207176 4.00885506171337 -0.685204461070677 0.493783794000899
"SCIMP" -1.20168717653593 4.56144971104125 -0.263444135671863 0.792416140003333
"CD2AP" 6.99527245629036 3.23334188294585 2.16348060599056 0.0313593281824838
"CD33" 1.95146875445039 3.22480309056512 0.605143538890744 0.545577278083549
"EPHA1" 1.16898580079493 4.06983027871082 0.287232076214546 0.774149379406724
"MS4A" -0.696238717364161 2.94543939902048 -0.236378557846309 0.813313000930111
"INPP5D" -0.281454614674733 3.11202050827741 -0.0904411182143932 0.928006050603833
"TREML2" -2.22926630499159 3.13312704505157 -0.71151481345529 0.47740070790798
"PTK2B" -4.89637883492757 3.3450102170379 -1.46378591311552 0.144455768251532
"SLC24A4RIN3" -3.57883597594611 3.75809102891835 -0.952301567047502 0.341825129456379
"NME8" 4.34953793157799 3.12768738471796 1.39065622505307 0.165514254614867
"FERMT2" 1.45967160737022 5.58203021246741 0.261494752233704 0.793917229640027
"CASS4" -7.57113528948403 5.03286855246549 -1.50433797556169 0.133703478131036
"rs6678275_C" 3.28722860991663 3.83701821152398 0.85671436222113 0.392388662792044
"HS3ST1" -2.65406574466146 3.27472594880992 -0.810469573988623 0.418408712334187
"MEF2C" -3.87183689786128 3.21177886363953 -1.20551166884316 0.229097616000587
"MTHFD1L" -5.53735476451693 5.61052745111459 -0.986957966566383 0.324524548307747
"PILRA_1" 0.598707027031555 3.29701519727655 0.181590617940162 0.856044956830191
"PILRA_2" -1.75726891624754 3.31506440421214 -0.530085905424565 0.596503031789497
"CWPW1" -1.61600186610684 3.3158586965804 -0.487355467762664 0.626415522850298
"NDUFAF6" 2.1120628210769 2.82498640726782 0.747636454335925 0.455352533487711
"ECHDC3" 2.94987851506746 3.14254910284212 0.938689712882956 0.34875793221975
"FRMD4A_1" 1.02577795914514 3.17910188417965 0.322662813749311 0.747193153687457
"FRMD4A_2" -0.0325352630240054 4.91536337655963 -0.00661909619523948 0.994723511209899
"GAB2" 3.24498544499719 4.09003739166616 0.793387721004497 0.428228593866236
"ADAMST20" -0.937602142983272 3.12173629409285 -0.300346363258634 0.764152060539478
"SPPL2A" 1.039029099308 3.08548651390392 0.336747250271845 0.736578049598926
"rs74615166_C" -9.54982269503548 9.57416445493129 -0.997457557783722 0.31946631114919
"TOMM40" 4.44748960830645 3.38722635969188 1.31301812634424 0.190255748260696
