# Supplementary material for: Exploring Genetic Associations of Alzheimer’s Disease Loci With Mild Cognitive Impairment Neurocognitive Endophenotypes
Source: Front Aging Neurosci. 2018 Oct 30;10:340. doi: 10.3389/fnagi.2018.00340 (PMC6218590; doi:10.3389/fnagi.2018.00340)
Supplement: DATA SHEET S1 — LinearRegressionResults∖RegressionResults_AgeCoDe: all_MCI, mild cognitive impairment total sample; CERAD, the consortium to establish a registry for Alzheimer’s disease; DR, delayed recall from the CERAD; edu, adjusted by educational level; full, adjusted by age, gender, and educational level; unadj, unadjusted by age, gender, and educational level; IR, immediate recall from the CERAD; REC, recognition from the CERAD; VF, semantic verbal fluency (animals 1 minute) from the CERAD; Amn_MCI, amnestic mild cognitive impairment; NONAmn, non-amnestic mild cognitive impairment. LinearRegressionResults∖RegressionResults_DCN: DCN, The German Dementia Competence Network; all_MCI, mild cognitive impairment total sample; CERAD, the consortium to establish a registry for Alzheimer’s disease; bnt, Boston naming test 15- item version from the CERAD; edu, adjusted by educational level; full, adjusted by age, gender, and educational level ; unadj, unadjusted by age, gender, and educational level;cdt, clock drawing test; commands, commands item from the ADAS-Cog; conpraRECALL, constructional praxis recall from the CERAD; conpra, constructional praxis from the CERAD; idpra, ideational praxis from the ADAS-Cog; ori, orientation from the ADAS-Cog; rec, recognition from the CERAD; tmta, Trail Making Test (part A); tmtb, Trail Making Test (part B); vf, semantic verbal fluency (animals 1 minute) from the CERAD; wldr, delayed recall from the CERAD; wlir, immediate recall from the CERAD; wms_lmII, logical memory delayed recall of the story assessed according to the Wechsler memory scale; wms_lmI, logical memory immediate recall of the story from the Wechsler memory scale. [file Data_Sheet_1.ZIP › LinearRegressionResults/RegressionResults_DCN/DCN_amnestic_MCI_tmta_full.txt]

"Estimate" "Std. Error" "t value" "Pr(>|t|)"
"E4_dose" 1.93581082658727 3.22975200564943 0.599368255891222 0.549433690183617
"E2_dose" -2.75489920379962 6.73596086984924 -0.408983849079467 0.682878151892124
"CLU_1" -0.663742587305112 2.86958702647153 -0.231302477040139 0.817250585228196
"CLU_2" -0.896767395675395 3.12655902008886 -0.28682247477609 0.774463454241321
"SORL1_1" -0.366719212333529 2.99641044699224 -0.122386174664969 0.902683561571601
"SORL1_2" -0.707718380970717 6.58566612820068 -0.107463446702859 0.914499115846009
"SORL1_3" -3.19601456353288 3.30381424284399 -0.967371143960469 0.334205432438211
"BIN1_1" -3.22004641596517 3.05000406537357 -1.05575151604618 0.292001678907968
"BIN1_2" -5.44333193451479 3.1777878117999 -1.71293121406734 0.087844146713503
"CR1_1" 2.02934932279386 3.59352346884005 0.564724104459212 0.572718464468493
"CR1_2" 0.0377285256977735 3.42867275093238 0.0110038281394787 0.991228313477374
"PICALM_1" -3.59655260598883 2.88177602260995 -1.248033357822 0.213080427090708
"PICALM_2" -3.12946210290241 2.90853563918123 -1.07595797030817 0.282882291192336
"ABCA7_1" -3.07520208402708 5.2958208810286 -0.580684685738424 0.56192510391897
"ABCA7_2" -2.10177819951749 3.88097119914665 -0.541559854909419 0.588557067315757
"SCIMP" -2.02362973367008 4.40270763874501 -0.459633003077831 0.646165236168312
"CD2AP" 5.15331836834016 3.14767751003347 1.63718117625251 0.102736391389175
"CD33" 1.63936640091532 3.12070974020805 0.525318449131392 0.599783585835567
"EPHA1" 1.39560360588859 3.94180794542987 0.354051649702177 0.723571484663612
"MS4A" 0.619623339815906 2.86375510257389 0.216367432836348 0.828861181439052
"INPP5D" -0.371410083663178 3.00079727441345 -0.123770468211911 0.901593012571212
"TREML2" -3.11881118100066 3.03093590176152 -1.02899278707546 0.304443047774334
"PTK2B" -6.01804620865796 3.2226765126219 -1.8674062336346 0.0629743847033697
"SLC24A4RIN3" -2.22150145892482 3.63564208597266 -0.611034146484332 0.541712853118212
"NME8" 3.12328227820114 3.03017935256066 1.03072521946987 0.303631243026462
"FERMT2" 3.68437643193681 5.40462817742954 0.681707660727386 0.49603295019737
"CASS4" -6.12675337577949 4.89534584871751 -1.25154658426934 0.211864312891382
"rs6678275_C" 2.41077331907738 3.7032459971405 0.650989245904508 0.515630557411369
"HS3ST1" -2.18569778635089 3.15893382388119 -0.691909963363984 0.489613669265494
"MEF2C" -4.17561952168114 3.09813128263479 -1.34778650120017 0.178904759426514
"MTHFD1L" -6.76893674346237 5.43701518463353 -1.24497293342002 0.214201557804627
"PILRA_1" -0.191502970852359 3.18854488636675 -0.0600596753933644 0.952154422494307
"PILRA_2" -2.45665426100983 3.20537015256061 -0.766418274359774 0.444125435565458
"CWPW1" -2.33821728085191 3.2080623177502 -0.728856564884839 0.466747942248716
"NDUFAF6" 3.24901461637186 2.73028488335373 1.18999106510122 0.235139551348875
"ECHDC3" 2.68927083766492 3.02830457728239 0.888045032801251 0.375340481219578
"FRMD4A_1" 1.01340982808958 3.07485519515487 0.329579691975881 0.74196755391529
"FRMD4A_2" 1.31949787993253 4.77081920599282 0.276576793829255 0.782312089658448
"GAB2" 2.30562124043633 3.96655378061755 0.581265594255314 0.561535846871484
"ADAMST20" -0.600057117599935 3.01048906938681 -0.199322137954866 0.842167154221687
"SPPL2A" 1.28183171154761 2.974565339264 0.43093076310261 0.666877135045246
"rs74615166_C" -9.13371788720885 9.23427629899879 -0.989110309402282 0.32353230981528
"TOMM40" 2.59436696238295 3.32083383008102 0.781239620869454 0.435328756261872
