# Supplementary material for: Exploring Genetic Associations of Alzheimer’s Disease Loci With Mild Cognitive Impairment Neurocognitive Endophenotypes
Source: Front Aging Neurosci. 2018 Oct 30;10:340. doi: 10.3389/fnagi.2018.00340 (PMC6218590; doi:10.3389/fnagi.2018.00340)
Supplement: DATA SHEET S1 — LinearRegressionResults∖RegressionResults_AgeCoDe: all_MCI, mild cognitive impairment total sample; CERAD, the consortium to establish a registry for Alzheimer’s disease; DR, delayed recall from the CERAD; edu, adjusted by educational level; full, adjusted by age, gender, and educational level; unadj, unadjusted by age, gender, and educational level; IR, immediate recall from the CERAD; REC, recognition from the CERAD; VF, semantic verbal fluency (animals 1 minute) from the CERAD; Amn_MCI, amnestic mild cognitive impairment; NONAmn, non-amnestic mild cognitive impairment. LinearRegressionResults∖RegressionResults_DCN: DCN, The German Dementia Competence Network; all_MCI, mild cognitive impairment total sample; CERAD, the consortium to establish a registry for Alzheimer’s disease; bnt, Boston naming test 15- item version from the CERAD; edu, adjusted by educational level; full, adjusted by age, gender, and educational level ; unadj, unadjusted by age, gender, and educational level;cdt, clock drawing test; commands, commands item from the ADAS-Cog; conpraRECALL, constructional praxis recall from the CERAD; conpra, constructional praxis from the CERAD; idpra, ideational praxis from the ADAS-Cog; ori, orientation from the ADAS-Cog; rec, recognition from the CERAD; tmta, Trail Making Test (part A); tmtb, Trail Making Test (part B); vf, semantic verbal fluency (animals 1 minute) from the CERAD; wldr, delayed recall from the CERAD; wlir, immediate recall from the CERAD; wms_lmII, logical memory delayed recall of the story assessed according to the Wechsler memory scale; wms_lmI, logical memory immediate recall of the story from the Wechsler memory scale. [file Data_Sheet_1.ZIP › LinearRegressionResults/RegressionResults_DCN/DCN_amnestic_MCI_tmta_unadj.txt]

"Estimate" "Std. Error" "t value" "Pr(>|t|)"
"E4_dose" 2.41369799282201 3.39187032896495 0.711612697045104 0.477316742780243
"E2_dose" -5.35074626865668 7.04781860271093 -0.759206013985452 0.448389184583641
"CLU_1" 0.677989949748748 2.98828632821499 0.226882525729633 0.820680645212855
"CLU_2" -2.70904055744148 3.249446561086 -0.833692909396882 0.405167231079266
"SORL1_1" -1.16765144403335 3.11927065979962 -0.374334763277116 0.708443748268921
"SORL1_2" -0.308587257617733 6.90548899990829 -0.0446872419349058 0.964388455485304
"SORL1_3" -2.70034166275875 3.44404546527643 -0.784060980026002 0.43366947585239
"BIN1_1" -2.01517280940771 3.19080097975088 -0.631557036053389 0.528191625374107
"BIN1_2" -3.55580155290154 3.32257306722226 -1.07019514122357 0.285453139297404
"CR1_1" 0.140072888607192 3.75252413903229 0.0373276449177791 0.970250362053924
"CR1_2" -2.49994646107721 3.55885670587802 -0.70245774631728 0.482977304310097
"PICALM_1" -5.34234234234234 2.9797482122657 -1.79288381493153 0.074078540261307
"PICALM_2" -4.48776384215356 2.99829987172907 -1.49676951410652 0.135579591416862
"ABCA7_1" -5.32388663967614 5.52442654611541 -0.963699416624466 0.336028191361402
"ABCA7_2" -3.7086956521739 4.04879772825713 -0.915999242513499 0.360455515305232
"SCIMP" -1.61536953538521 4.60773631253615 -0.350577686268704 0.726186899918635
"CD2AP" 7.14915747210016 3.27428940429077 2.18342259628352 0.0298408569029059
"CD33" 1.90888821934319 3.27065230028569 0.583641440325665 0.559933096452932
"EPHA1" 1.72508261889937 4.12090940229777 0.418616972733612 0.675819304136419
"MS4A" -0.872201586186128 2.98644912250568 -0.292053053779914 0.770463107956762
"INPP5D" -0.738551182058214 3.14049144812716 -0.235170575770442 0.814260044650815
"TREML2" -1.75966961506457 3.16325459761878 -0.556284535677022 0.578491142554431
"PTK2B" -5.61759633996126 3.36438297374432 -1.66972558825824 0.0961679606629535
"SLC24A4RIN3" -3.68959372772628 3.79846692307231 -0.971337595521835 0.332276070177292
"NME8" 5.32399256799977 3.1293191504057 1.70132617100098 0.0900681288559021
"FERMT2" 1.26724137931034 5.64242265128003 0.22459171487674 0.822471966071102
"CASS4" -8.93337563451774 5.0474712527268 -1.76987152322891 0.0779116063633261
"rs6678275_C" 3.4467078093824 3.87784333784182 0.88882079782538 0.374914700507769
"HS3ST1" -2.48432432432433 3.31028651217178 -0.750486193623899 0.453635390681217
"MEF2C" -4.30176899063475 3.24029986328621 -1.32758361020082 0.18547126423915
"MTHFD1L" -6.05080409356725 5.6817974283122 -1.0649454103056 0.287824703335033
"PILRA_1" 1.46027665978963 3.31446393695885 0.440577024690603 0.659882525708024
"PILRA_2" -0.882528161057281 3.33561764276524 -0.264577135503355 0.791543251180603
"CWPW1" -0.78826110806363 3.33793753877174 -0.236152144522658 0.813499119267077
"NDUFAF6" 2.38608119304059 2.85291055768277 0.836367332517655 0.403710435024511
"ECHDC3" 2.72070221309178 3.17640194641139 0.856535872661064 0.39248415973731
"FRMD4A_1" 1.42015653291281 3.22086215964404 0.440924343396849 0.65960923656732
"FRMD4A_2" 0.666106677866436 4.97552557528943 0.133876646353624 0.893596634968706
"GAB2" 2.64054786564709 4.14477655282871 0.637078460561397 0.524596138513805
"ADAMST20" -0.829513420762351 3.15552785852426 -0.262876278693444 0.792852537875148
"SPPL2A" 1.42871650885629 3.1147069561249 0.458700137438869 0.646829793520792
"rs74615166_C" -12.1714285714286 9.60766013128679 -1.26684628776501 0.206335256595017
"TOMM40" 4.15806333210984 3.4350586226159 1.21047812830145 0.227116293380674
