# Supplementary material for: Exploring Genetic Associations of Alzheimer’s Disease Loci With Mild Cognitive Impairment Neurocognitive Endophenotypes
Source: Front Aging Neurosci. 2018 Oct 30;10:340. doi: 10.3389/fnagi.2018.00340 (PMC6218590; doi:10.3389/fnagi.2018.00340)
Supplement: DATA SHEET S1 — LinearRegressionResults∖RegressionResults_AgeCoDe: all_MCI, mild cognitive impairment total sample; CERAD, the consortium to establish a registry for Alzheimer’s disease; DR, delayed recall from the CERAD; edu, adjusted by educational level; full, adjusted by age, gender, and educational level; unadj, unadjusted by age, gender, and educational level; IR, immediate recall from the CERAD; REC, recognition from the CERAD; VF, semantic verbal fluency (animals 1 minute) from the CERAD; Amn_MCI, amnestic mild cognitive impairment; NONAmn, non-amnestic mild cognitive impairment. LinearRegressionResults∖RegressionResults_DCN: DCN, The German Dementia Competence Network; all_MCI, mild cognitive impairment total sample; CERAD, the consortium to establish a registry for Alzheimer’s disease; bnt, Boston naming test 15- item version from the CERAD; edu, adjusted by educational level; full, adjusted by age, gender, and educational level ; unadj, unadjusted by age, gender, and educational level;cdt, clock drawing test; commands, commands item from the ADAS-Cog; conpraRECALL, constructional praxis recall from the CERAD; conpra, constructional praxis from the CERAD; idpra, ideational praxis from the ADAS-Cog; ori, orientation from the ADAS-Cog; rec, recognition from the CERAD; tmta, Trail Making Test (part A); tmtb, Trail Making Test (part B); vf, semantic verbal fluency (animals 1 minute) from the CERAD; wldr, delayed recall from the CERAD; wlir, immediate recall from the CERAD; wms_lmII, logical memory delayed recall of the story assessed according to the Wechsler memory scale; wms_lmI, logical memory immediate recall of the story from the Wechsler memory scale. [file Data_Sheet_1.ZIP › LinearRegressionResults/RegressionResults_DCN/DCN_amnestic_MCI_tmtb_edu.txt]

"Estimate" "Std. Error" "t value" "Pr(>|t|)"
"E4_dose" 8.68415882700571 5.6368398290014 1.540607696945 0.124587785425842
"E2_dose" -23.6392195424905 11.6794658435762 -2.02399834539456 0.0439586634330002
"CLU_1" 1.96243174880974 5.11978066326502 0.383303871372928 0.701787415286226
"CLU_2" -4.95283954261704 5.52160661367861 -0.896992467798672 0.370501853065447
"SORL1_1" -0.577454946974626 5.33401609441237 -0.10825894349654 0.913869812935974
"SORL1_2" 4.72893755186551 11.932361826074 0.396311947357484 0.692178933650012
"SORL1_3" 1.62327607065088 5.86752195860114 0.276654451760736 0.782251768136663
"BIN1_1" -5.93533989699943 5.42130675948091 -1.09481720188948 0.274544358125252
"BIN1_2" -3.38946940841948 5.66301177216534 -0.598527699532481 0.549975228776745
"CR1_1" 0.534516184871047 6.39640601175494 0.083565080748274 0.933462372065668
"CR1_2" -4.45233633447462 6.07723427549376 -0.732625423447722 0.464404167455282
"PICALM_1" -9.24567455781561 5.13992686443811 -1.79879496375409 0.0731435558042126
"PICALM_2" -9.06922280559044 5.09140193965968 -1.78128203451104 0.0759581022191238
"ABCA7_1" -10.1738002496505 9.40725748198899 -1.08148419123523 0.280419028348724
"ABCA7_2" -8.83279544375892 6.91354423757282 -1.27760742395422 0.202453752655131
"SCIMP" -4.72140141299058 7.95715189947574 -0.593353183731688 0.553460616447675
"CD2AP" 11.2830353721322 5.65017477733839 1.99693563770557 0.0468140051129387
"CD33" 0.095883066476896 5.60043436119094 0.0171206482020988 0.98635269145012
"EPHA1" 5.01955501477489 6.99577972549859 0.717511873119639 0.473665140292794
"MS4A" -7.95754621553075 5.05822400458644 -1.57318976152804 0.116816348373669
"INPP5D" 1.81714947064523 5.45119567239522 0.333348788018609 0.739139679149848
"TREML2" 2.55619616935468 5.47085471725717 0.467238905338038 0.640720294487964
"PTK2B" -3.71704934205645 5.86499333061992 -0.633768724450291 0.526788907956226
"SLC24A4RIN3" 1.09457856393118 6.57485529380262 0.166479491185596 0.86790901380155
"NME8" 6.17375808585547 5.4637183989753 1.12995539576369 0.259536363664452
"FERMT2" 13.8874005403513 9.70509323261108 1.43093942608267 0.153648376847062
"CASS4" -8.38477491719816 8.80517105641581 -0.952255766921037 0.341851692114421
"rs6678275_C" 4.38022997363273 6.70529507578599 0.653249398292778 0.514172756990156
"HS3ST1" 4.02030205379591 5.72541969952427 0.702184689470007 0.483192124448671
"MEF2C" -3.32815529754507 5.62731683394203 -0.59142845440491 0.554747228980323
"MTHFD1L" -5.10001653165813 9.66696661814744 -0.527571546806012 0.598220590212846
"PILRA_1" 1.07033597587191 5.75511243145926 0.185980028821177 0.852605438431583
"PILRA_2" -1.43139578005422 5.78942169020564 -0.247243309720521 0.804915051084267
"CWPW1" -1.27996608340393 5.79046467213753 -0.221047213976255 0.825229163878671
"NDUFAF6" -0.318827068844256 4.94746949314915 -0.0644424527095603 0.948667446257049
"ECHDC3" 4.4914553442345 5.49585728562293 0.817243809438806 0.41453734437099
"FRMD4A_1" -2.81915225435437 5.47575626313486 -0.514842538433296 0.607073622719235
"FRMD4A_2" -4.30727898709412 8.45758873961446 -0.509279786438335 0.610961579389575
"GAB2" 2.58860186102435 7.04788812029072 0.36728759265798 0.713684955599309
"ADAMST20" -0.633944726731898 5.46446821450949 -0.116012153762487 0.907732462911329
"SPPL2A" 0.503852504000227 5.38638518579275 0.0935418627931029 0.925545135671949
"rs74615166_C" -3.43560133585482 16.7343871576858 -0.20530189145749 0.837496908940529
"TOMM40" 11.8482959912051 5.81432919474068 2.03777522640486 0.0425190440527299
