# Supplementary material for: Exploring Genetic Associations of Alzheimer’s Disease Loci With Mild Cognitive Impairment Neurocognitive Endophenotypes
Source: Front Aging Neurosci. 2018 Oct 30;10:340. doi: 10.3389/fnagi.2018.00340 (PMC6218590; doi:10.3389/fnagi.2018.00340)
Supplement: DATA SHEET S1 — LinearRegressionResults∖RegressionResults_AgeCoDe: all_MCI, mild cognitive impairment total sample; CERAD, the consortium to establish a registry for Alzheimer’s disease; DR, delayed recall from the CERAD; edu, adjusted by educational level; full, adjusted by age, gender, and educational level; unadj, unadjusted by age, gender, and educational level; IR, immediate recall from the CERAD; REC, recognition from the CERAD; VF, semantic verbal fluency (animals 1 minute) from the CERAD; Amn_MCI, amnestic mild cognitive impairment; NONAmn, non-amnestic mild cognitive impairment. LinearRegressionResults∖RegressionResults_DCN: DCN, The German Dementia Competence Network; all_MCI, mild cognitive impairment total sample; CERAD, the consortium to establish a registry for Alzheimer’s disease; bnt, Boston naming test 15- item version from the CERAD; edu, adjusted by educational level; full, adjusted by age, gender, and educational level ; unadj, unadjusted by age, gender, and educational level;cdt, clock drawing test; commands, commands item from the ADAS-Cog; conpraRECALL, constructional praxis recall from the CERAD; conpra, constructional praxis from the CERAD; idpra, ideational praxis from the ADAS-Cog; ori, orientation from the ADAS-Cog; rec, recognition from the CERAD; tmta, Trail Making Test (part A); tmtb, Trail Making Test (part B); vf, semantic verbal fluency (animals 1 minute) from the CERAD; wldr, delayed recall from the CERAD; wlir, immediate recall from the CERAD; wms_lmII, logical memory delayed recall of the story assessed according to the Wechsler memory scale; wms_lmI, logical memory immediate recall of the story from the Wechsler memory scale. [file Data_Sheet_1.ZIP › LinearRegressionResults/RegressionResults_DCN/DCN_amnestic_MCI_tmtb_full.txt]

"Estimate" "Std. Error" "t value" "Pr(>|t|)"
"E4_dose" 6.53289367602052 5.32335680030198 1.22721318917603 0.220823425577616
"E2_dose" -19.6738610387651 11.0517257314788 -1.78016189659211 0.0761866290662934
"CLU_1" 0.601004349823658 4.86084459803337 0.123641959273254 0.901688761214279
"CLU_2" -1.3645588335111 5.28095418631585 -0.258392477072984 0.796297303348853
"SORL1_1" -1.3106247349831 5.06367235891122 -0.2588288977024 0.795963743804171
"SORL1_2" 5.23775391582041 11.2975244095466 0.463619614877258 0.643285706497286
"SORL1_3" -0.784358107599649 5.60062564836694 -0.140048301180129 0.88872434573349
"BIN1_1" -8.61979499261217 5.14042438297017 -1.6768644669045 0.094701168829682
"BIN1_2" -6.82278524249173 5.38476917679854 -1.26705249909118 0.20620461684712
"CR1_1" 3.58169645142974 6.07801961913297 0.589286753888541 0.556150961505736
"CR1_2" -0.833133449738306 5.79761251633836 -0.143702851370359 0.885839984072198
"PICALM_1" -7.41667730240617 4.94185756921663 -1.50078734535076 0.134562002729527
"PICALM_2" -7.61631365504792 4.90368960450162 -1.55318021109168 0.121525983577383
"ABCA7_1" -7.70793055852405 8.92900617954645 -0.863246189276977 0.388751637433567
"ABCA7_2" -7.237057124843 6.55982828773924 -1.10323880555983 0.270884464626887
"SCIMP" -5.66682923524289 7.56999473528014 -0.748590908370451 0.45478570342157
"CD2AP" 7.03424325836638 5.40356751218214 1.30177762052717 0.194085780813223
"CD33" -0.164565826570886 5.31283776237164 -0.0309751274048738 0.97531184390432
"EPHA1" 4.82987905070874 6.64299582083281 0.727063388413096 0.467807856069981
"MS4A" -5.30945408255206 4.83084335410973 -1.09907394907251 0.272697077988721
"INPP5D" 1.40236755043649 5.18109068066792 0.270670335045304 0.786861003341245
"TREML2" 0.218225837516392 5.2243260817922 0.0417710981473672 0.966713482688454
"PTK2B" -6.11447954759715 5.57761670134771 -1.09625309070086 0.273990237943206
"SLC24A4RIN3" 3.60100036643378 6.25955789789336 0.575280303365464 0.565603107193832
"NME8" 3.65198246620414 5.21737323913769 0.699965729652825 0.484579370609521
"FERMT2" 19.233520821395 9.22803637577923 2.0842484834452 0.0381214230346933
"CASS4" -3.96734006005263 8.44192228733323 -0.469956951156192 0.638782755981607
"rs6678275_C" 2.67884447629591 6.37960113616221 0.419907831088548 0.674902255538591
"HS3ST1" 5.13954918280537 5.43760794046198 0.945185684418562 0.345448418782356
"MEF2C" -3.43706839753353 5.35354325811737 -0.642017488571151 0.521431852114775
"MTHFD1L" -6.60911228009475 9.1757261033663 -0.720282210436737 0.471965257315303
"PILRA_1" 0.281207171816185 5.4872155547547 0.0512476991308493 0.959167797771694
"PILRA_2" -1.91800557598284 5.52167153068444 -0.347359593073277 0.728604376888762
"CWPW1" -1.75053347753194 5.52599302763431 -0.316781702180566 0.751665421562205
"NDUFAF6" 2.11147994496757 4.71783142553784 0.447553071425578 0.654851313428542
"ECHDC3" 3.92842546508259 5.22126860220201 0.752389077134592 0.452503006900792
"FRMD4A_1" -2.89700937585915 5.1920667740431 -0.557968435680041 0.577319885563823
"FRMD4A_2" -1.33072221998162 8.04782742379863 -0.165351734065081 0.868788628788985
"GAB2" 0.137606575352023 6.70053596421141 0.0205366520061978 0.983630166750101
"ADAMST20" 0.223598550464556 5.19343100720492 0.0430541101160976 0.965691701767594
"SPPL2A" 0.668408283569079 5.11952326228117 0.130560649756916 0.896224614565886
"rs74615166_C" -3.96061622210243 15.9107566782985 -0.248926955655385 0.803615329618917
"TOMM40" 8.86232873312829 5.58905344751132 1.58565825436407 0.113961883449325
