# Supplementary material for: Exploring Genetic Associations of Alzheimer’s Disease Loci With Mild Cognitive Impairment Neurocognitive Endophenotypes
Source: Front Aging Neurosci. 2018 Oct 30;10:340. doi: 10.3389/fnagi.2018.00340 (PMC6218590; doi:10.3389/fnagi.2018.00340)
Supplement: DATA SHEET S1 — LinearRegressionResults∖RegressionResults_AgeCoDe: all_MCI, mild cognitive impairment total sample; CERAD, the consortium to establish a registry for Alzheimer’s disease; DR, delayed recall from the CERAD; edu, adjusted by educational level; full, adjusted by age, gender, and educational level; unadj, unadjusted by age, gender, and educational level; IR, immediate recall from the CERAD; REC, recognition from the CERAD; VF, semantic verbal fluency (animals 1 minute) from the CERAD; Amn_MCI, amnestic mild cognitive impairment; NONAmn, non-amnestic mild cognitive impairment. LinearRegressionResults∖RegressionResults_DCN: DCN, The German Dementia Competence Network; all_MCI, mild cognitive impairment total sample; CERAD, the consortium to establish a registry for Alzheimer’s disease; bnt, Boston naming test 15- item version from the CERAD; edu, adjusted by educational level; full, adjusted by age, gender, and educational level ; unadj, unadjusted by age, gender, and educational level;cdt, clock drawing test; commands, commands item from the ADAS-Cog; conpraRECALL, constructional praxis recall from the CERAD; conpra, constructional praxis from the CERAD; idpra, ideational praxis from the ADAS-Cog; ori, orientation from the ADAS-Cog; rec, recognition from the CERAD; tmta, Trail Making Test (part A); tmtb, Trail Making Test (part B); vf, semantic verbal fluency (animals 1 minute) from the CERAD; wldr, delayed recall from the CERAD; wlir, immediate recall from the CERAD; wms_lmII, logical memory delayed recall of the story assessed according to the Wechsler memory scale; wms_lmI, logical memory immediate recall of the story from the Wechsler memory scale. [file Data_Sheet_1.ZIP › LinearRegressionResults/RegressionResults_DCN/DCN_amnestic_MCI_tmtb_unadj.txt]

"Estimate" "Std. Error" "t value" "Pr(>|t|)"
"E4_dose" 7.42164727904803 6.0073542903116 1.23542693178882 0.217745533612804
"E2_dose" -27.8285302593661 12.392564603879 -2.24558282719426 0.0255398964069729
"CLU_1" 4.54026179077113 5.38070613256378 0.843804080526472 0.399501781463284
"CLU_2" -5.44148601241346 5.8353468799521 -0.932504292265505 0.351885123391689
"SORL1_1" -3.37192962890679 5.58614855395061 -0.603623336604987 0.54659347577927
"SORL1_2" 8.81507230255842 12.5667021594645 0.701462658277411 0.483599013479765
"SORL1_3" 1.27422833265939 6.19599295178789 0.205653612354693 0.837212009420382
"BIN1_1" -5.69641825534376 5.72769809496488 -0.99453884630396 0.320822361934859
"BIN1_2" -2.34755446725682 5.98012445957923 -0.392559466466689 0.694944619770146
"CR1_1" -1.51524828357019 6.74452913038488 -0.224663316634488 0.822405652775149
"CR1_2" -7.48059508408798 6.38418035565483 -1.17173930988055 0.242301376244703
"PICALM_1" -10.0204280155642 5.4226524149491 -1.84788314809557 0.0656852153681659
"PICALM_2" -9.09062451891 5.38039417015679 -1.68958337092338 0.0922247524890845
"ABCA7_1" -14.0815743944638 9.89378052575377 -1.42327539587209 0.155773588740043
"ABCA7_2" -12.2513306564572 7.25798894561993 -1.68797868779487 0.0925327703041669
"SCIMP" -6.19218647406436 8.40157828650764 -0.737026575590992 0.461768194928335
"CD2AP" 11.9352211263124 5.96059071081281 2.00235542169694 0.0462211422780128
"CD33" -0.334071545015541 5.91945355004634 -0.0564362136117996 0.955034848830261
"EPHA1" 6.99927752624988 7.37342656914454 0.949257100564295 0.343317311921574
"MS4A" -8.4075536654516 5.34632779699109 -1.57258476934081 0.116952375936825
"INPP5D" -0.120395383104112 5.75059863611872 -0.0209361478208417 0.983312587550484
"TREML2" 4.23939562821224 5.76933446794958 0.734815367658676 0.463111648957511
"PTK2B" -6.43005604029227 6.16853176171803 -1.04239651973542 0.298192446029168
"SLC24A4RIN3" 0.793967371817841 6.94835799795325 0.114266906231906 0.909114066836209
"NME8" 9.9989295326645 5.70657602080032 1.75217669864007 0.0809177700188597
"FERMT2" 13.258905727219 10.2633373852625 1.29187078525334 0.197544650873117
"CASS4" -13.7034262948206 9.22598369899588 -1.48530788064497 0.13866908888651
"rs6678275_C" 5.10295902174932 7.08370429395397 0.720380017289084 0.471935713283355
"HS3ST1" 4.78867487919415 6.0474322329599 0.791852590442397 0.429165707826015
"MEF2C" -4.84604788455225 5.93649199151741 -0.816315071506322 0.415064366124162
"MTHFD1L" -6.73334556799411 10.1847674189095 -0.661119227474222 0.509085351361198
"PILRA_1" 4.26181570894257 6.04646924330271 0.704843692649742 0.48153600678099
"PILRA_2" 1.74005095015149 6.0888636142414 0.285775977323854 0.775276383107604
"CWPW1" 1.72281971733889 6.09287019772929 0.28275995736475 0.777584970565859
"NDUFAF6" 0.871827346876754 5.22349944651315 0.166904841438956 0.867574158337654
"ECHDC3" 3.76513962974587 5.80927668196455 0.648125375304486 0.517473622596666
"FRMD4A_1" -1.38361879021124 5.78450481723173 -0.239193990484633 0.811131408613867
"FRMD4A_2" -1.86220472440942 8.91452944379965 -0.208895459502312 0.834682829138461
"GAB2" 0.690840994211795 7.44374603979192 0.0928082433923427 0.926122748525217
"ADAMST20" -0.0568209952958211 5.77404679436682 -0.00984075767298177 0.992155855727689
"SPPL2A" 1.92169397923044 5.68496496257612 0.338030927522134 0.735611615111314
"rs74615166_C" -13.6652323580034 17.5588179965877 -0.778254684379044 0.437123830014117
"TOMM40" 10.9896644295302 6.14939474957349 1.78711318382876 0.0750046805567941
