# Supplementary material for: Exploring Genetic Associations of Alzheimer’s Disease Loci With Mild Cognitive Impairment Neurocognitive Endophenotypes
Source: Front Aging Neurosci. 2018 Oct 30;10:340. doi: 10.3389/fnagi.2018.00340 (PMC6218590; doi:10.3389/fnagi.2018.00340)
Supplement: DATA SHEET S1 — LinearRegressionResults∖RegressionResults_AgeCoDe: all_MCI, mild cognitive impairment total sample; CERAD, the consortium to establish a registry for Alzheimer’s disease; DR, delayed recall from the CERAD; edu, adjusted by educational level; full, adjusted by age, gender, and educational level; unadj, unadjusted by age, gender, and educational level; IR, immediate recall from the CERAD; REC, recognition from the CERAD; VF, semantic verbal fluency (animals 1 minute) from the CERAD; Amn_MCI, amnestic mild cognitive impairment; NONAmn, non-amnestic mild cognitive impairment. LinearRegressionResults∖RegressionResults_DCN: DCN, The German Dementia Competence Network; all_MCI, mild cognitive impairment total sample; CERAD, the consortium to establish a registry for Alzheimer’s disease; bnt, Boston naming test 15- item version from the CERAD; edu, adjusted by educational level; full, adjusted by age, gender, and educational level ; unadj, unadjusted by age, gender, and educational level;cdt, clock drawing test; commands, commands item from the ADAS-Cog; conpraRECALL, constructional praxis recall from the CERAD; conpra, constructional praxis from the CERAD; idpra, ideational praxis from the ADAS-Cog; ori, orientation from the ADAS-Cog; rec, recognition from the CERAD; tmta, Trail Making Test (part A); tmtb, Trail Making Test (part B); vf, semantic verbal fluency (animals 1 minute) from the CERAD; wldr, delayed recall from the CERAD; wlir, immediate recall from the CERAD; wms_lmII, logical memory delayed recall of the story assessed according to the Wechsler memory scale; wms_lmI, logical memory immediate recall of the story from the Wechsler memory scale. [file Data_Sheet_1.ZIP › LinearRegressionResults/RegressionResults_DCN/DCN_amnestic_MCI_vf_edu.txt]

"Estimate" "Std. Error" "t value" "Pr(>|t|)"
"E4_dose" 0.969157247763136 0.511520742186483 1.89465874564636 0.0592020718114968
"E2_dose" 0.00785732155653743 1.07209489935367 0.00732894220583862 0.994157794671967
"CLU_1" -0.0207679898743431 0.458447122786337 -0.0453007311903714 0.963899895291278
"CLU_2" 1.01119709018293 0.490685152343156 2.06078599557005 0.0402502585855333
"SORL1_1" 0.266405882723847 0.475895819503254 0.559798745452155 0.576072399604089
"SORL1_2" 0.0748267258109343 1.07204734003002 0.0697979678852978 0.944404286740861
"SORL1_3" 1.08137649998874 0.517541258608083 2.08944983999359 0.0375730055522163
"BIN1_1" -0.618709895305637 0.486033873420653 -1.27297690375205 0.204082151472144
"BIN1_2" -0.58530621190013 0.507149521304374 -1.15410975917859 0.249439280832136
"CR1_1" 0.752203217612194 0.571669294548013 1.31580132917042 0.18931702094565
"CR1_2" 0.982848490142977 0.542347970041392 1.81221013894081 0.0710248145691116
"PICALM_1" -0.129037376085356 0.462582781871442 -0.278949803456406 0.780490742967872
"PICALM_2" -0.175183295173974 0.458969654693573 -0.381688186533667 0.702982159297138
"ABCA7_1" 1.15190443666168 0.837075228225352 1.37610623014587 0.169888343112403
"ABCA7_2" 1.11397001374569 0.617467280634497 1.80409561556201 0.0722909062885912
"SCIMP" 0.194834582470363 0.70276903462677 0.277238428090157 0.781815649847866
"CD2AP" 0.0542659526107875 0.509723329060896 0.10646158320979 0.915292917098724
"CD33" 0.166801531792951 0.497201762317269 0.335480572344619 0.737514718419712
"EPHA1" 0.861529842445944 0.625366095139345 1.37764079175731 0.169422232063586
"MS4A" -0.755005497956216 0.451282964149702 -1.67302016236926 0.0954441721129601
"INPP5D" 0.154435533298351 0.477741192742169 0.323261915958956 0.746754751835704
"TREML2" -0.554887824448783 0.481131469977677 -1.15329771397936 0.249839257425463
"PTK2B" 0.320234739485344 0.516913444883023 0.619513271816355 0.536116640508053
"SLC24A4RIN3" -0.0371069931574847 0.572104774659837 -0.0648604850039013 0.948334543363283
"NME8" -0.187148148096182 0.482148972322347 -0.388154198887437 0.698217120660439
"FERMT2" 0.0628620059126078 0.860194105136603 0.0730788615467493 0.941799121728829
"CASS4" -0.644621414795 0.77789918278062 -0.828669613060634 0.408045648860768
"rs6678275_C" -1.35238245378946 0.585694090727782 -2.30902526625973 0.0217205989173143
"HS3ST1" -0.61951645364543 0.503023991031918 -1.23158430748906 0.219208680669795
"MEF2C" 0.519390000866475 0.495193173564526 1.04886341047025 0.29520754295385
"MTHFD1L" 0.02989053505709 0.867482373330987 0.0344566483147264 0.972537738324469
"PILRA_1" -0.617396925334063 0.506516406499992 -1.21890804998845 0.223975408289288
"PILRA_2" -0.37467343256819 0.510418900611177 -0.734050859244347 0.463574134297437
"CWPW1" -0.328613855563399 0.51061987331178 -0.643558687663435 0.520424552712534
"NDUFAF6" 0.450018725257263 0.433294827258621 1.03859704050577 0.29994972127691
"ECHDC3" 0.388495398168727 0.484409795254404 0.801997403798773 0.423281273513014
"FRMD4A_1" 0.339717378232112 0.489929927815422 0.693399931183828 0.488635449360822
"FRMD4A_2" -0.803486554690797 0.760659500207507 -1.05630253020124 0.291743804164023
"GAB2" -0.692924924924922 0.618489212471089 -1.12035086619609 0.263527744465731
"ADAMST20" -0.262659383066932 0.480945480916439 -0.54613130487563 0.585440414271505
"SPPL2A" -0.570997550186179 0.474175595874994 -1.20419008306937 0.229602861570284
"rs74615166_C" -1.61341490750385 1.47510643588017 -1.09376168950219 0.275064087502175
"TOMM40" 0.44546244672251 0.525023123455134 0.848462528261533 0.39690518619751
