# Supplementary material for: Exploring Genetic Associations of Alzheimer’s Disease Loci With Mild Cognitive Impairment Neurocognitive Endophenotypes
Source: Front Aging Neurosci. 2018 Oct 30;10:340. doi: 10.3389/fnagi.2018.00340 (PMC6218590; doi:10.3389/fnagi.2018.00340)
Supplement: DATA SHEET S1 — LinearRegressionResults∖RegressionResults_AgeCoDe: all_MCI, mild cognitive impairment total sample; CERAD, the consortium to establish a registry for Alzheimer’s disease; DR, delayed recall from the CERAD; edu, adjusted by educational level; full, adjusted by age, gender, and educational level; unadj, unadjusted by age, gender, and educational level; IR, immediate recall from the CERAD; REC, recognition from the CERAD; VF, semantic verbal fluency (animals 1 minute) from the CERAD; Amn_MCI, amnestic mild cognitive impairment; NONAmn, non-amnestic mild cognitive impairment. LinearRegressionResults∖RegressionResults_DCN: DCN, The German Dementia Competence Network; all_MCI, mild cognitive impairment total sample; CERAD, the consortium to establish a registry for Alzheimer’s disease; bnt, Boston naming test 15- item version from the CERAD; edu, adjusted by educational level; full, adjusted by age, gender, and educational level ; unadj, unadjusted by age, gender, and educational level;cdt, clock drawing test; commands, commands item from the ADAS-Cog; conpraRECALL, constructional praxis recall from the CERAD; conpra, constructional praxis from the CERAD; idpra, ideational praxis from the ADAS-Cog; ori, orientation from the ADAS-Cog; rec, recognition from the CERAD; tmta, Trail Making Test (part A); tmtb, Trail Making Test (part B); vf, semantic verbal fluency (animals 1 minute) from the CERAD; wldr, delayed recall from the CERAD; wlir, immediate recall from the CERAD; wms_lmII, logical memory delayed recall of the story assessed according to the Wechsler memory scale; wms_lmI, logical memory immediate recall of the story from the Wechsler memory scale. [file Data_Sheet_1.ZIP › LinearRegressionResults/RegressionResults_DCN/DCN_amnestic_MCI_vf_full.txt]

"Estimate" "Std. Error" "t value" "Pr(>|t|)"
"E4_dose" 1.11746380038342 0.486310709464929 2.29783917695938 0.0223385825651397
"E2_dose" -0.09680897813607 1.02493670671415 -0.0944536160154028 0.924819144054851
"CLU_1" 0.0407932198663187 0.439936706841703 0.0927252016754239 0.926188661428287
"CLU_2" 0.764995131779161 0.47595491532928 1.60728486489086 0.109131126502652
"SORL1_1" 0.272070241365453 0.456111376704466 0.596499572826352 0.55133584107776
"SORL1_2" -0.098322006923722 1.02676559733487 -0.095758961128939 0.923781002458246
"SORL1_3" 1.1632417114525 0.498499775745631 2.33348492426617 0.0203383713281112
"BIN1_1" -0.432191658526346 0.467638140319559 -0.924201046199972 0.356183146126412
"BIN1_2" -0.325376218103657 0.489126354080489 -0.665219151225931 0.506461830498132
"CR1_1" 0.53944260157867 0.54994989044086 0.980894097726309 0.327497824056018
"CR1_2" 0.706573247508281 0.52363442056924 1.34936363950286 0.178318083021658
"PICALM_1" -0.451283703651776 0.448390329194304 -1.00645280299125 0.315079345524459
"PICALM_2" -0.497877377434029 0.445121589686695 -1.11851994818869 0.264310567230787
"ABCA7_1" 1.0220721332709 0.802342935801522 1.27385945294062 0.203777187561411
"ABCA7_2" 1.00576153650789 0.591928642245752 1.69912632153103 0.0904140628770977
"SCIMP" 0.349213074326812 0.676368800144499 0.516305711103478 0.606079736650824
"CD2AP" 0.334015163629142 0.491036182175566 0.680225156014507 0.49693208718387
"CD33" 0.220945453416368 0.477108387650069 0.463092788002752 0.643661477644078
"EPHA1" 0.790725381310927 0.601030857509375 1.31561528236276 0.189394990128961
"MS4A" -0.981356102703975 0.433601753134114 -2.26326599376188 0.0243933305058509
"INPP5D" 0.143865860775369 0.459273447970455 0.313246632068797 0.75434442957287
"TREML2" -0.462593510917386 0.464654884980813 -0.995563644911401 0.320387836236239
"PTK2B" 0.490687422474336 0.497428180824271 0.986448780728979 0.324830023691678
"SLC24A4RIN3" -0.230372005478068 0.550800957238307 -0.418249101514172 0.676110243326183
"NME8" -0.00712316014537617 0.464945042082513 -0.0153204346764752 0.987788289368192
"FERMT2" -0.243664708261138 0.831177180938828 -0.293156157133567 0.769636637988515
"CASS4" -0.838514528842212 0.752851750359713 -1.11378439173658 0.266400275055476
"rs6678275_C" -1.21939342103391 0.563954243978244 -2.1622204887263 0.0315134500684522
"HS3ST1" -0.688549378040847 0.48333533848392 -1.42457901009395 0.155478099571847
"MEF2C" 0.592951537176533 0.47621997404923 1.24512109841751 0.214208269300756
"MTHFD1L" 0.281730663097698 0.833160247845562 0.338147029729533 0.735509460367514
"PILRA_1" -0.466330804769159 0.4889566815379 -0.953726214155462 0.341108079045019
"PILRA_2" -0.234709540246173 0.492686091400221 -0.476387591090963 0.634198363619066
"CWPW1" -0.182708202111296 0.493125967718995 -0.370510202406156 0.711304044586555
"NDUFAF6" 0.304641390087393 0.418425017528796 0.728066863416999 0.467227836005881
"ECHDC3" 0.434107459990689 0.465215424620565 0.933132129797183 0.351617489964518
"FRMD4A_1" 0.347954214018686 0.469992454494911 0.740340000548782 0.459720764378929
"FRMD4A_2" -1.02901285712575 0.72887293714079 -1.41178634120008 0.159135207919075
"GAB2" -0.541396144151615 0.595714680455006 -0.9088178651869 0.36423631153797
"ADAMST20" -0.30139121851506 0.462326047199878 -0.651901878210118 0.515040327421872
"SPPL2A" -0.621478388343712 0.455561764210597 -1.36420226008348 0.173683612359302
"rs74615166_C" -1.74357134980813 1.41781388473173 -1.2297603857491 0.219898469343752
"TOMM40" 0.829140612642264 0.506646163616081 1.63652796011411 0.102860671260043
