# Supplementary material for: Exploring Genetic Associations of Alzheimer’s Disease Loci With Mild Cognitive Impairment Neurocognitive Endophenotypes
Source: Front Aging Neurosci. 2018 Oct 30;10:340. doi: 10.3389/fnagi.2018.00340 (PMC6218590; doi:10.3389/fnagi.2018.00340)
Supplement: DATA SHEET S1 — LinearRegressionResults∖RegressionResults_AgeCoDe: all_MCI, mild cognitive impairment total sample; CERAD, the consortium to establish a registry for Alzheimer’s disease; DR, delayed recall from the CERAD; edu, adjusted by educational level; full, adjusted by age, gender, and educational level; unadj, unadjusted by age, gender, and educational level; IR, immediate recall from the CERAD; REC, recognition from the CERAD; VF, semantic verbal fluency (animals 1 minute) from the CERAD; Amn_MCI, amnestic mild cognitive impairment; NONAmn, non-amnestic mild cognitive impairment. LinearRegressionResults∖RegressionResults_DCN: DCN, The German Dementia Competence Network; all_MCI, mild cognitive impairment total sample; CERAD, the consortium to establish a registry for Alzheimer’s disease; bnt, Boston naming test 15- item version from the CERAD; edu, adjusted by educational level; full, adjusted by age, gender, and educational level ; unadj, unadjusted by age, gender, and educational level;cdt, clock drawing test; commands, commands item from the ADAS-Cog; conpraRECALL, constructional praxis recall from the CERAD; conpra, constructional praxis from the CERAD; idpra, ideational praxis from the ADAS-Cog; ori, orientation from the ADAS-Cog; rec, recognition from the CERAD; tmta, Trail Making Test (part A); tmtb, Trail Making Test (part B); vf, semantic verbal fluency (animals 1 minute) from the CERAD; wldr, delayed recall from the CERAD; wlir, immediate recall from the CERAD; wms_lmII, logical memory delayed recall of the story assessed according to the Wechsler memory scale; wms_lmI, logical memory immediate recall of the story from the Wechsler memory scale. [file Data_Sheet_1.ZIP › LinearRegressionResults/RegressionResults_DCN/DCN_amnestic_MCI_vf_unadj.txt]

"Estimate" "Std. Error" "t value" "Pr(>|t|)"
"E4_dose" 1.09263909078896 0.539797945888455 2.02416311346013 0.043930674305087
"E2_dose" 0.388793596340764 1.13096832596025 0.343770543715853 0.731284442476532
"CLU_1" -0.264055068836046 0.480308115844232 -0.549761830220003 0.582919415880295
"CLU_2" 1.07505988820868 0.517467784841969 2.07753974198992 0.038663069958956
"SORL1_1" 0.512197116301886 0.498864004584736 1.02672694681239 0.305448040439769
"SORL1_2" -0.266280353200871 1.12569128695011 -0.236548293735415 0.813179577450649
"SORL1_3" 1.09278148293448 0.545155245066376 2.00453264060851 0.045975735967405
"BIN1_1" -0.634287019587685 0.511867918147493 -1.23916150456008 0.216319691852179
"BIN1_2" -0.671434777212358 0.533549504194837 -1.25843013990913 0.209280809462056
"CR1_1" 0.923082985262825 0.600432609989134 1.53736317765874 0.125329625085913
"CR1_2" 1.23887113951012 0.567500827438135 2.1830296620055 0.0298611318870337
"PICALM_1" -0.0407739793536375 0.487264119398691 -0.0836794209349021 0.933371327310776
"PICALM_2" -0.154880705131451 0.483317852986631 -0.320453101772211 0.748863044270022
"ABCA7_1" 1.45500590916765 0.878243908828043 1.65672189074361 0.0986918160582219
"ABCA7_2" 1.39934646539028 0.646262060435314 2.16529261279503 0.0312067482936871
"SCIMP" 0.339425078043704 0.740866912657295 0.458145818425437 0.647225995631673
"CD2AP" 0.017749434531287 0.535492796814543 0.0331459818635696 0.973581874711705
"CD33" 0.189402784014369 0.524493474112083 0.361115616042716 0.718285333398142
"EPHA1" 0.705896361211658 0.659576663484732 1.07022640473998 0.285442395399713
"MS4A" -0.690971530957594 0.476536235074243 -1.44998738836711 0.148181223260917
"INPP5D" 0.319841698147148 0.502837155581637 0.636074113849411 0.525281253946866
"TREML2" -0.693766440325444 0.506474260751197 -1.36979604708136 0.17191890769418
"PTK2B" 0.56093717167473 0.542777203072373 1.03345750060902 0.302339211774635
"SLC24A4RIN3" -0.037581981360027 0.603688186894342 -0.0622539618563128 0.950407875248623
"NME8" -0.514491003501993 0.503970300865219 -1.02087564012941 0.308251497711626
"FERMT2" 0.134776672518042 0.907549357503407 0.148506162671749 0.882057122986541
"CASS4" -0.148744670772147 0.816559773393849 -0.182160174452291 0.855597351821773
"rs6678275_C" -1.39481454142831 0.618277736727156 -2.25596759930535 0.024894441502859
"HS3ST1" -0.663547326759245 0.530686444379807 -1.25035665370105 0.212280625693768
"MEF2C" 0.658583176843878 0.521363715604551 1.26319334685616 0.207638389027528
"MTHFD1L" 0.191719745222927 0.91334936665111 0.209908444920576 0.833892332210683
"PILRA_1" -0.903377741892073 0.530148108972428 -1.70401011831027 0.0895603053942941
"PILRA_2" -0.660253354219165 0.534758512676607 -1.23467572477607 0.218053188107848
"CWPW1" -0.600525131282823 0.535392666191817 -1.1216536370479 0.263032779997209
"NDUFAF6" 0.343759301518006 0.457225234241161 0.751837990937945 0.452820786144809
"ECHDC3" 0.458165478772854 0.510825360638665 0.896912162309302 0.370586053446779
"FRMD4A_1" 0.215140599581687 0.516632620718333 0.416428601203216 0.677415434110529
"FRMD4A_2" -0.999999999999998 0.79907403025414 -1.25144850431687 0.211815412949529
"GAB2" -0.568222996515677 0.652661977061309 -0.870623717156269 0.384705444016197
"ADAMST20" -0.300238066170186 0.507396843495092 -0.591722376714174 0.554544796330123
"SPPL2A" -0.70422116527943 0.499194927534862 -1.41071378420657 0.159510734114416
"rs74615166_C" -0.683836084234489 1.54979247457543 -0.441243647425652 0.659399143375404
"TOMM40" 0.536863760037161 0.552364498233079 0.971937482865929 0.331917535360077
