# Supplementary material for: Exploring Genetic Associations of Alzheimer’s Disease Loci With Mild Cognitive Impairment Neurocognitive Endophenotypes
Source: Front Aging Neurosci. 2018 Oct 30;10:340. doi: 10.3389/fnagi.2018.00340 (PMC6218590; doi:10.3389/fnagi.2018.00340)
Supplement: DATA SHEET S1 — LinearRegressionResults∖RegressionResults_AgeCoDe: all_MCI, mild cognitive impairment total sample; CERAD, the consortium to establish a registry for Alzheimer’s disease; DR, delayed recall from the CERAD; edu, adjusted by educational level; full, adjusted by age, gender, and educational level; unadj, unadjusted by age, gender, and educational level; IR, immediate recall from the CERAD; REC, recognition from the CERAD; VF, semantic verbal fluency (animals 1 minute) from the CERAD; Amn_MCI, amnestic mild cognitive impairment; NONAmn, non-amnestic mild cognitive impairment. LinearRegressionResults∖RegressionResults_DCN: DCN, The German Dementia Competence Network; all_MCI, mild cognitive impairment total sample; CERAD, the consortium to establish a registry for Alzheimer’s disease; bnt, Boston naming test 15- item version from the CERAD; edu, adjusted by educational level; full, adjusted by age, gender, and educational level ; unadj, unadjusted by age, gender, and educational level;cdt, clock drawing test; commands, commands item from the ADAS-Cog; conpraRECALL, constructional praxis recall from the CERAD; conpra, constructional praxis from the CERAD; idpra, ideational praxis from the ADAS-Cog; ori, orientation from the ADAS-Cog; rec, recognition from the CERAD; tmta, Trail Making Test (part A); tmtb, Trail Making Test (part B); vf, semantic verbal fluency (animals 1 minute) from the CERAD; wldr, delayed recall from the CERAD; wlir, immediate recall from the CERAD; wms_lmII, logical memory delayed recall of the story assessed according to the Wechsler memory scale; wms_lmI, logical memory immediate recall of the story from the Wechsler memory scale. [file Data_Sheet_1.ZIP › LinearRegressionResults/RegressionResults_DCN/DCN_amnestic_MCI_wldr_edu.txt]

"Estimate" "Std. Error" "t value" "Pr(>|t|)"
"E4_dose" -0.401255071341105 0.156932738892328 -2.55686018209627 0.0111074764065035
"E2_dose" 0.489197772981492 0.329337738198672 1.48539847166372 0.138600618829348
"CLU_1" 0.0386325743539857 0.140539304367513 0.274888043084095 0.783604974945393
"CLU_2" 0.181435652390972 0.150835508172116 1.20287095916393 0.230046028586457
"SORL1_1" 0.0741877373015481 0.145627774934162 0.509433982185666 0.61085660650567
"SORL1_2" 0.207014139173822 0.327677917852182 0.631761030864481 0.528058493016295
"SORL1_3" -0.0923295134745696 0.159817702208556 -0.577717688332694 0.563920678954896
"BIN1_1" -0.0321400427783409 0.149433961575756 -0.215078570088282 0.829862632744538
"BIN1_2" -0.201132687017352 0.155394889722982 -1.29433269894464 0.196616986841866
"CR1_1" 0.199265029635902 0.175408425933906 1.13600603035447 0.256925422699449
"CR1_2" 0.19930603130522 0.166829022686381 1.19467241428304 0.233226029162446
"PICALM_1" 0.23823718270142 0.140072890244995 1.7008086453041 0.0900971635856318
"PICALM_2" 0.150294806371407 0.140467694210291 1.0699599449992 0.285558810234794
"ABCA7_1" 0.476210890384087 0.25593232803805 1.86069065223088 0.0638360393198776
"ABCA7_2" 0.442535615629297 0.188564146356473 2.34687041083993 0.0196287490664734
"SCIMP" -0.322414435355295 0.216174976057686 -1.49145123656338 0.137046087630327
"CD2AP" -0.226500540612986 0.155681041013538 -1.45490124640989 0.146824786677891
"CD33" 0.124161817535214 0.15193034241325 0.817228577011262 0.414495117188246
"EPHA1" 0.0367493388332171 0.191911311311374 0.191491260114375 0.848280512205652
"MS4A" 0.114788323326984 0.138556367001972 0.828459390288075 0.408118522607792
"INPP5D" -0.0523058107008128 0.147550300339736 -0.354494776224638 0.723253272675837
"TREML2" -0.0239068632060342 0.148972795936978 -0.160478046046392 0.872628175291852
"PTK2B" 0.000419139220401552 0.159771983933425 0.00262335867705193 0.997908861332888
"SLC24A4RIN3" 0.138473850438739 0.176495820993999 0.784572969823731 0.433412783487898
"NME8" -0.175356651611602 0.148565993852095 -1.18032833130157 0.238940152490067
"FERMT2" 0.58418920346425 0.263221473795926 2.2193827693449 0.0273173535055842
"CASS4" 0.509446483751217 0.238510748878237 2.13594769270251 0.0336107768236151
"rs6678275_C" -0.0332834115004119 0.182718612934563 -0.182156655886675 0.855600645562455
"HS3ST1" 0.256798863158954 0.155004442220832 1.65671937835882 0.0987732368315021
"MEF2C" 0.104188545186726 0.153132062881566 0.680383606320949 0.496862389086104
"MTHFD1L" 0.129730112295934 0.266639165903829 0.486538096742791 0.62696903833045
"PILRA_1" -0.138559182883637 0.156653078468079 -0.884497031520965 0.377238932430684
"PILRA_2" -0.0580086643713543 0.157770501394955 -0.367677505354047 0.71341055783345
"CWPW1" -0.067587038343919 0.15778060807242 -0.428360868738045 0.668740348349301
"NDUFAF6" 0.254435308405748 0.133179213275411 1.91047312976375 0.0571638997644639
"ECHDC3" 0.126198346755638 0.149596446734999 0.843591873403189 0.399667042292212
"FRMD4A_1" 0.0319302465423935 0.149974023071665 0.212905181100168 0.831556399472938
"FRMD4A_2" 0.0721195698941921 0.232346146245824 0.310397099583864 0.75649074399531
"GAB2" -0.199135135135133 0.189230049899868 -1.05234414534323 0.293552246750314
"ADAMST20" 0.15670386691351 0.148314837857603 1.05656230473691 0.291684632737169
"SPPL2A" 0.0168723028295379 0.146856008661881 0.114890108911951 0.908620224599956
"rs74615166_C" 0.0457140596774854 0.456635059728848 0.100110709205357 0.920332993746215
"TOMM40" -0.471043233047036 0.15869911739251 -2.96815282143003 0.00325496702151998
