# Supplementary material for: Exploring Genetic Associations of Alzheimer’s Disease Loci With Mild Cognitive Impairment Neurocognitive Endophenotypes
Source: Front Aging Neurosci. 2018 Oct 30;10:340. doi: 10.3389/fnagi.2018.00340 (PMC6218590; doi:10.3389/fnagi.2018.00340)
Supplement: DATA SHEET S1 — LinearRegressionResults∖RegressionResults_AgeCoDe: all_MCI, mild cognitive impairment total sample; CERAD, the consortium to establish a registry for Alzheimer’s disease; DR, delayed recall from the CERAD; edu, adjusted by educational level; full, adjusted by age, gender, and educational level; unadj, unadjusted by age, gender, and educational level; IR, immediate recall from the CERAD; REC, recognition from the CERAD; VF, semantic verbal fluency (animals 1 minute) from the CERAD; Amn_MCI, amnestic mild cognitive impairment; NONAmn, non-amnestic mild cognitive impairment. LinearRegressionResults∖RegressionResults_DCN: DCN, The German Dementia Competence Network; all_MCI, mild cognitive impairment total sample; CERAD, the consortium to establish a registry for Alzheimer’s disease; bnt, Boston naming test 15- item version from the CERAD; edu, adjusted by educational level; full, adjusted by age, gender, and educational level ; unadj, unadjusted by age, gender, and educational level;cdt, clock drawing test; commands, commands item from the ADAS-Cog; conpraRECALL, constructional praxis recall from the CERAD; conpra, constructional praxis from the CERAD; idpra, ideational praxis from the ADAS-Cog; ori, orientation from the ADAS-Cog; rec, recognition from the CERAD; tmta, Trail Making Test (part A); tmtb, Trail Making Test (part B); vf, semantic verbal fluency (animals 1 minute) from the CERAD; wldr, delayed recall from the CERAD; wlir, immediate recall from the CERAD; wms_lmII, logical memory delayed recall of the story assessed according to the Wechsler memory scale; wms_lmI, logical memory immediate recall of the story from the Wechsler memory scale. [file Data_Sheet_1.ZIP › LinearRegressionResults/RegressionResults_DCN/DCN_amnestic_MCI_wldr_full.txt]

"Estimate" "Std. Error" "t value" "Pr(>|t|)"
"E4_dose" -0.322773595945841 0.132825087163042 -2.43006500383199 0.0157506070245122
"E2_dose" 0.411748660070922 0.279135781038897 1.47508376940592 0.141359470193961
"CLU_1" 0.0764397909596147 0.11860132464153 0.644510431824033 0.519775943577918
"CLU_2" 0.0334107151076756 0.128964691853359 0.259068700335947 0.795774652181041
"SORL1_1" 0.0807594504481187 0.1223450465669 0.660095792304579 0.509748890031014
"SORL1_2" 0.11758233529963 0.276533293701609 0.425201369881003 0.671018826510782
"SORL1_3" -0.0507715162272657 0.13576164963627 -0.373975392633278 0.708708714741248
"BIN1_1" 0.0757171671103577 0.126273512488536 0.599628264219163 0.54924240045885
"BIN1_2" -0.0536135146045925 0.132024495599276 -0.406087630641828 0.684990615215959
"CR1_1" 0.0771992550917612 0.148552295486382 0.519677295049526 0.603702041764028
"CR1_2" 0.0398618012684587 0.141710106439141 0.281291167370465 0.778696338003757
"PICALM_1" 0.0758855146339137 0.120847026660268 0.627946890635939 0.530557954557317
"PICALM_2" -0.0153009060507555 0.120353277369911 -0.127133272854112 0.898926824431382
"ABCA7_1" 0.401544216532565 0.215750479940371 1.86115097701541 0.0637783344509578
"ABCA7_2" 0.380977487971911 0.158885585490363 2.39781026577152 0.0171531274807043
"SCIMP" -0.248312827981124 0.184198763193281 -1.34807000696616 0.178809157574697
"CD2AP" -0.0722564468864712 0.132079820221613 -0.547066514515496 0.584775085947524
"CD33" 0.153659555064107 0.128412514717373 1.19660887727572 0.232482199648533
"EPHA1" -0.0012390449046378 0.162647824888624 -0.00761796172488786 0.993927308064331
"MS4A" -0.00814316618816221 0.118034241986299 -0.0689898630357403 0.945047464020177
"INPP5D" -0.0526693149674458 0.125429349845833 -0.419912205812932 0.674896376914314
"TREML2" 0.0441120121116401 0.12713036777215 0.346982494306161 0.728885150337416
"PTK2B" 0.100548047704946 0.135981091438329 0.739426685294309 0.460315004920769
"SLC24A4RIN3" 0.0310207893142464 0.150486784891523 0.206136301846089 0.836845763774071
"NME8" -0.0702379519160264 0.126922702770166 -0.553391555514026 0.580470863983294
"FERMT2" 0.396471876848334 0.225734149149741 1.75636640863467 0.0802031493060366
"CASS4" 0.385242721998269 0.204738312422515 1.88163474359039 0.0610027484975442
"rs6678275_C" 0.0430463536039335 0.155397079634256 0.277008768152193 0.781993475383279
"HS3ST1" 0.212882820898157 0.131875609847796 1.61426984977628 0.107681824221853
"MEF2C" 0.136172527280709 0.130190682149316 1.04594679920743 0.296557008878602
"MTHFD1L" 0.269257230700955 0.22490302278276 1.19721481449824 0.23225008891549
"PILRA_1" -0.0613576872521626 0.133735318184382 -0.458799426248556 0.646761502841158
"PILRA_2" 0.0106574867966448 0.134631795748015 0.0791602513910757 0.936966051452667
"CWPW1" 0.00331469918179385 0.134730245449609 0.0246024875166845 0.98039090668231
"NDUFAF6" 0.164860172083237 0.113949343498969 1.44678474680926 0.149161734861276
"ECHDC3" 0.151886452499831 0.126934801484629 1.19657060729892 0.232563927139238
"FRMD4A_1" 0.0364621323474195 0.12688118948308 0.287372245609992 0.774042174320813
"FRMD4A_2" -0.0521003176906086 0.197122051437262 -0.264304867521077 0.791741551486277
"GAB2" -0.1087381727076 0.160793483822459 -0.676259821745411 0.499439949463682
"ADAMST20" 0.129384334131842 0.126130192156129 1.02579986536201 0.305939343353076
"SPPL2A" -0.00528436592648754 0.124878495926152 -0.0423160600013351 0.966279220776878
"rs74615166_C" -0.00410474085799013 0.388393218932072 -0.0105685183414802 0.991575804025099
"TOMM40" -0.27867489165768 0.136321278653921 -2.04425086391063 0.0418708016966295
