# Supplementary material for: Exploring Genetic Associations of Alzheimer’s Disease Loci With Mild Cognitive Impairment Neurocognitive Endophenotypes
Source: Front Aging Neurosci. 2018 Oct 30;10:340. doi: 10.3389/fnagi.2018.00340 (PMC6218590; doi:10.3389/fnagi.2018.00340)
Supplement: DATA SHEET S1 — LinearRegressionResults∖RegressionResults_AgeCoDe: all_MCI, mild cognitive impairment total sample; CERAD, the consortium to establish a registry for Alzheimer’s disease; DR, delayed recall from the CERAD; edu, adjusted by educational level; full, adjusted by age, gender, and educational level; unadj, unadjusted by age, gender, and educational level; IR, immediate recall from the CERAD; REC, recognition from the CERAD; VF, semantic verbal fluency (animals 1 minute) from the CERAD; Amn_MCI, amnestic mild cognitive impairment; NONAmn, non-amnestic mild cognitive impairment. LinearRegressionResults∖RegressionResults_DCN: DCN, The German Dementia Competence Network; all_MCI, mild cognitive impairment total sample; CERAD, the consortium to establish a registry for Alzheimer’s disease; bnt, Boston naming test 15- item version from the CERAD; edu, adjusted by educational level; full, adjusted by age, gender, and educational level ; unadj, unadjusted by age, gender, and educational level;cdt, clock drawing test; commands, commands item from the ADAS-Cog; conpraRECALL, constructional praxis recall from the CERAD; conpra, constructional praxis from the CERAD; idpra, ideational praxis from the ADAS-Cog; ori, orientation from the ADAS-Cog; rec, recognition from the CERAD; tmta, Trail Making Test (part A); tmtb, Trail Making Test (part B); vf, semantic verbal fluency (animals 1 minute) from the CERAD; wldr, delayed recall from the CERAD; wlir, immediate recall from the CERAD; wms_lmII, logical memory delayed recall of the story assessed according to the Wechsler memory scale; wms_lmI, logical memory immediate recall of the story from the Wechsler memory scale. [file Data_Sheet_1.ZIP › LinearRegressionResults/RegressionResults_DCN/DCN_amnestic_MCI_wldr_unadj.txt]

"Estimate" "Std. Error" "t value" "Pr(>|t|)"
"E4_dose" -0.365732787101891 0.164535111538478 -2.22282516893886 0.0270497668965535
"E2_dose" 0.593196112064029 0.343452087019483 1.72715826889233 0.0852744686681305
"CLU_1" -0.0314392991239053 0.146371756857909 -0.214790747879218 0.8300862634046
"CLU_2" 0.199893532073464 0.158101497338862 1.26433674214374 0.207160619722585
"SORL1_1" 0.144457466815666 0.151672030283254 0.952433131843 0.341710707475014
"SORL1_2" 0.10416666666666 0.343614299141366 0.303149976374541 0.761999880043319
"SORL1_3" -0.0890545311887001 0.167179646204313 -0.53268763997661 0.594672309416891
"BIN1_1" -0.0366055622180349 0.156328617685256 -0.23415778096199 0.815033002469215
"BIN1_2" -0.225766414298124 0.162422694867216 -1.38999303319461 0.165631110044498
"CR1_1" 0.248246512727559 0.183065385131866 1.35605380858179 0.17617072493146
"CR1_2" 0.273233936812209 0.17356058087207 1.57428567846064 0.11654660511388
"PICALM_1" 0.264174923483946 0.147103916138182 1.79583882210039 0.0736020735893613
"PICALM_2" 0.156096449014741 0.146954060772748 1.0622125594483 0.289051230780351
"ABCA7_1" 0.56238392706399 0.266720732454463 2.10851223258396 0.0358717876651473
"ABCA7_2" 0.52337997054492 0.196020314414506 2.67002923706253 0.00802613088290667
"SCIMP" -0.278941207075962 0.227360358524337 -1.22686825832967 0.220969271295858
"CD2AP" -0.236899974868059 0.162509094584503 -1.45776441296259 0.146030165601932
"CD33" 0.130669061517736 0.15932622876615 0.820135281740239 0.412836602831097
"EPHA1" -0.007668127262334 0.200955998665807 -0.0381582401781706 0.969588804926898
"MS4A" 0.133038025084613 0.145223726871644 0.916090145532479 0.360407922990231
"INPP5D" -0.00278827127181172 0.154810865336287 -0.0180108241482594 0.98564387430672
"TREML2" -0.0655471952040122 0.156313506418114 -0.419331615712617 0.675316094115316
"PTK2B" 0.0725992855641946 0.167257919066789 0.434055893851007 0.664603714032146
"SLC24A4RIN3" 0.138332758025544 0.185523047292767 0.745636512789954 0.456552900720968
"NME8" -0.270740248762226 0.154447851255541 -1.75295574889076 0.0807747260112153
"FERMT2" 0.605422274234448 0.276701731183319 2.18799597546915 0.0295500490168328
"CASS4" 0.647718300963207 0.248025767954302 2.61149600021618 0.00953255631632177
"rs6678275_C" -0.0459494371655266 0.192016620488198 -0.239299270285568 0.811059910697824
"HS3ST1" 0.243610384383178 0.163053567017507 1.49405124241791 0.136361002404432
"MEF2C" 0.145664702454187 0.160626386091999 0.906854135227554 0.365314053232467
"MTHFD1L" 0.176069153776161 0.27883656500082 0.631442127310825 0.528268470631963
"PILRA_1" -0.223994078858834 0.163409075729386 -1.37075665998981 0.171619507999779
"PILRA_2" -0.143397125927943 0.16475123455896 -0.870385744372828 0.384883363155377
"CWPW1" -0.148639432585419 0.164846223016594 -0.901685400280338 0.368049011182787
"NDUFAF6" 0.22264113503324 0.140140271453674 1.58870203920533 0.11332908396486
"ECHDC3" 0.146885652308647 0.157128826200848 0.93481034549887 0.350743548698509
"FRMD4A_1" -0.00383453404601442 0.15713860609138 -0.024402240425784 0.980549142711571
"FRMD4A_2" 0.0160301087259522 0.24254194341912 0.0660921096779194 0.947351657776102
"GAB2" -0.16320557491289 0.19848089866228 -0.822273458115423 0.411620947453031
"ADAMST20" 0.145495055548773 0.155940761264485 0.933014911361147 0.35166802729677
"SPPL2A" -0.0231866825208084 0.154144840860758 -0.15042139841549 0.880547459237723
"rs74615166_C" 0.315310187820148 0.476555669817492 0.661643975279748 0.508778681661546
"TOMM40" -0.444289601167961 0.166439488140802 -2.66937615664924 0.00804136113496561
