# Supplementary material for: Exploring Genetic Associations of Alzheimer’s Disease Loci With Mild Cognitive Impairment Neurocognitive Endophenotypes
Source: Front Aging Neurosci. 2018 Oct 30;10:340. doi: 10.3389/fnagi.2018.00340 (PMC6218590; doi:10.3389/fnagi.2018.00340)
Supplement: DATA SHEET S1 — LinearRegressionResults∖RegressionResults_AgeCoDe: all_MCI, mild cognitive impairment total sample; CERAD, the consortium to establish a registry for Alzheimer’s disease; DR, delayed recall from the CERAD; edu, adjusted by educational level; full, adjusted by age, gender, and educational level; unadj, unadjusted by age, gender, and educational level; IR, immediate recall from the CERAD; REC, recognition from the CERAD; VF, semantic verbal fluency (animals 1 minute) from the CERAD; Amn_MCI, amnestic mild cognitive impairment; NONAmn, non-amnestic mild cognitive impairment. LinearRegressionResults∖RegressionResults_DCN: DCN, The German Dementia Competence Network; all_MCI, mild cognitive impairment total sample; CERAD, the consortium to establish a registry for Alzheimer’s disease; bnt, Boston naming test 15- item version from the CERAD; edu, adjusted by educational level; full, adjusted by age, gender, and educational level ; unadj, unadjusted by age, gender, and educational level;cdt, clock drawing test; commands, commands item from the ADAS-Cog; conpraRECALL, constructional praxis recall from the CERAD; conpra, constructional praxis from the CERAD; idpra, ideational praxis from the ADAS-Cog; ori, orientation from the ADAS-Cog; rec, recognition from the CERAD; tmta, Trail Making Test (part A); tmtb, Trail Making Test (part B); vf, semantic verbal fluency (animals 1 minute) from the CERAD; wldr, delayed recall from the CERAD; wlir, immediate recall from the CERAD; wms_lmII, logical memory delayed recall of the story assessed according to the Wechsler memory scale; wms_lmI, logical memory immediate recall of the story from the Wechsler memory scale. [file Data_Sheet_1.ZIP › LinearRegressionResults/RegressionResults_DCN/DCN_amnestic_MCI_wlir_edu.txt]

"Estimate" "Std. Error" "t value" "Pr(>|t|)"
"E4_dose" -0.629096685093683 0.390003151326224 -1.61305538930752 0.107896316436518
"E2_dose" 1.59250480216764 0.810180101876559 1.96561826003754 0.0503636995157038
"CLU_1" -0.0514512877705204 0.349449599745233 -0.147235217347598 0.883052324278531
"CLU_2" 0.883892593517099 0.373054112491734 2.36934150816173 0.0185006247103375
"SORL1_1" 0.330704475815494 0.362089702377607 0.91332195763639 0.361873261071258
"SORL1_2" -0.385888550041587 0.817315855106366 -0.472141275163893 0.637193700905905
"SORL1_3" -0.482990746786139 0.396486379174903 -1.21817740067453 0.224185705563149
"BIN1_1" 0.352135735576993 0.370964603026376 0.949243493056277 0.343315360950758
"BIN1_2" 0.101313201801686 0.387457475698192 0.261482119087059 0.793912973008016
"CR1_1" -0.0120067739204042 0.437112630967076 -0.0274683755851213 0.978105729934521
"CR1_2" -0.123545738636797 0.415769049303067 -0.297149917349284 0.766572380787037
"PICALM_1" 0.40504130363523 0.351167728993825 1.15341265780818 0.249731744220348
"PICALM_2" 0.253432171378454 0.349623271299251 0.72487214720194 0.469135780042709
"ABCA7_1" 0.807834275500276 0.638411087730505 1.26538258972296 0.206786194674752
"ABCA7_2" 0.239748340056098 0.473189463294564 0.5066645786803 0.612788929611149
"SCIMP" -0.118835397016967 0.53527376259733 -0.222008634311417 0.824480113518966
"CD2AP" 0.0949694920411269 0.389049370404754 0.244106530598736 0.807328370737924
"CD33" 0.163121517773849 0.378870115730561 0.430547332716669 0.667129950599565
"EPHA1" 0.0946958358164263 0.478444496939713 0.197924391276589 0.843248868915055
"MS4A" -0.254511432105063 0.345309476982149 -0.737053133697285 0.461709390858212
"INPP5D" 0.204871426531713 0.363711442323364 0.563280124548758 0.573725889302709
"TREML2" -0.147440548618604 0.367257199318303 -0.401464011848591 0.688405784470798
"PTK2B" 0.232057317153878 0.393720886364593 0.589395496125619 0.55610387971714
"SLC24A4RIN3" 0.154289881149428 0.435627821115626 0.35417820825653 0.723490208833358
"NME8" -0.393754697399763 0.366515288232474 -1.07431998075347 0.283667697849789
"FERMT2" 0.928620207908373 0.652634215586481 1.42288005398841 0.155960505896989
"CASS4" 0.636948091001469 0.591935878771925 1.07604237864907 0.282898160066926
"rs6678275_C" -0.507833129704807 0.449500862346004 -1.12977120233843 0.259605906070508
"HS3ST1" 0.418533640843998 0.383351373328112 1.09177550926829 0.275934732483936
"MEF2C" 0.389945412009354 0.377173287829658 1.03386274848145 0.302153674597514
"MTHFD1L" 0.108827970180239 0.662503680967013 0.164267721533849 0.869639760022076
"PILRA_1" -0.0526131755240721 0.386853551688051 -0.136002824051873 0.891923486535192
"PILRA_2" 0.148444418314965 0.38903863375943 0.381567292894512 0.703091613609796
"CWPW1" 0.143179545989177 0.389106966113262 0.367969629069813 0.713192982731279
"NDUFAF6" 0.530516862586935 0.329058031473356 1.61222888318984 0.108116037486155
"ECHDC3" -0.322143324376723 0.368854069235067 -0.873362533439815 0.383265267140945
"FRMD4A_1" -0.354179194227298 0.373097167291163 -0.949294782372064 0.34329225968794
"FRMD4A_2" 0.028702738292265 0.580743307494155 0.0494241395843445 0.960616653996647
"GAB2" 0.00177777777777913 0.472412288090218 0.00376319122638829 0.997000104211024
"ADAMST20" 0.317853510990585 0.365981506092101 0.86849610075815 0.385917651303564
"SPPL2A" 0.199245917393679 0.36193216117513 0.550506251632248 0.582441248264904
"rs74615166_C" 1.27306250357106 1.12328806979579 1.13333572909975 0.258109298412952
"TOMM40" -1.0651209394297 0.395637289868936 -2.69216518944043 0.00752656005964727
