# Supplementary material for: Exploring Genetic Associations of Alzheimer’s Disease Loci With Mild Cognitive Impairment Neurocognitive Endophenotypes
Source: Front Aging Neurosci. 2018 Oct 30;10:340. doi: 10.3389/fnagi.2018.00340 (PMC6218590; doi:10.3389/fnagi.2018.00340)
Supplement: DATA SHEET S1 — LinearRegressionResults∖RegressionResults_AgeCoDe: all_MCI, mild cognitive impairment total sample; CERAD, the consortium to establish a registry for Alzheimer’s disease; DR, delayed recall from the CERAD; edu, adjusted by educational level; full, adjusted by age, gender, and educational level; unadj, unadjusted by age, gender, and educational level; IR, immediate recall from the CERAD; REC, recognition from the CERAD; VF, semantic verbal fluency (animals 1 minute) from the CERAD; Amn_MCI, amnestic mild cognitive impairment; NONAmn, non-amnestic mild cognitive impairment. LinearRegressionResults∖RegressionResults_DCN: DCN, The German Dementia Competence Network; all_MCI, mild cognitive impairment total sample; CERAD, the consortium to establish a registry for Alzheimer’s disease; bnt, Boston naming test 15- item version from the CERAD; edu, adjusted by educational level; full, adjusted by age, gender, and educational level ; unadj, unadjusted by age, gender, and educational level;cdt, clock drawing test; commands, commands item from the ADAS-Cog; conpraRECALL, constructional praxis recall from the CERAD; conpra, constructional praxis from the CERAD; idpra, ideational praxis from the ADAS-Cog; ori, orientation from the ADAS-Cog; rec, recognition from the CERAD; tmta, Trail Making Test (part A); tmtb, Trail Making Test (part B); vf, semantic verbal fluency (animals 1 minute) from the CERAD; wldr, delayed recall from the CERAD; wlir, immediate recall from the CERAD; wms_lmII, logical memory delayed recall of the story assessed according to the Wechsler memory scale; wms_lmI, logical memory immediate recall of the story from the Wechsler memory scale. [file Data_Sheet_1.ZIP › LinearRegressionResults/RegressionResults_DCN/DCN_amnestic_MCI_wlir_full.txt]

"Estimate" "Std. Error" "t value" "Pr(>|t|)"
"E4_dose" -0.50012091295349 0.366604275462825 -1.36419825524976 0.17364543851498
"E2_dose" 1.46794107204245 0.76259401021167 1.92493129028773 0.0552923877713079
"CLU_1" 0.0095111097632827 0.328451066330901 0.0289574634953404 0.97691929250017
"CLU_2" 0.653343337278287 0.354880234853852 1.84102486729741 0.066687237094447
"SORL1_1" 0.34231675380596 0.339378986892759 1.00865630173541 0.314032650353069
"SORL1_2" -0.534730622183289 0.766947177747177 -0.697219623069742 0.486248003784588
"SORL1_3" -0.421857085125221 0.374864642109744 -1.12535843004825 0.261411303232768
"BIN1_1" 0.530983353055119 0.348210409391361 1.52489224541916 0.128422773485495
"BIN1_2" 0.346937741391094 0.364868003541452 0.950858222764604 0.342502277529655
"CR1_1" -0.213409683869059 0.411090440345603 -0.519130738456594 0.604082599300251
"CR1_2" -0.388917147366777 0.39151714684219 -0.993359168311316 0.321398777139057
"PICALM_1" 0.142091243322325 0.33556749941093 0.42343565324937 0.672307212654805
"PICALM_2" -0.0167158728317955 0.333062812993021 -0.0501883494034674 0.960008335888705
"ABCA7_1" 0.686190067782368 0.5993448995677 1.14490015394693 0.253235235799054
"ABCA7_2" 0.138640962156465 0.444131027427613 0.312162298048545 0.755151189295409
"SCIMP" 0.00211822536623523 0.508281110024042 0.00416742885867828 0.996678078201084
"CD2AP" 0.355696454848057 0.366595020187864 0.970270830917938 0.332761027741484
"CD33" 0.210982728436412 0.3561650491421 0.592373476691801 0.554083756368409
"EPHA1" 0.0326815430779613 0.450283172186974 0.0725799787703165 0.942192928039072
"MS4A" -0.458922375098151 0.325580998010118 -1.40954901515441 0.159794607178747
"INPP5D" 0.201868961870313 0.344798271052676 0.585469762519409 0.558739701308908
"TREML2" -0.050570000647417 0.349652911203838 -0.144629142292301 0.885115733380199
"PTK2B" 0.384684113561707 0.373555885408268 1.02978999552176 0.304065610666295
"SLC24A4RIN3" -0.0113947137559116 0.413845274747424 -0.0275337534368756 0.978055140289967
"NME8" -0.235225635130591 0.348915658221572 -0.674161877198459 0.500807341906878
"FERMT2" 0.651336972216608 0.62309256667907 1.04532938932023 0.296841627116303
"CASS4" 0.458467687270263 0.566100915454706 0.809869185429617 0.41875594507608
"rs6678275_C" -0.391492481318928 0.426687347189111 -0.917516031112627 0.359722604143469
"HS3ST1" 0.354368382504477 0.363784121535039 0.974117234719232 0.33090374432347
"MEF2C" 0.444312337061568 0.357693973386893 1.24215773851181 0.21529761479695
"MTHFD1L" 0.333658303811355 0.623211717259558 0.535385158158686 0.592814671382028
"PILRA_1" 0.0719315096574827 0.367870279176802 0.195534985371601 0.845126876256105
"PILRA_2" 0.261645999822507 0.369862332146847 0.707414562342146 0.479942482390731
"CWPW1" 0.260644392467182 0.370131995737694 0.704193086435834 0.481942764487499
"NDUFAF6" 0.39788890872816 0.313630095426579 1.26865665805119 0.205698205250542
"ECHDC3" -0.282897328383576 0.349568034449887 -0.809276880332522 0.419095867782697
"FRMD4A_1" -0.34682876493939 0.350667676107127 -0.989052566206401 0.323500575043765
"FRMD4A_2" -0.176395529529376 0.54606081255358 -0.323032756561464 0.746914148849429
"GAB2" 0.150404432284158 0.445385988219974 0.337694575631494 0.735849130777944
"ADAMST20" 0.279037300697381 0.347105770839153 0.803897036983249 0.422190816805827
"SPPL2A" 0.16273930194794 0.343246629931088 0.474117697763304 0.635813892045863
"rs74615166_C" 1.18888322874567 1.06546484216415 1.11583525020951 0.265522880693254
"TOMM40" -0.758053430577781 0.377338711925812 -2.00894688676104 0.0455094088173034
