# Supplementary material for: Exploring Genetic Associations of Alzheimer’s Disease Loci With Mild Cognitive Impairment Neurocognitive Endophenotypes
Source: Front Aging Neurosci. 2018 Oct 30;10:340. doi: 10.3389/fnagi.2018.00340 (PMC6218590; doi:10.3389/fnagi.2018.00340)
Supplement: DATA SHEET S1 — LinearRegressionResults∖RegressionResults_AgeCoDe: all_MCI, mild cognitive impairment total sample; CERAD, the consortium to establish a registry for Alzheimer’s disease; DR, delayed recall from the CERAD; edu, adjusted by educational level; full, adjusted by age, gender, and educational level; unadj, unadjusted by age, gender, and educational level; IR, immediate recall from the CERAD; REC, recognition from the CERAD; VF, semantic verbal fluency (animals 1 minute) from the CERAD; Amn_MCI, amnestic mild cognitive impairment; NONAmn, non-amnestic mild cognitive impairment. LinearRegressionResults∖RegressionResults_DCN: DCN, The German Dementia Competence Network; all_MCI, mild cognitive impairment total sample; CERAD, the consortium to establish a registry for Alzheimer’s disease; bnt, Boston naming test 15- item version from the CERAD; edu, adjusted by educational level; full, adjusted by age, gender, and educational level ; unadj, unadjusted by age, gender, and educational level;cdt, clock drawing test; commands, commands item from the ADAS-Cog; conpraRECALL, constructional praxis recall from the CERAD; conpra, constructional praxis from the CERAD; idpra, ideational praxis from the ADAS-Cog; ori, orientation from the ADAS-Cog; rec, recognition from the CERAD; tmta, Trail Making Test (part A); tmtb, Trail Making Test (part B); vf, semantic verbal fluency (animals 1 minute) from the CERAD; wldr, delayed recall from the CERAD; wlir, immediate recall from the CERAD; wms_lmII, logical memory delayed recall of the story assessed according to the Wechsler memory scale; wms_lmI, logical memory immediate recall of the story from the Wechsler memory scale. [file Data_Sheet_1.ZIP › LinearRegressionResults/RegressionResults_DCN/DCN_amnestic_MCI_wlir_unadj.txt]

"Estimate" "Std. Error" "t value" "Pr(>|t|)"
"E4_dose" -0.54162812210916 0.408540387221688 -1.325763961288 0.186030224769355
"E2_dose" 1.84905660377357 0.845107851159573 2.18795340882999 0.0295239553708987
"CLU_1" -0.218623279098876 0.362653865951473 -0.602842819627158 0.54709947120446
"CLU_2" 0.927867979771095 0.389704824647701 2.38095071214451 0.0179368531611117
"SORL1_1" 0.497042710349149 0.375536853265511 1.32355241842997 0.186747010530681
"SORL1_2" -0.62844922737307 0.852658854038495 -0.737046503881959 0.461709010944788
"SORL1_3" -0.475088269909766 0.413748352671528 -1.14825416667443 0.25184369366824
"BIN1_1" 0.341385414882072 0.387044162599672 0.88203220167197 0.37851326382844
"BIN1_2" 0.041547722477347 0.404023392219437 0.102834942920288 0.918167320322371
"CR1_1" 0.107179446764915 0.455260359951142 0.235424509123565 0.814050745756731
"CR1_2" 0.0586794462193841 0.432139224681304 0.135788289671365 0.892085872118358
"PICALM_1" 0.466929501478446 0.367095641316684 1.27195599436616 0.204447924837823
"PICALM_2" 0.267387670330783 0.364684038426954 0.7332036561955 0.464045447098327
"ABCA7_1" 1.01646125274355 0.663651719160465 1.53161850319531 0.126741609440821
"ABCA7_2" 0.439985272459501 0.491363344970774 0.89543771826462 0.371319536946705
"SCIMP" -0.0157388137356893 0.56062160649039 -0.0280738622155817 0.977624531484936
"CD2AP" 0.0696783111334509 0.405190459504716 0.171964342937941 0.863590228098465
"CD33" 0.178715761113605 0.39588257977303 0.451436285011752 0.652024587907515
"EPHA1" -0.0121927986283107 0.499401110982683 -0.0244148408166707 0.980539163332214
"MS4A" -0.210481783794545 0.360860922394406 -0.583276743843429 0.560176513100851
"INPP5D" 0.322030341188466 0.380125008479725 0.847169573179088 0.397670858724395
"TREML2" -0.246803694867559 0.384164855014256 -0.642442148588527 0.521145768230932
"PTK2B" 0.403060867128948 0.410643258758839 0.981535331536165 0.32723087158364
"SLC24A4RIN3" 0.153952364515016 0.456540234943535 0.337215326780688 0.736223543068774
"NME8" -0.62232822122932 0.380029988016568 -1.63757661461755 0.102705920601479
"FERMT2" 0.979520187244002 0.68384566908112 1.43237024306987 0.153225357133038
"CASS4" 0.975209221537973 0.614758570974908 1.58632879244196 0.113866300268133
"rs6678275_C" -0.538060527772655 0.471007465172556 -1.14236093386658 0.25434293821569
"HS3ST1" 0.387032937546122 0.401899707423131 0.963008756656405 0.336427717446386
"MEF2C" 0.488797513436505 0.39440907165694 1.23931610239854 0.216333244845549
"MTHFD1L" 0.221292083712465 0.691380496962394 0.320072788695544 0.749152718582476
"PILRA_1" -0.260025568564125 0.402897809598482 -0.645388389734011 0.519238160033975
"PILRA_2" -0.0588435605802641 0.405650856457324 -0.145059623672839 0.884774901994829
"CWPW1" -0.0536043101684531 0.405930192806854 -0.132053025663845 0.895043318603949
"NDUFAF6" 0.454608592122233 0.345084324281403 1.31738407146978 0.188856444297951
"ECHDC3" -0.272234273318873 0.386619450677467 -0.704140137910394 0.48196849632764
"FRMD4A_1" -0.438996049267951 0.389237980363558 -1.12783456757719 0.260355288990121
"FRMD4A_2" -0.107471424588793 0.604725062237299 -0.177719481628859 0.859071784988021
"GAB2" 0.0872473867595829 0.493326318017857 0.176855325923286 0.859749887230119
"ADAMST20" 0.291051153705283 0.383635689946363 0.75866547699453 0.448732046440061
"SPPL2A" 0.103002378121284 0.378968566110909 0.271796627299003 0.785991634811786
"rs74615166_C" 1.90352874217415 1.16682289044042 1.63137761332027 0.104007497515454
"TOMM40" -1.00086269825469 0.413517313448225 -2.42036467568608 0.0161391780512371
