# Supplementary material for: Exploring Genetic Associations of Alzheimer’s Disease Loci With Mild Cognitive Impairment Neurocognitive Endophenotypes
Source: Front Aging Neurosci. 2018 Oct 30;10:340. doi: 10.3389/fnagi.2018.00340 (PMC6218590; doi:10.3389/fnagi.2018.00340)
Supplement: DATA SHEET S1 — LinearRegressionResults∖RegressionResults_AgeCoDe: all_MCI, mild cognitive impairment total sample; CERAD, the consortium to establish a registry for Alzheimer’s disease; DR, delayed recall from the CERAD; edu, adjusted by educational level; full, adjusted by age, gender, and educational level; unadj, unadjusted by age, gender, and educational level; IR, immediate recall from the CERAD; REC, recognition from the CERAD; VF, semantic verbal fluency (animals 1 minute) from the CERAD; Amn_MCI, amnestic mild cognitive impairment; NONAmn, non-amnestic mild cognitive impairment. LinearRegressionResults∖RegressionResults_DCN: DCN, The German Dementia Competence Network; all_MCI, mild cognitive impairment total sample; CERAD, the consortium to establish a registry for Alzheimer’s disease; bnt, Boston naming test 15- item version from the CERAD; edu, adjusted by educational level; full, adjusted by age, gender, and educational level ; unadj, unadjusted by age, gender, and educational level;cdt, clock drawing test; commands, commands item from the ADAS-Cog; conpraRECALL, constructional praxis recall from the CERAD; conpra, constructional praxis from the CERAD; idpra, ideational praxis from the ADAS-Cog; ori, orientation from the ADAS-Cog; rec, recognition from the CERAD; tmta, Trail Making Test (part A); tmtb, Trail Making Test (part B); vf, semantic verbal fluency (animals 1 minute) from the CERAD; wldr, delayed recall from the CERAD; wlir, immediate recall from the CERAD; wms_lmII, logical memory delayed recall of the story assessed according to the Wechsler memory scale; wms_lmI, logical memory immediate recall of the story from the Wechsler memory scale. [file Data_Sheet_1.ZIP › LinearRegressionResults/RegressionResults_DCN/DCN_amnestic_MCI_wms_lmI_edu.txt]

"Estimate" "Std. Error" "t value" "Pr(>|t|)"
"E4_dose" -2.4827838483899 0.607215398690133 -4.08880251348316 5.72009097127586e-05
"E2_dose" 2.52038960102783 1.29370201082683 1.94819949256862 0.0524232956354702
"CLU_1" 0.101803199843555 0.550520391648898 0.184921760188825 0.853424274573705
"CLU_2" 1.54751631423172 0.588393324964424 2.63007115916089 0.00901069357445097
"SORL1_1" 0.45038626725911 0.567831681646962 0.79316861284103 0.428363383021186
"SORL1_2" 0.418963127252567 1.29077370071988 0.32458294356238 0.745739097639237
"SORL1_3" -0.442848458923384 0.624789709721478 -0.708796018936995 0.479042887627159
"BIN1_1" -0.404252871875442 0.584868909080091 -0.69118543591464 0.4900216564237
"BIN1_2" -0.529392766720682 0.609665571403818 -0.868333052663119 0.3859556677996
"CR1_1" 0.715837425910249 0.6873103717282 1.04150534511842 0.298539513723373
"CR1_2" 0.733291033121372 0.653650143181981 1.12184023941569 0.262891499618979
"PICALM_1" 1.36892550677218 0.551683974478406 2.48135811460981 0.0136796555374774
"PICALM_2" 1.16152986705491 0.546935566045936 2.12370512938513 0.0345715256824582
"ABCA7_1" 0.426394721927545 1.00832046515584 0.422876195279486 0.672710175928086
"ABCA7_2" 1.25014897781356 0.742066174200926 1.68468665097119 0.0931632811162695
"SCIMP" -0.306057942077787 0.848224234223894 -0.360821973399313 0.718523287169055
"CD2AP" -0.697337322580238 0.609970632277994 -1.1432309781472 0.253926235141588
"CD33" 0.242205740615706 0.598956781527217 0.404379327667233 0.686243618193098
"EPHA1" -0.898625212493369 0.751195018267755 -1.19626087852071 0.23261403319578
"MS4A" 0.285338569073837 0.546143405575788 0.522460888771531 0.601764067973196
"INPP5D" -0.845385876499138 0.574425584954086 -1.47170651628741 0.142300260289859
"TREML2" -1.10789268460184 0.578207714192887 -1.91608077410094 0.056442956418955
"PTK2B" 0.228609506981443 0.624261871895212 0.366207704288269 0.714505627953288
"SLC24A4RIN3" 0.752704724209941 0.689024180319941 1.09242134849379 0.275651420743562
"NME8" -1.10715239475603 0.578135793631297 -1.91503865865484 0.0565763565228313
"FERMT2" 1.76957937758416 1.03257717041628 1.71375024383965 0.0877573655771203
"CASS4" 1.3762417304382 0.936377411696525 1.46975109955369 0.142828960033745
"rs6678275_C" -1.39839593268435 0.708902027576865 -1.97262227823538 0.0495899490121363
"HS3ST1" 0.784185443870015 0.607023709865798 1.29185307118133 0.197546420166593
"MEF2C" 1.01592929555498 0.595702564057867 1.70543045615679 0.0892993823211692
"MTHFD1L" 0.420213267906011 1.04205297232295 0.403255188619894 0.687070470927011
"PILRA_1" 0.0917953743568924 0.613119448178828 0.149718581965644 0.881101834011982
"PILRA_2" 0.193912158413222 0.616642103830811 0.31446467441741 0.753418410775016
"CWPW1" 0.222403552105388 0.616701756010456 0.360633888160385 0.718663737691347
"NDUFAF6" 0.052639199923584 0.524094462513534 0.100438382178527 0.920073112718538
"ECHDC3" -0.352896299284811 0.585040918891644 -0.603199345360954 0.546897893502001
"FRMD4A_1" 1.44485868911605 0.584391727168578 2.4724146868343 0.014016818398425
"FRMD4A_2" 0.496344741049968 0.913716106374907 0.543215488472864 0.587415171880375
"GAB2" -0.822246246246244 0.745184473254955 -1.10341301484005 0.2707986471915
"ADAMST20" 0.411345206122397 0.580322130180479 0.708822195001368 0.479065041030516
"SPPL2A" -0.179520120158616 0.573850628815987 -0.312834230972293 0.754655473647423
"rs74615166_C" 1.62760248414446 1.78182238258056 0.91344822023576 0.361846663419792
"TOMM40" -2.3297833982974 0.615768983762336 -3.78353483162219 0.000189099819702645
