# Supplementary material for: Exploring Genetic Associations of Alzheimer’s Disease Loci With Mild Cognitive Impairment Neurocognitive Endophenotypes
Source: Front Aging Neurosci. 2018 Oct 30;10:340. doi: 10.3389/fnagi.2018.00340 (PMC6218590; doi:10.3389/fnagi.2018.00340)
Supplement: DATA SHEET S1 — LinearRegressionResults∖RegressionResults_AgeCoDe: all_MCI, mild cognitive impairment total sample; CERAD, the consortium to establish a registry for Alzheimer’s disease; DR, delayed recall from the CERAD; edu, adjusted by educational level; full, adjusted by age, gender, and educational level; unadj, unadjusted by age, gender, and educational level; IR, immediate recall from the CERAD; REC, recognition from the CERAD; VF, semantic verbal fluency (animals 1 minute) from the CERAD; Amn_MCI, amnestic mild cognitive impairment; NONAmn, non-amnestic mild cognitive impairment. LinearRegressionResults∖RegressionResults_DCN: DCN, The German Dementia Competence Network; all_MCI, mild cognitive impairment total sample; CERAD, the consortium to establish a registry for Alzheimer’s disease; bnt, Boston naming test 15- item version from the CERAD; edu, adjusted by educational level; full, adjusted by age, gender, and educational level ; unadj, unadjusted by age, gender, and educational level;cdt, clock drawing test; commands, commands item from the ADAS-Cog; conpraRECALL, constructional praxis recall from the CERAD; conpra, constructional praxis from the CERAD; idpra, ideational praxis from the ADAS-Cog; ori, orientation from the ADAS-Cog; rec, recognition from the CERAD; tmta, Trail Making Test (part A); tmtb, Trail Making Test (part B); vf, semantic verbal fluency (animals 1 minute) from the CERAD; wldr, delayed recall from the CERAD; wlir, immediate recall from the CERAD; wms_lmII, logical memory delayed recall of the story assessed according to the Wechsler memory scale; wms_lmI, logical memory immediate recall of the story from the Wechsler memory scale. [file Data_Sheet_1.ZIP › LinearRegressionResults/RegressionResults_DCN/DCN_amnestic_MCI_wms_lmI_full.txt]

"Estimate" "Std. Error" "t value" "Pr(>|t|)"
"E4_dose" -2.28866765738783 0.579254839763571 -3.95105487305375 9.94766029516327e-05
"E2_dose" 2.14616051081575 1.23671944946688 1.73536569813058 0.0838212749499914
"CLU_1" 0.249132930287016 0.524645774516768 0.474859309629403 0.635260083802333
"CLU_2" 1.17173346207301 0.566930078742302 2.06680418980843 0.0396817145072962
"SORL1_1" 0.517679929044077 0.540648591738288 0.957516466249616 0.339153815994199
"SORL1_2" 0.321173266120031 1.22871887827001 0.261388729187779 0.793986292979791
"SORL1_3" -0.214588745947007 0.599467952610534 -0.357965334114236 0.720641878228232
"BIN1_1" -0.137160048755871 0.558694419493223 -0.245501018034662 0.806249659293483
"BIN1_2" -0.181170638066699 0.583897451190724 -0.310278179322831 0.756581904794696
"CR1_1" 0.410201694560376 0.656771352843921 0.624573061513935 0.532763552919129
"CR1_2" 0.358814412255604 0.626375741714442 0.572842127112872 0.567214613093807
"PICALM_1" 1.1354207217943 0.533531030964048 2.1281249934848 0.0342127515667616
"PICALM_2" 0.951927011444519 0.529158538144442 1.79894482054956 0.0731119204557438
"ABCA7_1" 0.220280874741326 0.959904562853167 0.229482058181467 0.818663010158192
"ABCA7_2" 1.09539226928492 0.706789401866043 1.54981422527404 0.122323745324343
"SCIMP" -0.236257575113403 0.809541628649875 -0.291841168819725 0.770640786192651
"CD2AP" -0.281705758731264 0.584458479445931 -0.481994476319896 0.630191857041849
"CD33" 0.288553537624443 0.569974336573159 0.506257070027584 0.613078880322857
"EPHA1" -0.92150312008044 0.715331433379362 -1.28821840769262 0.198748863135337
"MS4A" -0.0221553416346358 0.5228047489485 -0.0423778507735366 0.966228015326479
"INPP5D" -0.803006483950008 0.547352781196712 -1.46707299485049 0.143564734586929
"TREML2" -0.877565601026593 0.554342137129648 -1.58307576178599 0.114619800217874
"PTK2B" 0.473782829036856 0.595549492938782 0.795538968052748 0.427025730617566
"SLC24A4RIN3" 0.540178668057505 0.658390395564922 0.820453444789414 0.412709218123786
"NME8" -0.865691763922786 0.553699367096516 -1.56346894247377 0.119158640326351
"FERMT2" 1.22764092407799 0.991730269532158 1.2378778401683 0.216878003635294
"CASS4" 0.899601518592724 0.901190549358416 0.998236742754544 0.3190926948305
"rs6678275_C" -1.24820017156672 0.676382360845994 -1.845406154598 0.066115484098846
"HS3ST1" 0.64514352342812 0.579171666944001 1.11390725798487 0.266347654210541
"MEF2C" 1.01810661285795 0.567983562109731 1.79249309447666 0.0742165008833396
"MTHFD1L" 0.596833109892588 0.994046638156434 0.600407553311058 0.548727333814934
"PILRA_1" 0.179910357805837 0.58594146399496 0.307044933429365 0.759054946401624
"PILRA_2" 0.249288359320003 0.589541929781339 0.422850940241798 0.672753533651527
"CWPW1" 0.275971928844802 0.58992121420251 0.467811501266109 0.640311274829872
"NDUFAF6" -0.192946126946543 0.501002958389074 -0.385119735753543 0.700463569329867
"ECHDC3" -0.300430104209664 0.557239257542353 -0.539140234904986 0.590251451676204
"FRMD4A_1" 1.45301771995507 0.555249400612755 2.61687399995671 0.00936124593821261
"FRMD4A_2" 0.157981858233121 0.868832336393221 0.181832387695134 0.855847255967938
"GAB2" -0.545037490978845 0.71202786679125 -0.765472134447566 0.4446421757451
"ADAMST20" 0.309348307579408 0.55328168659263 0.5591153928924 0.576564238471281
"SPPL2A" -0.182168456776575 0.546899616266426 -0.333093041864251 0.739332490597016
"rs74615166_C" 1.69134908170427 1.69807095919816 0.996041462544615 0.320156075704778
"TOMM40" -2.02677059083008 0.595051167830382 -3.40604422006244 0.000756411044147183
