# Supplementary material for: Exploring Genetic Associations of Alzheimer’s Disease Loci With Mild Cognitive Impairment Neurocognitive Endophenotypes
Source: Front Aging Neurosci. 2018 Oct 30;10:340. doi: 10.3389/fnagi.2018.00340 (PMC6218590; doi:10.3389/fnagi.2018.00340)
Supplement: DATA SHEET S1 — LinearRegressionResults∖RegressionResults_AgeCoDe: all_MCI, mild cognitive impairment total sample; CERAD, the consortium to establish a registry for Alzheimer’s disease; DR, delayed recall from the CERAD; edu, adjusted by educational level; full, adjusted by age, gender, and educational level; unadj, unadjusted by age, gender, and educational level; IR, immediate recall from the CERAD; REC, recognition from the CERAD; VF, semantic verbal fluency (animals 1 minute) from the CERAD; Amn_MCI, amnestic mild cognitive impairment; NONAmn, non-amnestic mild cognitive impairment. LinearRegressionResults∖RegressionResults_DCN: DCN, The German Dementia Competence Network; all_MCI, mild cognitive impairment total sample; CERAD, the consortium to establish a registry for Alzheimer’s disease; bnt, Boston naming test 15- item version from the CERAD; edu, adjusted by educational level; full, adjusted by age, gender, and educational level ; unadj, unadjusted by age, gender, and educational level;cdt, clock drawing test; commands, commands item from the ADAS-Cog; conpraRECALL, constructional praxis recall from the CERAD; conpra, constructional praxis from the CERAD; idpra, ideational praxis from the ADAS-Cog; ori, orientation from the ADAS-Cog; rec, recognition from the CERAD; tmta, Trail Making Test (part A); tmtb, Trail Making Test (part B); vf, semantic verbal fluency (animals 1 minute) from the CERAD; wldr, delayed recall from the CERAD; wlir, immediate recall from the CERAD; wms_lmII, logical memory delayed recall of the story assessed according to the Wechsler memory scale; wms_lmI, logical memory immediate recall of the story from the Wechsler memory scale. [file Data_Sheet_1.ZIP › LinearRegressionResults/RegressionResults_DCN/DCN_amnestic_MCI_wms_lmI_unadj.txt]

"Estimate" "Std. Error" "t value" "Pr(>|t|)"
"E4_dose" -2.33798070569579 0.639955327778106 -3.6533498577364 0.000310494804542513
"E2_dose" 2.9376786735277 1.35170016375418 2.17332123817214 0.0306190419820949
"CLU_1" -0.169987484355444 0.5728647853798 -0.296732298255591 0.766890106415594
"CLU_2" 1.61760269718747 0.615220949601138 2.62930366437652 0.00902883989260931
"SORL1_1" 0.728065632750958 0.592114421125775 1.22960293952426 0.219892979610954
"SORL1_2" 0.0274558498896275 1.34920957071027 0.02034958132944 0.983778945701837
"SORL1_3" -0.429972538250292 0.653903268337327 -0.657547620680316 0.511369036913877
"BIN1_1" -0.421592142082119 0.611421883161991 -0.68952740111597 0.491060441631163
"BIN1_2" -0.625325803648997 0.636821959122205 -0.981947614543546 0.326970337139823
"CR1_1" 0.90629679249744 0.71683319702214 1.26430639130884 0.207167754899508
"CR1_2" 1.02080227192048 0.679592441178483 1.50208008516149 0.134199323933771
"PICALM_1" 1.46589199564248 0.57656939699639 2.54243808859605 0.0115489664038966
"PICALM_2" 1.18403323033281 0.571995658934141 2.07000387474817 0.0393655156969089
"ABCA7_1" 0.767263211210535 1.0511903900391 0.729899377392519 0.466059716036523
"ABCA7_2" 1.56756259204713 0.771257941543986 2.03247513913311 0.0430457745159162
"SCIMP" -0.138722684703435 0.890420068833113 -0.15579465193909 0.876314398035423
"CD2AP" -0.737591103292287 0.636068099476335 -1.1596102742765 0.247198940776887
"CD33" 0.267085765603951 0.626357875404517 0.426410804576314 0.670136167965252
"EPHA1" -1.06467898647361 0.783381216701482 -1.3590815860464 0.175218323280186
"MS4A" 0.35516623531754 0.570877196237066 0.622141219965723 0.534355287025931
"INPP5D" -0.650776518558497 0.603259228576063 -1.07876761387404 0.281679712135306
"TREML2" -1.26662384535389 0.605649179527169 -2.09134906505239 0.0374562890092305
"PTK2B" 0.506969251243262 0.652687985236121 0.776740590773793 0.438009859744753
"SLC24A4RIN3" 0.752157404211253 0.723815148075824 1.0391567601352 0.299686230487262
"NME8" -1.47056514913658 0.599872855543362 -2.45146139810668 0.0148787809402274
"FERMT2" 1.85205773356739 1.08441352442669 1.70788881902458 0.088836970273204
"CASS4" 1.92033791252171 0.973936194590182 1.971728664761 0.0496885306210155
"rs6678275_C" -1.44731500276804 0.744646612153723 -1.94362665342961 0.0530071022701404
"HS3ST1" 0.733078419534449 0.637879697102951 1.14924244001472 0.251500083425943
"MEF2C" 1.17522502104513 0.624090491393977 1.8831003472271 0.0607903055405888
"MTHFD1L" 0.602274795268425 1.09024404205265 0.552422000981081 0.58110153637527
"PILRA_1" -0.246467501009285 0.640266419393858 -0.384945225212055 0.700589114548296
"PILRA_2" -0.141728529592045 0.644279505088692 -0.219979882135991 0.826057473279389
"CWPW1" -0.09660369637864 0.644750540062736 -0.149831121303505 0.881012692473907
"NDUFAF6" -0.0689056454013293 0.549901598959104 -0.125305410152942 0.900377497708715
"ECHDC3" -0.272079330647661 0.614434149000107 -0.442812840221244 0.658265099602995
"FRMD4A_1" 1.30560074366721 0.612266461028654 2.13240611199526 0.0338435253761494
"FRMD4A_2" 0.271814887092277 0.955321476731711 0.284527139515583 0.776216752316866
"GAB2" -0.684878048780486 0.779470655448493 -0.87864507020655 0.380347122526882
"ADAMST20" 0.367903796850201 0.60958977453077 0.603526850714308 0.546678416309308
"SPPL2A" -0.334274673008324 0.601663911275335 -0.555583718325018 0.578967752902621
"rs74615166_C" 2.65537848605577 1.85545880224977 1.43111691988854 0.153583867953454
"TOMM40" -2.22536332868804 0.64616565492186 -3.44395173549907 0.000660678137297687
