# Supplementary material for: Exploring Genetic Associations of Alzheimer’s Disease Loci With Mild Cognitive Impairment Neurocognitive Endophenotypes
Source: Front Aging Neurosci. 2018 Oct 30;10:340. doi: 10.3389/fnagi.2018.00340 (PMC6218590; doi:10.3389/fnagi.2018.00340)
Supplement: DATA SHEET S1 — LinearRegressionResults∖RegressionResults_AgeCoDe: all_MCI, mild cognitive impairment total sample; CERAD, the consortium to establish a registry for Alzheimer’s disease; DR, delayed recall from the CERAD; edu, adjusted by educational level; full, adjusted by age, gender, and educational level; unadj, unadjusted by age, gender, and educational level; IR, immediate recall from the CERAD; REC, recognition from the CERAD; VF, semantic verbal fluency (animals 1 minute) from the CERAD; Amn_MCI, amnestic mild cognitive impairment; NONAmn, non-amnestic mild cognitive impairment. LinearRegressionResults∖RegressionResults_DCN: DCN, The German Dementia Competence Network; all_MCI, mild cognitive impairment total sample; CERAD, the consortium to establish a registry for Alzheimer’s disease; bnt, Boston naming test 15- item version from the CERAD; edu, adjusted by educational level; full, adjusted by age, gender, and educational level ; unadj, unadjusted by age, gender, and educational level;cdt, clock drawing test; commands, commands item from the ADAS-Cog; conpraRECALL, constructional praxis recall from the CERAD; conpra, constructional praxis from the CERAD; idpra, ideational praxis from the ADAS-Cog; ori, orientation from the ADAS-Cog; rec, recognition from the CERAD; tmta, Trail Making Test (part A); tmtb, Trail Making Test (part B); vf, semantic verbal fluency (animals 1 minute) from the CERAD; wldr, delayed recall from the CERAD; wlir, immediate recall from the CERAD; wms_lmII, logical memory delayed recall of the story assessed according to the Wechsler memory scale; wms_lmI, logical memory immediate recall of the story from the Wechsler memory scale. [file Data_Sheet_1.ZIP › LinearRegressionResults/RegressionResults_DCN/DCN_amnestic_MCI_wms_lmII_edu.txt]

"Estimate" "Std. Error" "t value" "Pr(>|t|)"
"E4_dose" -3.00716540885671 0.679564230346352 -4.4251378671359 1.39785049132388e-05
"E2_dose" 2.14950960645545 1.45935577665426 1.47291677659539 0.141933960301377
"CLU_1" -0.376377962983475 0.623292108011277 -0.603854850953231 0.546429054787585
"CLU_2" 1.49687979174839 0.669018659646165 2.23742607200234 0.0260481023281027
"SORL1_1" 0.539016624776816 0.645321395438566 0.835268485729496 0.404291635699926
"SORL1_2" 1.81624618796783 1.45718483576885 1.2464075547489 0.213656556568988
"SORL1_3" -0.418240763671566 0.709064877098689 -0.589848372384343 0.55576969242517
"BIN1_1" -0.64128599327489 0.662028288460567 -0.968668566665165 0.333546548157594
"BIN1_2" -0.772389888865173 0.690049836147136 -1.11932479134809 0.263960881243979
"CR1_1" 1.59614902624895 0.774276086277533 2.06147271565975 0.0401809489686038
"CR1_2" 1.61988201919142 0.735812277993459 2.20148816163926 0.0285172393997058
"PICALM_1" 1.10986288001365 0.628724309625435 1.76526159879973 0.0786176401952332
"PICALM_2" 1.00827976068148 0.621655391446404 1.62192715538994 0.105944379957621
"ABCA7_1" 0.903877174371126 1.14136802433778 0.791924388188072 0.429075151624679
"ABCA7_2" 1.2135865117474 0.841784634266755 1.44168289886226 0.150509338266848
"SCIMP" 0.0692136148485912 0.973787434616073 0.0710767179655378 0.943390921311276
"CD2AP" -0.757101771073495 0.692540537817694 -1.0932237605314 0.275241965768227
"CD33" 0.327979960932064 0.678664499442237 0.483272605538694 0.629281217462892
"EPHA1" -0.455913975541631 0.852375504211032 -0.534874563252061 0.593164146399953
"MS4A" 1.17954846025074 0.615163124802139 1.91745638302057 0.0562009510263403
"INPP5D" -0.656960817125928 0.660774993677707 -0.99422772261621 0.321029347162477
"TREML2" -1.67249099100995 0.66023892682597 -2.53316022890423 0.0118878647861018
"PTK2B" 0.0929213896052427 0.716661044063278 0.129658770174535 0.896935889285347
"SLC24A4RIN3" 1.33556415357714 0.788324745084873 1.69418017372187 0.0914193747846374
"NME8" -0.833066981705218 0.666202084292179 -1.25047189336 0.212242855555108
"FERMT2" 1.99398770760709 1.18538743038299 1.68214008053287 0.0937330799090908
"CASS4" 0.614882100416844 1.07848599391696 0.570134525515395 0.56907503339202
"rs6678275_C" -0.788337997083516 0.818218639218825 -0.963480858656757 0.336194677374595
"HS3ST1" 0.674507096813158 0.697687561099592 0.966775293729044 0.334547925967556
"MEF2C" 0.60785373884412 0.686479717963441 0.885464964132403 0.376717847549317
"MTHFD1L" 0.546333868075871 1.17959873159621 0.463152302085456 0.643617566855766
"PILRA_1" -0.0479139678733577 0.703735771334531 -0.0680851675089585 0.945769768291532
"PILRA_2" -0.0710088958621927 0.707875005174838 -0.100312760505867 0.920172743631217
"CWPW1" -0.0396009762408844 0.707994944518557 -0.0559339816583202 0.955437030507319
"NDUFAF6" -0.195553092548255 0.601423127941657 -0.325150602733764 0.745326585674631
"ECHDC3" 1.16852932955015 0.668061393078843 1.74913464788743 0.0814387207901622
"FRMD4A_1" 1.77333132892363 0.660987881079922 2.68284998815162 0.00773549460852459
"FRMD4A_2" -0.329981928832016 1.03675830607087 -0.318282406709226 0.750508843164217
"GAB2" -0.829501501501499 0.844839949739576 -0.981844551452846 0.327027075380791
"ADAMST20" 0.493774608224037 0.666008636563837 0.741393701396405 0.459118778003758
"SPPL2A" -0.548079585081819 0.657893057817194 -0.833083095450615 0.405556654625898
"rs74615166_C" 0.249473679584043 2.04829432615585 0.121795816352353 0.90315409032789
"TOMM40" -2.75821792249097 0.695931997338371 -3.96334402361139 9.38704265653409e-05
