# Supplementary material for: Exploring Genetic Associations of Alzheimer’s Disease Loci With Mild Cognitive Impairment Neurocognitive Endophenotypes
Source: Front Aging Neurosci. 2018 Oct 30;10:340. doi: 10.3389/fnagi.2018.00340 (PMC6218590; doi:10.3389/fnagi.2018.00340)
Supplement: DATA SHEET S1 — LinearRegressionResults∖RegressionResults_AgeCoDe: all_MCI, mild cognitive impairment total sample; CERAD, the consortium to establish a registry for Alzheimer’s disease; DR, delayed recall from the CERAD; edu, adjusted by educational level; full, adjusted by age, gender, and educational level; unadj, unadjusted by age, gender, and educational level; IR, immediate recall from the CERAD; REC, recognition from the CERAD; VF, semantic verbal fluency (animals 1 minute) from the CERAD; Amn_MCI, amnestic mild cognitive impairment; NONAmn, non-amnestic mild cognitive impairment. LinearRegressionResults∖RegressionResults_DCN: DCN, The German Dementia Competence Network; all_MCI, mild cognitive impairment total sample; CERAD, the consortium to establish a registry for Alzheimer’s disease; bnt, Boston naming test 15- item version from the CERAD; edu, adjusted by educational level; full, adjusted by age, gender, and educational level ; unadj, unadjusted by age, gender, and educational level;cdt, clock drawing test; commands, commands item from the ADAS-Cog; conpraRECALL, constructional praxis recall from the CERAD; conpra, constructional praxis from the CERAD; idpra, ideational praxis from the ADAS-Cog; ori, orientation from the ADAS-Cog; rec, recognition from the CERAD; tmta, Trail Making Test (part A); tmtb, Trail Making Test (part B); vf, semantic verbal fluency (animals 1 minute) from the CERAD; wldr, delayed recall from the CERAD; wlir, immediate recall from the CERAD; wms_lmII, logical memory delayed recall of the story assessed according to the Wechsler memory scale; wms_lmI, logical memory immediate recall of the story from the Wechsler memory scale. [file Data_Sheet_1.ZIP › LinearRegressionResults/RegressionResults_DCN/DCN_amnestic_MCI_wms_lmII_full.txt]

"Estimate" "Std. Error" "t value" "Pr(>|t|)"
"E4_dose" -2.77665265984401 0.642540898820987 -4.32136330144736 2.18461765410855e-05
"E2_dose" 1.76816705095774 1.38270156503165 1.27877706634206 0.202077681346674
"CLU_1" -0.218619905408418 0.590163717204302 -0.370439420512082 0.711337192563165
"CLU_2" 1.04649444276084 0.639272598753093 1.63700813205828 0.102764313812624
"SORL1_1" 0.606410661162112 0.60976729910654 0.994495214896985 0.320862476369043
"SORL1_2" 1.66364864238495 1.37627480347809 1.20880556570579 0.227764674708559
"SORL1_3" -0.17842043387156 0.675279117093434 -0.264217313041644 0.79180894364989
"BIN1_1" -0.323996753034332 0.628132278191435 -0.515809749448329 0.606397269002458
"BIN1_2" -0.352970827027931 0.656483024934223 -0.537669389186868 0.591235453543724
"CR1_1" 1.23763822324778 0.735453638779242 1.68282289731016 0.0935320683328231
"CR1_2" 1.17610626815183 0.701363454125802 1.67688558796917 0.0946888898746829
"PICALM_1" 0.7616146843081 0.602708318755476 1.26365384483285 0.207420589523288
"PICALM_2" 0.694054958627148 0.597150522995348 1.16227807211107 0.246119349527229
"ABCA7_1" 0.664119378925592 1.07897377909426 0.615510211455818 0.538721386446166
"ABCA7_2" 1.02897575581689 0.795965228026838 1.29273958156146 0.197174502661533
"SCIMP" 0.182887086264303 0.924733694881307 0.197772707187638 0.843377435940501
"CD2AP" -0.271773389748112 0.659230876186287 -0.412258283957128 0.680470141616116
"CD33" 0.392073219682008 0.640747528562224 0.611899698718749 0.541106029306605
"EPHA1" -0.503822190051201 0.805680561984471 -0.625337402717321 0.532266333886951
"MS4A" 0.819473479450363 0.585782368602755 1.39893845116066 0.162950137625352
"INPP5D" -0.616511171924487 0.626598755091434 -0.983901048182781 0.326078853034753
"TREML2" -1.41767009413077 0.63010495747103 -2.24989516003919 0.0252922407975827
"PTK2B" 0.386198962182502 0.680637866001859 0.567407400430242 0.570927010113827
"SLC24A4RIN3" 1.0710177017816 0.750045658927967 1.42793667163196 0.154510127309439
"NME8" -0.537251341952737 0.634522688857068 -0.846701546512796 0.397940143816118
"FERMT2" 1.36380878130852 1.13292645841799 1.20379285978803 0.229764479394463
"CASS4" 0.068471537322548 1.03129434118 0.0663937874847673 0.947115340419391
"rs6678275_C" -0.597846788880493 0.776717042629732 -0.769709889274945 0.442170732742682
"HS3ST1" 0.514947717562505 0.662332263807673 0.777476420372652 0.437584582952713
"MEF2C" 0.627498373162522 0.651581311474027 0.963039243318653 0.336422644908193
"MTHFD1L" 0.803265085396267 1.11658418707134 0.719395003706018 0.472506256241181
"PILRA_1" 0.0821713450510145 0.669359465082156 0.122761160986838 0.902391067942345
"PILRA_2" 0.0212488503281765 0.673600170717728 0.0315451973617162 0.974858949480529
"CWPW1" 0.0521248392765638 0.674078942061027 0.0773274998284172 0.938422487817883
"NDUFAF6" -0.486982705988043 0.571607364686443 -0.851953169384336 0.395024124088913
"ECHDC3" 1.23457963032486 0.632210350857087 1.95279882502894 0.0519163117253753
"FRMD4A_1" 1.78411344980895 0.622839879581359 2.86448172041928 0.00449661631072865
"FRMD4A_2" -0.728705397199766 0.978634545327215 -0.744614422900958 0.45713609298935
"GAB2" -0.511592041460731 0.800866861279929 -0.638797865406886 0.523482270540282
"ADAMST20" 0.380109472821275 0.631894046449625 0.601539886246702 0.548004584520728
"SPPL2A" -0.564677834857315 0.623815326888288 -0.905200322143475 0.366197302490659
"rs74615166_C" 0.277066833611527 1.94314361692167 0.1425869046419 0.886726873621637
"TOMM40" -2.35224535517692 0.668349228553629 -3.51948540475973 0.000505015145023493
