# Supplementary material for: Exploring Genetic Associations of Alzheimer’s Disease Loci With Mild Cognitive Impairment Neurocognitive Endophenotypes
Source: Front Aging Neurosci. 2018 Oct 30;10:340. doi: 10.3389/fnagi.2018.00340 (PMC6218590; doi:10.3389/fnagi.2018.00340)
Supplement: DATA SHEET S1 — LinearRegressionResults∖RegressionResults_AgeCoDe: all_MCI, mild cognitive impairment total sample; CERAD, the consortium to establish a registry for Alzheimer’s disease; DR, delayed recall from the CERAD; edu, adjusted by educational level; full, adjusted by age, gender, and educational level; unadj, unadjusted by age, gender, and educational level; IR, immediate recall from the CERAD; REC, recognition from the CERAD; VF, semantic verbal fluency (animals 1 minute) from the CERAD; Amn_MCI, amnestic mild cognitive impairment; NONAmn, non-amnestic mild cognitive impairment. LinearRegressionResults∖RegressionResults_DCN: DCN, The German Dementia Competence Network; all_MCI, mild cognitive impairment total sample; CERAD, the consortium to establish a registry for Alzheimer’s disease; bnt, Boston naming test 15- item version from the CERAD; edu, adjusted by educational level; full, adjusted by age, gender, and educational level ; unadj, unadjusted by age, gender, and educational level;cdt, clock drawing test; commands, commands item from the ADAS-Cog; conpraRECALL, constructional praxis recall from the CERAD; conpra, constructional praxis from the CERAD; idpra, ideational praxis from the ADAS-Cog; ori, orientation from the ADAS-Cog; rec, recognition from the CERAD; tmta, Trail Making Test (part A); tmtb, Trail Making Test (part B); vf, semantic verbal fluency (animals 1 minute) from the CERAD; wldr, delayed recall from the CERAD; wlir, immediate recall from the CERAD; wms_lmII, logical memory delayed recall of the story assessed according to the Wechsler memory scale; wms_lmI, logical memory immediate recall of the story from the Wechsler memory scale. [file Data_Sheet_1.ZIP › LinearRegressionResults/RegressionResults_DCN/DCN_amnestic_MCI_wms_lmII_unadj.txt]

"Estimate" "Std. Error" "t value" "Pr(>|t|)"
"E4_dose" -2.88760407030528 0.698924007970933 -4.13149932950274 4.80166188793492e-05
"E2_dose" 2.48856489422525 1.49108028238129 1.66896774347452 0.0962743298865993
"CLU_1" -0.598347934918648 0.634742908679276 -0.942661866303704 0.346663617496876
"CLU_2" 1.5549640670748 0.684766951540133 2.27079309767721 0.02391904701246
"SORL1_1" 0.771811714682874 0.658723983707489 1.17167695995961 0.242337230317609
"SORL1_2" 1.48965231788078 1.49136117515872 0.998854162689496 0.31872469715468
"SORL1_3" -0.407610827775596 0.726151941100047 -0.561329943094425 0.57502160528864
"BIN1_1" -0.655702130089656 0.677874885804067 -0.967290784510905 0.33423046421403
"BIN1_2" -0.851898969839885 0.705997091150944 -1.20666073630854 0.228577679776124
"CR1_1" 1.75171408306408 0.790776767717539 2.2151815209748 0.027549490006045
"CR1_2" 1.85157969471068 0.748990771346786 2.47209947778301 0.0140246313655937
"PICALM_1" 1.18947450329408 0.642901852345363 1.85016499634396 0.0653469699087261
"PICALM_2" 1.02699964540803 0.636561099856882 1.61335596164914 0.107789605305496
"ABCA7_1" 1.1851257808543 1.16535501270885 1.01696544652045 0.310044667418239
"ABCA7_2" 1.47643593519883 0.857537781914569 1.72171531836473 0.0862215985965778
"SCIMP" 0.201157648283039 0.995631263566352 0.202040309142656 0.840041404409161
"CD2AP" -0.790556672530789 0.707981543142603 -1.11663457923161 0.265111321189083
"CD33" 0.348630444544229 0.694938604219765 0.50167085614081 0.616293290153293
"EPHA1" -0.59325585825871 0.870904098110942 -0.681195391714803 0.496312858603895
"MS4A" 1.23695998407326 0.629574896641636 1.96475429797412 0.0504313428821183
"INPP5D" -0.503058103975535 0.675339730379085 -0.744896355635934 0.456999493685061
"TREML2" -1.79586468465162 0.673802350695654 -2.66526924816678 0.00816859221066328
"PTK2B" 0.313756391398756 0.730412396524563 0.429560605613578 0.667867006600945
"SLC24A4RIN3" 1.33513117017605 0.806836412361335 1.65477307384848 0.0991633799736311
"NME8" -1.12121120637604 0.674862674156393 -1.66139164205162 0.097826341292857
"FERMT2" 2.05909888823874 1.21266174946108 1.69799937134475 0.0906906592925783
"CASS4" 1.05139744197063 1.09515225581323 0.960046821243033 0.337913422059226
"rs6678275_C" -0.827089868979519 0.837066074787562 -0.988081937485551 0.324020674768803
"HS3ST1" 0.63406453344067 0.713992444836303 0.888054961962576 0.375322629703076
"MEF2C" 0.734378035355825 0.701082330113042 1.0474918619578 0.295834473774165
"MTHFD1L" 0.698089171974522 1.20824921829406 0.577769189836647 0.563885951458124
"PILRA_1" -0.314190553088413 0.715881772558031 -0.4388860914362 0.661104411626686
"PILRA_2" -0.334161956003541 0.72020119683434 -0.463984172023535 0.643042888574109
"CWPW1" -0.289913387437769 0.720765441738384 -0.402229866540964 0.687841569953011
"NDUFAF6" -0.291249131858318 0.614652836219528 -0.473843305840203 0.636004767282292
"ECHDC3" 1.23148435079021 0.683105053350062 1.80277447041389 0.0725683100685059
"FRMD4A_1" 1.65657680687892 0.677690420432752 2.44444477438693 0.0151244284700226
"FRMD4A_2" -0.514357401728462 1.06036080136295 -0.485077721722008 0.628000506453835
"GAB2" -0.71526132404181 0.865059821370962 -0.826834522158538 0.409034911310696
"ADAMST20" 0.459376144548895 0.681523213422967 0.674043283487978 0.500875785150878
"SPPL2A" -0.669441141498216 0.671904964386253 -0.996333078309241 0.320004128002758
"rs74615166_C" 1.07541263517358 2.08177030629407 0.516585634794653 0.605879543157281
"TOMM40" -2.67054880881279 0.714407851803522 -3.73812914019771 0.000224609343025279
