# Supplementary material for: Exploring Genetic Associations of Alzheimer’s Disease Loci With Mild Cognitive Impairment Neurocognitive Endophenotypes
Source: Front Aging Neurosci. 2018 Oct 30;10:340. doi: 10.3389/fnagi.2018.00340 (PMC6218590; doi:10.3389/fnagi.2018.00340)
Supplement: DATA SHEET S1 — LinearRegressionResults∖RegressionResults_AgeCoDe: all_MCI, mild cognitive impairment total sample; CERAD, the consortium to establish a registry for Alzheimer’s disease; DR, delayed recall from the CERAD; edu, adjusted by educational level; full, adjusted by age, gender, and educational level; unadj, unadjusted by age, gender, and educational level; IR, immediate recall from the CERAD; REC, recognition from the CERAD; VF, semantic verbal fluency (animals 1 minute) from the CERAD; Amn_MCI, amnestic mild cognitive impairment; NONAmn, non-amnestic mild cognitive impairment. LinearRegressionResults∖RegressionResults_DCN: DCN, The German Dementia Competence Network; all_MCI, mild cognitive impairment total sample; CERAD, the consortium to establish a registry for Alzheimer’s disease; bnt, Boston naming test 15- item version from the CERAD; edu, adjusted by educational level; full, adjusted by age, gender, and educational level ; unadj, unadjusted by age, gender, and educational level;cdt, clock drawing test; commands, commands item from the ADAS-Cog; conpraRECALL, constructional praxis recall from the CERAD; conpra, constructional praxis from the CERAD; idpra, ideational praxis from the ADAS-Cog; ori, orientation from the ADAS-Cog; rec, recognition from the CERAD; tmta, Trail Making Test (part A); tmtb, Trail Making Test (part B); vf, semantic verbal fluency (animals 1 minute) from the CERAD; wldr, delayed recall from the CERAD; wlir, immediate recall from the CERAD; wms_lmII, logical memory delayed recall of the story assessed according to the Wechsler memory scale; wms_lmI, logical memory immediate recall of the story from the Wechsler memory scale. [file Data_Sheet_1.ZIP › LinearRegressionResults/RegressionResults_DCN/DCN_NONamnestic_MCI_bnt_edu.txt]

"Estimate" "Std. Error" "t value" "Pr(>|t|)"
"E4_dose" 0.0847527901627262 0.189812882816269 0.446507048969713 0.65558370388868
"E2_dose" -0.0888676364135905 0.258948591214974 -0.343186406215334 0.731721391581953
"CLU_1" -0.272280332663263 0.131049544962629 -2.07769002739314 0.0386268315421131
"CLU_2" -0.00563828141328164 0.137015375795753 -0.041150720351901 0.967204154185648
"SORL1_1" 0.120229007633591 0.134860884991355 0.891503920067691 0.373424337347113
"SORL1_2" 0.400490907908714 0.315248181642033 1.27039878809983 0.204964392551935
"SORL1_3" -0.177737295264442 0.157083169926932 -1.13148528481515 0.258788908870484
"BIN1_1" 0.0209401327783658 0.147856248004749 0.14162494355797 0.887474936772726
"BIN1_2" 0.0589322092626082 0.150499121651504 0.391578426610833 0.695658297355495
"CR1_1" 0.096819095999494 0.160101295692788 0.604736492484586 0.545828595849977
"CR1_2" 0.115800748795539 0.158392882090501 0.731098186150653 0.465311513854014
"PICALM_1" -0.0766426202249913 0.147514953221994 -0.519558312909827 0.603769150664229
"PICALM_2" -0.173160106124893 0.147871361463523 -1.17101854213744 0.242555941589925
"ABCA7_1" 0.0507533362031877 0.232648299517087 0.218154769704044 0.82746248532565
"ABCA7_2" 0.0374214958951158 0.182639929842933 0.204892193767801 0.837800584740183
"SCIMP" 0.233485899134504 0.20380996646978 1.14560589542673 0.252980196937632
"CD2AP" -0.497500865975669 0.14736432478834 -3.37599257276299 0.000836583769721175
"CD33" -0.137225707426288 0.137540604792851 -0.997710513436833 0.319254381561316
"EPHA1" -0.0905229531471834 0.172420336301811 -0.52501320371356 0.599976532078637
"MS4A" -0.107021747093744 0.136343794486968 -0.784940359746066 0.43313150972876
"INPP5D" -0.0222300551345367 0.142172531731283 -0.156359705097981 0.875867215507621
"TREML2" 0.0536635021797345 0.154430244247957 0.347493474746896 0.728493364724103
"PTK2B" -0.306134355226381 0.137977858355694 -2.21872087938338 0.0273436779662879
"SLC24A4RIN3" -0.0151531619277637 0.170685405935997 -0.0887783102759573 0.929324400397656
"NME8" 0.0436689165428995 0.147589946437846 0.295880021619831 0.767550837952058
"FERMT2" -0.14150717940408 0.237668969067907 -0.595396108962161 0.552081155601175
"CASS4" 0.112949079686542 0.254561949305157 0.443699775221093 0.65761766536652
"rs6678275_C" -0.0917015279982221 0.178261157801239 -0.514422374056771 0.607380665317329
"HS3ST1" 0.0430614549400743 0.15230939998477 0.282723554451532 0.777606996861194
"MEF2C" 0.196836108994594 0.146931030325646 1.33964968841736 0.181494126935504
"MTHFD1L" 0.0158046680540256 0.237579074171474 0.066523822054372 0.947006789181069
"PILRA_1" 0.0183412243601773 0.147934959773128 0.123981676733513 0.901422719005383
"PILRA_2" 0.0605182014818913 0.152464835523524 0.396932192751776 0.691733370858143
"CWPW1" 0.0605182014818913 0.152464835523524 0.396932192751776 0.691733370858143
"NDUFAF6" -0.310944640945557 0.133869030494085 -2.32275261722536 0.0209415262276882
"ECHDC3" -0.135214914351785 0.144147928170987 -0.938028843476645 0.349074167502387
"FRMD4A_1" -0.0229220416273313 0.153527141467548 -0.149302862075215 0.881418791065212
"FRMD4A_2" 0.200566096530712 0.261307411038521 0.767548443167366 0.443382135305253
"GAB2" 0.225905808136317 0.190939835570736 1.18312560320933 0.237731719738478
"ADAMST20" -0.120373926459585 0.141511432225598 -0.850630401844029 0.395734033675658
"SPPL2A" -0.0203845379504734 0.15036576006755 -0.135566354609692 0.892265872542401
"rs74615166_C" -0.293211422845691 0.550932199650975 -0.532209631296637 0.595021746285948
"TOMM40" -0.185417742565278 0.163361025908118 -1.13501823053906 0.257308154691842
