# Supplementary material for: Exploring Genetic Associations of Alzheimer’s Disease Loci With Mild Cognitive Impairment Neurocognitive Endophenotypes
Source: Front Aging Neurosci. 2018 Oct 30;10:340. doi: 10.3389/fnagi.2018.00340 (PMC6218590; doi:10.3389/fnagi.2018.00340)
Supplement: DATA SHEET S1 — LinearRegressionResults∖RegressionResults_AgeCoDe: all_MCI, mild cognitive impairment total sample; CERAD, the consortium to establish a registry for Alzheimer’s disease; DR, delayed recall from the CERAD; edu, adjusted by educational level; full, adjusted by age, gender, and educational level; unadj, unadjusted by age, gender, and educational level; IR, immediate recall from the CERAD; REC, recognition from the CERAD; VF, semantic verbal fluency (animals 1 minute) from the CERAD; Amn_MCI, amnestic mild cognitive impairment; NONAmn, non-amnestic mild cognitive impairment. LinearRegressionResults∖RegressionResults_DCN: DCN, The German Dementia Competence Network; all_MCI, mild cognitive impairment total sample; CERAD, the consortium to establish a registry for Alzheimer’s disease; bnt, Boston naming test 15- item version from the CERAD; edu, adjusted by educational level; full, adjusted by age, gender, and educational level ; unadj, unadjusted by age, gender, and educational level;cdt, clock drawing test; commands, commands item from the ADAS-Cog; conpraRECALL, constructional praxis recall from the CERAD; conpra, constructional praxis from the CERAD; idpra, ideational praxis from the ADAS-Cog; ori, orientation from the ADAS-Cog; rec, recognition from the CERAD; tmta, Trail Making Test (part A); tmtb, Trail Making Test (part B); vf, semantic verbal fluency (animals 1 minute) from the CERAD; wldr, delayed recall from the CERAD; wlir, immediate recall from the CERAD; wms_lmII, logical memory delayed recall of the story assessed according to the Wechsler memory scale; wms_lmI, logical memory immediate recall of the story from the Wechsler memory scale. [file Data_Sheet_1.ZIP › LinearRegressionResults/RegressionResults_DCN/DCN_NONamnestic_MCI_bnt_full.txt]

"Estimate" "Std. Error" "t value" "Pr(>|t|)"
"E4_dose" 0.118830087614234 0.190681940822554 0.623184802407772 0.533685266050037
"E2_dose" -0.0970344570255959 0.258720174847159 -0.375055625572763 0.707911375541924
"CLU_1" -0.284016120563031 0.130800895775196 -2.17136219809353 0.0307287257686393
"CLU_2" 0.00890907033083552 0.137310841678917 0.0648824974190181 0.948312725783373
"SORL1_1" 0.100725605186911 0.13501450400794 0.746035442095819 0.456276373525608
"SORL1_2" 0.434432403088829 0.315867348960997 1.37536343822125 0.170091356374937
"SORL1_3" -0.225803068830844 0.157992055360716 -1.42920521108043 0.154032788964228
"BIN1_1" -0.00143963405316063 0.147925886296894 -0.00973213065812713 0.992241767180613
"BIN1_2" 0.0281638617357666 0.151711411393319 0.185641023816926 0.852857412384527
"CR1_1" 0.115844056721812 0.160036310194817 0.723861082405558 0.469740623630982
"CR1_2" 0.142611073968441 0.158932389093622 0.89730655143196 0.370307446253372
"PICALM_1" -0.100419309171465 0.147585766034579 -0.680413239498565 0.496791359131756
"PICALM_2" -0.180832919783155 0.147497007145786 -1.22601077325196 0.221199629050445
"ABCA7_1" 0.0341145011321984 0.232668446377501 0.146622808822336 0.883532687529971
"ABCA7_2" 0.0132460478117816 0.182945059602881 0.0724045122646918 0.942330425879643
"SCIMP" 0.248058533055646 0.203201788139603 1.22074975484578 0.223261783482714
"CD2AP" -0.471719279295527 0.148261303242797 -3.18167498179228 0.00162545260596644
"CD33" -0.14502306958237 0.137304758293297 -1.0562129920697 0.29175918118351
"EPHA1" -0.0885942153098049 0.171930423864328 -0.515291088793659 0.606746291445684
"MS4A" -0.107841442230107 0.1359692593129 -0.793131056056842 0.428356656707271
"INPP5D" -0.0488994167529561 0.142090072773874 -0.344143794132443 0.731010047245773
"TREML2" 0.0718140012718593 0.153991171647046 0.466351418095967 0.641345662861739
"PTK2B" -0.284628652705178 0.138606424984793 -2.05350259005962 0.0410015559619808
"SLC24A4RIN3" -0.0216792937813534 0.169962801359415 -0.127553168151829 0.898598968357922
"NME8" 0.0417308488830313 0.147081632631369 0.283725766001126 0.776841258292147
"FERMT2" -0.139180629477243 0.236667744757597 -0.588084487895876 0.556974535500593
"CASS4" 0.158424475461171 0.256093515290596 0.618619629167112 0.536696341045998
"rs6678275_C" -0.0793090735066361 0.178262411449099 -0.444900710485911 0.656753312274426
"HS3ST1" 0.060531200717351 0.152150866991598 0.39783671243026 0.691069643151111
"MEF2C" 0.230627538220789 0.146863204048173 1.57035616726121 0.117521003910894
"MTHFD1L" 0.014859738436541 0.236843078427109 0.0627408600463461 0.950016532507647
"PILRA_1" 0.00340320782824245 0.147466683012868 0.0230778082120793 0.981605509736274
"PILRA_2" 0.0423081857618426 0.152059401860206 0.278234592825362 0.781048436283826
"CWPW1" 0.0423081857618426 0.152059401860206 0.278234592825362 0.781048436283826
"NDUFAF6" -0.28009445945186 0.135024011133188 -2.07440481956631 0.039003525604746
"ECHDC3" -0.126028363590672 0.143934632082898 -0.875594440107275 0.382040511385179
"FRMD4A_1" 0.0158896130342871 0.154349287195344 0.102945814153176 0.918077870382362
"FRMD4A_2" 0.189294494823834 0.260844930150157 0.725697427643565 0.468615617956268
"GAB2" 0.25512501233696 0.191221751840037 1.3341840553285 0.183201198942656
"ADAMST20" -0.139229940799297 0.141194773119106 -0.986084241814307 0.324987859473037
"SPPL2A" -0.026649582251357 0.149796060620097 -0.177905761613744 0.85893239210666
"rs74615166_C" -0.326257608918391 0.548802824733539 -0.594489667717725 0.552689955508279
"TOMM40" -0.143389621909964 0.164781709379064 -0.870179235609885 0.384929677368691
