# Supplementary material for: Exploring Genetic Associations of Alzheimer’s Disease Loci With Mild Cognitive Impairment Neurocognitive Endophenotypes
Source: Front Aging Neurosci. 2018 Oct 30;10:340. doi: 10.3389/fnagi.2018.00340 (PMC6218590; doi:10.3389/fnagi.2018.00340)
Supplement: DATA SHEET S1 — LinearRegressionResults∖RegressionResults_AgeCoDe: all_MCI, mild cognitive impairment total sample; CERAD, the consortium to establish a registry for Alzheimer’s disease; DR, delayed recall from the CERAD; edu, adjusted by educational level; full, adjusted by age, gender, and educational level; unadj, unadjusted by age, gender, and educational level; IR, immediate recall from the CERAD; REC, recognition from the CERAD; VF, semantic verbal fluency (animals 1 minute) from the CERAD; Amn_MCI, amnestic mild cognitive impairment; NONAmn, non-amnestic mild cognitive impairment. LinearRegressionResults∖RegressionResults_DCN: DCN, The German Dementia Competence Network; all_MCI, mild cognitive impairment total sample; CERAD, the consortium to establish a registry for Alzheimer’s disease; bnt, Boston naming test 15- item version from the CERAD; edu, adjusted by educational level; full, adjusted by age, gender, and educational level ; unadj, unadjusted by age, gender, and educational level;cdt, clock drawing test; commands, commands item from the ADAS-Cog; conpraRECALL, constructional praxis recall from the CERAD; conpra, constructional praxis from the CERAD; idpra, ideational praxis from the ADAS-Cog; ori, orientation from the ADAS-Cog; rec, recognition from the CERAD; tmta, Trail Making Test (part A); tmtb, Trail Making Test (part B); vf, semantic verbal fluency (animals 1 minute) from the CERAD; wldr, delayed recall from the CERAD; wlir, immediate recall from the CERAD; wms_lmII, logical memory delayed recall of the story assessed according to the Wechsler memory scale; wms_lmI, logical memory immediate recall of the story from the Wechsler memory scale. [file Data_Sheet_1.ZIP › LinearRegressionResults/RegressionResults_DCN/DCN_NONamnestic_MCI_bnt_unadj.txt]

"Estimate" "Std. Error" "t value" "Pr(>|t|)"
"E4_dose" 0.0622620596597751 0.188851835071054 0.3296873426533 0.741884493664614
"E2_dose" -0.0856423173803531 0.258027090958006 -0.331912114586028 0.740205720355891
"CLU_1" -0.221333452497988 0.133701863264632 -1.65542534033284 0.0989125460292427
"CLU_2" -0.0179372197309434 0.140146830559499 -0.127988764778582 0.898245366023245
"SORL1_1" 0.111430727152697 0.13735841077623 0.811240655180765 0.417904448549235
"SORL1_2" 0.4304979253112 0.32317929417995 1.33207149425698 0.183868367948899
"SORL1_3" -0.229759020782866 0.160157699579213 -1.43457992582635 0.152469673363156
"BIN1_1" 0.00418848167539044 0.151436499477201 0.0276583365955381 0.977953418156046
"BIN1_2" 0.0930015188690249 0.153752468943262 0.604878214367697 0.545726481400034
"CR1_1" 0.139603862505357 0.163216755727252 0.855328007736206 0.39306608320712
"CR1_2" 0.163496143958871 0.161084715988715 1.01496993650425 0.310954697241922
"PICALM_1" -0.105305879488083 0.147944792562936 -0.711791727601944 0.477158167924408
"PICALM_2" -0.195996937547853 0.148414046850562 -1.32060907782672 0.187658818853151
"ABCA7_1" 0.0821245883259738 0.238242219156493 0.344710474141567 0.730558501223955
"ABCA7_2" -0.0962815405046497 0.183297906832421 -0.525273540590263 0.599788953227582
"SCIMP" 0.276959406274593 0.207171570847161 1.33686009688519 0.182381262618819
"CD2AP" -0.54847417173382 0.14818604265947 -3.70125392304461 0.000256237077195947
"CD33" -0.14922656960873 0.140898723061383 -1.0591051953233 0.290421232802386
"EPHA1" -0.13357304058448 0.175885649209218 -0.759431148504862 0.448203164338574
"MS4A" -0.123023524874662 0.139572336986958 -0.881432005298852 0.378804065023602
"INPP5D" -0.0900136798905578 0.144889112383383 -0.621259102287669 0.534947543625233
"TREML2" 0.0591999999999979 0.156764532132745 0.377636441066073 0.70599411527373
"PTK2B" -0.262906108716224 0.141222474103486 -1.8616449710658 0.0637277123321999
"SLC24A4RIN3" 0.00558062218000148 0.174388227871595 0.0320011404904612 0.974494524646003
"NME8" -0.041488551853368 0.14997006211294 -0.276645560246042 0.782261610518727
"FERMT2" -0.277038396818111 0.241847025482934 -1.14551087103472 0.253000767972732
"CASS4" 0.147878572696612 0.261003401169427 0.566577186481253 0.571466971174245
"rs6678275_C" -0.0540435121782077 0.18245467927327 -0.296202390607173 0.7673007211156
"HS3ST1" 0.0276391315198423 0.1548125658698 0.178532868856959 0.858436925028214
"MEF2C" 0.147598253275109 0.14929553313525 0.988631408961152 0.323718923174259
"MTHFD1L" -0.00953826143507558 0.241980390226687 -0.0394174975341603 0.968584282766315
"PILRA_1" 0.0622544935126759 0.151166610678679 0.411827011488699 0.680789377458776
"PILRA_2" 0.108060342106922 0.155585514238603 0.694539865332213 0.487934354441123
"CWPW1" 0.108060342106922 0.155585514238603 0.694539865332213 0.487934354441123
"NDUFAF6" -0.297029702970298 0.136733224367312 -2.17233012930621 0.0306912951798926
"ECHDC3" -0.137321937321939 0.1477224156802 -0.929594447055505 0.353402336120496
"FRMD4A_1" 0.0162937743190677 0.156947415386276 0.103816773783536 0.917385537816911
"FRMD4A_2" 0.2202486678508 0.267957582625688 0.821953481191338 0.411769455179816
"GAB2" 0.284322906911405 0.194086098517835 1.46493184768345 0.144008047876592
"ADAMST20" -0.148849576731059 0.144107025062895 -1.03290992695252 0.302560205039455
"SPPL2A" -0.0648447508082692 0.15303798883475 -0.423716694802415 0.672106084976383
"rs74615166_C" -0.260233918128655 0.566312641595948 -0.459523413419272 0.646224051620228
"TOMM40" -0.177670405522 0.166911661393209 -1.0644577139727 0.287994853528852
