# Supplementary material for: Exploring Genetic Associations of Alzheimer’s Disease Loci With Mild Cognitive Impairment Neurocognitive Endophenotypes
Source: Front Aging Neurosci. 2018 Oct 30;10:340. doi: 10.3389/fnagi.2018.00340 (PMC6218590; doi:10.3389/fnagi.2018.00340)
Supplement: DATA SHEET S1 — LinearRegressionResults∖RegressionResults_AgeCoDe: all_MCI, mild cognitive impairment total sample; CERAD, the consortium to establish a registry for Alzheimer’s disease; DR, delayed recall from the CERAD; edu, adjusted by educational level; full, adjusted by age, gender, and educational level; unadj, unadjusted by age, gender, and educational level; IR, immediate recall from the CERAD; REC, recognition from the CERAD; VF, semantic verbal fluency (animals 1 minute) from the CERAD; Amn_MCI, amnestic mild cognitive impairment; NONAmn, non-amnestic mild cognitive impairment. LinearRegressionResults∖RegressionResults_DCN: DCN, The German Dementia Competence Network; all_MCI, mild cognitive impairment total sample; CERAD, the consortium to establish a registry for Alzheimer’s disease; bnt, Boston naming test 15- item version from the CERAD; edu, adjusted by educational level; full, adjusted by age, gender, and educational level ; unadj, unadjusted by age, gender, and educational level;cdt, clock drawing test; commands, commands item from the ADAS-Cog; conpraRECALL, constructional praxis recall from the CERAD; conpra, constructional praxis from the CERAD; idpra, ideational praxis from the ADAS-Cog; ori, orientation from the ADAS-Cog; rec, recognition from the CERAD; tmta, Trail Making Test (part A); tmtb, Trail Making Test (part B); vf, semantic verbal fluency (animals 1 minute) from the CERAD; wldr, delayed recall from the CERAD; wlir, immediate recall from the CERAD; wms_lmII, logical memory delayed recall of the story assessed according to the Wechsler memory scale; wms_lmI, logical memory immediate recall of the story from the Wechsler memory scale. [file Data_Sheet_1.ZIP › LinearRegressionResults/RegressionResults_DCN/DCN_NONamnestic_MCI_cdt_edu.txt]

"Estimate" "Std. Error" "t value" "Pr(>|t|)"
"E4_dose" 0.0257932225339949 0.10685620814492 0.2413825362305 0.809439846297692
"E2_dose" -0.183210516751783 0.146297979311732 -1.25231064443753 0.211528453328183
"CLU_1" 0.0351323887273796 0.0738683343418909 0.475608243239565 0.63471655946133
"CLU_2" -0.0618117574354415 0.0770596253948176 -0.802128963367611 0.423139732637789
"SORL1_1" -0.00647786872108844 0.0754059007630218 -0.0859066552556205 0.931602237437184
"SORL1_2" 0.27109814393085 0.177146939361581 1.53035748124048 0.127025891143416
"SORL1_3" 0.0748833069897379 0.0885538246927941 0.845624762674213 0.398464111167629
"BIN1_1" 0.0240479208100325 0.0827910920472234 0.290465075594314 0.771669508601343
"BIN1_2" 0.0358432369284123 0.0847969393634354 0.422694936839525 0.672833270728974
"CR1_1" -0.0255447398206193 0.0902346697901365 -0.283092295677814 0.777309459958437
"CR1_2" -0.041658185765655 0.0892588830704161 -0.466711931996628 0.641058844382147
"PICALM_1" -0.0290833118435613 0.083113653360607 -0.349922192896237 0.726652847906158
"PICALM_2" 0.0195674723350126 0.0835002235862185 0.234340358559736 0.814887262681851
"ABCA7_1" -0.220342706502638 0.131144461048635 -1.68015259463321 0.0940119351162413
"ABCA7_2" -0.29611407380988 0.101575422559546 -2.91521380219994 0.00383358898793653
"SCIMP" -0.0489719704016328 0.115608525533559 -0.423601721201928 0.67219733602908
"CD2AP" 0.208717563800129 0.0836386492435297 2.49546789298819 0.0131407924986367
"CD33" 0.0469496837047706 0.0775653557484387 0.60529192771369 0.545461701192102
"EPHA1" -0.0679375295335059 0.097167227306157 -0.699181518470694 0.485002873242099
"MS4A" -0.0818677381238917 0.076961965391377 -1.06374282033427 0.288336297530452
"INPP5D" -0.0986003998857469 0.0802380364358454 -1.22884861426766 0.220210523122981
"TREML2" -0.102813425665683 0.0874170286738385 -1.17612583298032 0.240592171150036
"PTK2B" 0.00577359735546595 0.0789423869809052 0.0731368479757583 0.941751978692975
"SLC24A4RIN3" -0.0135523354446069 0.096773222925122 -0.140042204185893 0.888732228509221
"NME8" -0.0361844503083405 0.083770070910304 -0.431949620134435 0.666126644091778
"FERMT2" 0.0672292310691507 0.133676377936225 0.502925289472047 0.615431394413909
"CASS4" -0.0365955822313659 0.142921973279259 -0.256052875507539 0.798107172475676
"rs6678275_C" 0.00514970860618107 0.102548377232444 0.05021735833526 0.959986725101927
"HS3ST1" 0.0853526827982989 0.0860877642524596 0.991461255144168 0.322358051792218
"MEF2C" -0.0474177394138524 0.0835743189158768 -0.567372130924352 0.570938104993036
"MTHFD1L" 0.0847504545164172 0.132705164310987 0.638637199663228 0.523566511614528
"PILRA_1" -0.121832425410163 0.0835487769301256 -1.45821913721197 0.145955417871596
"PILRA_2" -0.125334954888378 0.0861136782624209 -1.45545931166051 0.146716881082583
"CWPW1" -0.125334954888378 0.0861136782624209 -1.45545931166051 0.146716881082583
"NDUFAF6" 0.0304305926571945 0.0766618147620584 0.396945894793183 0.691724461172913
"ECHDC3" 0.088403473424331 0.08249387566147 1.07163680595045 0.284850883348895
"FRMD4A_1" 0.0397332425105624 0.0864513333483395 0.459602425684573 0.646148357143173
"FRMD4A_2" -0.0120278424123455 0.147187418063927 -0.0817178707973638 0.934927828675647
"GAB2" 0.0864398315427403 0.107637550065225 0.803063907440854 0.422600045635603
"ADAMST20" 0.0648304782073423 0.0803794342073968 0.806555543051787 0.420640424145479
"SPPL2A" 0.00437025785271913 0.0850339011837911 0.0513943002952824 0.959049754775742
"rs74615166_C" 0.396064238859986 0.329189601540592 1.20314930060495 0.229984286172015
"TOMM40" 0.0496354814946539 0.0921284804545219 0.538763705314296 0.590466100663072
