# Supplementary material for: Exploring Genetic Associations of Alzheimer’s Disease Loci With Mild Cognitive Impairment Neurocognitive Endophenotypes
Source: Front Aging Neurosci. 2018 Oct 30;10:340. doi: 10.3389/fnagi.2018.00340 (PMC6218590; doi:10.3389/fnagi.2018.00340)
Supplement: DATA SHEET S1 — LinearRegressionResults∖RegressionResults_AgeCoDe: all_MCI, mild cognitive impairment total sample; CERAD, the consortium to establish a registry for Alzheimer’s disease; DR, delayed recall from the CERAD; edu, adjusted by educational level; full, adjusted by age, gender, and educational level; unadj, unadjusted by age, gender, and educational level; IR, immediate recall from the CERAD; REC, recognition from the CERAD; VF, semantic verbal fluency (animals 1 minute) from the CERAD; Amn_MCI, amnestic mild cognitive impairment; NONAmn, non-amnestic mild cognitive impairment. LinearRegressionResults∖RegressionResults_DCN: DCN, The German Dementia Competence Network; all_MCI, mild cognitive impairment total sample; CERAD, the consortium to establish a registry for Alzheimer’s disease; bnt, Boston naming test 15- item version from the CERAD; edu, adjusted by educational level; full, adjusted by age, gender, and educational level ; unadj, unadjusted by age, gender, and educational level;cdt, clock drawing test; commands, commands item from the ADAS-Cog; conpraRECALL, constructional praxis recall from the CERAD; conpra, constructional praxis from the CERAD; idpra, ideational praxis from the ADAS-Cog; ori, orientation from the ADAS-Cog; rec, recognition from the CERAD; tmta, Trail Making Test (part A); tmtb, Trail Making Test (part B); vf, semantic verbal fluency (animals 1 minute) from the CERAD; wldr, delayed recall from the CERAD; wlir, immediate recall from the CERAD; wms_lmII, logical memory delayed recall of the story assessed according to the Wechsler memory scale; wms_lmI, logical memory immediate recall of the story from the Wechsler memory scale. [file Data_Sheet_1.ZIP › LinearRegressionResults/RegressionResults_DCN/DCN_NONamnestic_MCI_cdt_full.txt]

"Estimate" "Std. Error" "t value" "Pr(>|t|)"
"E4_dose" -0.00726314871244931 0.105884734280406 -0.0685948617787988 0.945362693432217
"E2_dose" -0.173299643475658 0.144218162283136 -1.20164922872494 0.230548516559447
"CLU_1" 0.0441968576395753 0.0727345133150629 0.607646296444283 0.543907654590448
"CLU_2" -0.0771199238135227 0.0762321671326988 -1.01164543412859 0.312562705616389
"SORL1_1" 0.0159085318174567 0.0743688770901953 0.213913836538942 0.830771623215217
"SORL1_2" 0.252010419504616 0.175459053194133 1.43629191493348 0.152012209778725
"SORL1_3" 0.119545302164234 0.087968486249556 1.35895599959625 0.175231233149457
"BIN1_1" 0.041709715973329 0.08168015795158 0.510646857441859 0.609992276820113
"BIN1_2" 0.0633981564172299 0.0842440171492284 0.752553814058125 0.452337027497917
"CR1_1" -0.0434703820591933 0.0890887097271899 -0.487944905614972 0.625962721058453
"CR1_2" -0.0673249980146451 0.0884533766686285 -0.761135420153192 0.447203292646422
"PICALM_1" -0.00493287922298519 0.0822142447850274 -0.0600002984383499 0.952197300976991
"PICALM_2" 0.0290433612182463 0.0822873559202436 0.352950473295026 0.724385559257571
"ABCA7_1" -0.207870419647909 0.129653237608574 -1.60327982148409 0.109976651395008
"ABCA7_2" -0.27716981698126 0.100683736614183 -2.7528757503644 0.00628533136542987
"SCIMP" -0.0623091345561986 0.114045557159811 -0.5463530198628 0.58528298780486
"CD2AP" 0.182611943679417 0.0830451307968687 2.19894823365492 0.028684992442642
"CD33" 0.0564517595725026 0.0764837016138122 0.738088748077903 0.461065710080129
"EPHA1" -0.072416929969033 0.0956875984338101 -0.756805805081689 0.449789204666099
"MS4A" -0.0820073799748831 0.0757879948347682 -1.08206293297077 0.280136054282488
"INPP5D" -0.0757987420936463 0.0794789533768368 -0.953695775713838 0.341106763399744
"TREML2" -0.120281392545942 0.0862012788938383 -1.39535508161167 0.16407698277283
"PTK2B" -0.0136631444363622 0.0783452454728738 -0.174396599996524 0.861686944835511
"SLC24A4RIN3" -0.00723973047526881 0.095346750385928 -0.0759305424250442 0.939531648967945
"NME8" -0.0335002391624372 0.082572438327376 -0.405707277646548 0.685285069437353
"FERMT2" 0.0619796504339466 0.131694856217982 0.470630761245204 0.638291570386099
"CASS4" -0.0704650357448059 0.142097890805945 -0.495890792925532 0.620382474412823
"rs6678275_C" -0.00908127139059959 0.101368680044332 -0.0895865605296236 0.928683435032857
"HS3ST1" 0.0730539036074628 0.0851554398291679 0.857888864810255 0.39172905934567
"MEF2C" -0.073313023973279 0.0826298959196553 -0.887245749947022 0.375751127708009
"MTHFD1L" 0.0815026932637952 0.130682305128648 0.623670459313994 0.533341113408375
"PILRA_1" -0.111035404030577 0.0824529008528046 -1.34665248744611 0.179242779898665
"PILRA_2" -0.111167291891162 0.0850144191042289 -1.30762867125951 0.192132582146652
"CWPW1" -0.111167291891162 0.0850144191042289 -1.30762867125951 0.192132582146652
"NDUFAF6" 0.00124227045263074 0.07637375370405 0.0162656723335161 0.98703468275927
"ECHDC3" 0.0823195420702122 0.0815631284698515 1.00927396502012 0.313763912696735
"FRMD4A_1" 0.00499051540514382 0.0858128605185644 0.0581557982683049 0.953665140360999
"FRMD4A_2" -0.00182129116557429 0.145109762348368 -0.0125511277539128 0.989994662515825
"GAB2" 0.0609020284686131 0.106575125782471 0.571446930242611 0.568145523722207
"ADAMST20" 0.0839094517188029 0.0793919807902335 1.05690084670523 0.291519365129241
"SPPL2A" 0.0125207710081563 0.0838413854547603 0.149338789432485 0.881399897345054
"rs74615166_C" 0.423520736047774 0.324243040609454 1.30618296464194 0.192622944918175
"TOMM40" 0.00757483792174468 0.0916893619280324 0.0826141415150236 0.934216145901642
