# Supplementary material for: Exploring Genetic Associations of Alzheimer’s Disease Loci With Mild Cognitive Impairment Neurocognitive Endophenotypes
Source: Front Aging Neurosci. 2018 Oct 30;10:340. doi: 10.3389/fnagi.2018.00340 (PMC6218590; doi:10.3389/fnagi.2018.00340)
Supplement: DATA SHEET S1 — LinearRegressionResults∖RegressionResults_AgeCoDe: all_MCI, mild cognitive impairment total sample; CERAD, the consortium to establish a registry for Alzheimer’s disease; DR, delayed recall from the CERAD; edu, adjusted by educational level; full, adjusted by age, gender, and educational level; unadj, unadjusted by age, gender, and educational level; IR, immediate recall from the CERAD; REC, recognition from the CERAD; VF, semantic verbal fluency (animals 1 minute) from the CERAD; Amn_MCI, amnestic mild cognitive impairment; NONAmn, non-amnestic mild cognitive impairment. LinearRegressionResults∖RegressionResults_DCN: DCN, The German Dementia Competence Network; all_MCI, mild cognitive impairment total sample; CERAD, the consortium to establish a registry for Alzheimer’s disease; bnt, Boston naming test 15- item version from the CERAD; edu, adjusted by educational level; full, adjusted by age, gender, and educational level ; unadj, unadjusted by age, gender, and educational level;cdt, clock drawing test; commands, commands item from the ADAS-Cog; conpraRECALL, constructional praxis recall from the CERAD; conpra, constructional praxis from the CERAD; idpra, ideational praxis from the ADAS-Cog; ori, orientation from the ADAS-Cog; rec, recognition from the CERAD; tmta, Trail Making Test (part A); tmtb, Trail Making Test (part B); vf, semantic verbal fluency (animals 1 minute) from the CERAD; wldr, delayed recall from the CERAD; wlir, immediate recall from the CERAD; wms_lmII, logical memory delayed recall of the story assessed according to the Wechsler memory scale; wms_lmI, logical memory immediate recall of the story from the Wechsler memory scale. [file Data_Sheet_1.ZIP › LinearRegressionResults/RegressionResults_DCN/DCN_NONamnestic_MCI_cdt_unadj.txt]

"Estimate" "Std. Error" "t value" "Pr(>|t|)"
"E4_dose" 0.0239392759828723 0.107167452560436 0.223381963561856 0.823402888679695
"E2_dose" -0.187327570351298 0.146914139728903 -1.27508196758303 0.203348654712912
"CLU_1" 0.0393781460198677 0.0736021185287767 0.535013757850893 0.593048925222555
"CLU_2" -0.0563373423576965 0.0771778545463891 -0.729967717926572 0.465993118690869
"SORL1_1" 0.0141964792731398 0.0752742870257464 0.188596662075114 0.850543644951718
"SORL1_2" 0.26952108276939 0.177902761074718 1.51499100486806 0.130852696163001
"SORL1_3" 0.0673742945100047 0.0885679094662205 0.760707742974345 0.447443386825672
"BIN1_1" 0.0241445294912196 0.0830374165390268 0.290766867486442 0.771435333343269
"BIN1_2" 0.0423649085670599 0.0848510504491228 0.499285610995024 0.61795287155539
"CR1_1" -0.00384819532908654 0.090171430229341 -0.0426764366418397 0.965988530878809
"CR1_2" -0.0204048635364117 0.0890192601684587 -0.229218525269675 0.81885899328006
"PICALM_1" -0.056977884301123 0.0816361180238466 -0.697949457671166 0.485762313245656
"PICALM_2" -0.0108216763960795 0.0821502491010054 -0.131730293145844 0.895288033175472
"ABCA7_1" -0.220042796005706 0.131593477473728 -1.67214059716323 0.0955640817632502
"ABCA7_2" -0.273980061992123 0.100050791662375 -2.73840973609363 0.00655169760502653
"SCIMP" -0.0253600677774659 0.115029958707414 -0.220464895079819 0.82567449605614
"CD2AP" 0.191191591454359 0.0829071099942995 2.30609403062662 0.0218057423691948
"CD33" 0.0467706013363039 0.0778321218581212 0.600916436809486 0.548360214771487
"EPHA1" -0.0841813135985201 0.0970723729753607 -0.867201563310782 0.386541222543642
"MS4A" -0.0975217094350663 0.0771112708828317 -1.26468813596974 0.206988145440345
"INPP5D" -0.119061357953451 0.0799141948854642 -1.48986494982642 0.137418379303143
"TREML2" -0.100878893628022 0.0867972002669567 -1.16223672327857 0.246158078338406
"PTK2B" -0.000211999152003433 0.0787988340506405 -0.00269038437633723 0.997855358522142
"SLC24A4RIN3" -0.020833333333334 0.0966951748123476 -0.215453701529207 0.829575072228538
"NME8" -0.0530394911995261 0.0831922745441182 -0.637553083987365 0.524300947609827
"FERMT2" 0.0514103730664245 0.133256826724667 0.385799169393759 0.699946978923178
"CASS4" -0.0375570375570373 0.143372789119657 -0.261953734649695 0.793555376916456
"rs6678275_C" 0.0326638810261944 0.102584912599628 0.318408235660112 0.750419636164666
"HS3ST1" 0.0577242655128092 0.0856421698651396 0.674016849452873 0.500872989795365
"MEF2C" -0.0345009836450656 0.082919441716732 -0.416078339781005 0.677680778463628
"MTHFD1L" 0.0851079033871651 0.132249214062165 0.643541846283936 0.52037594122668
"PILRA_1" -0.108884154940143 0.0835864916572816 -1.30265253130357 0.193795227685172
"PILRA_2" -0.111556446225785 0.0860676813352478 -1.29614792097459 0.196023210901576
"CWPW1" -0.111556446225785 0.0860676813352478 -1.29614792097459 0.196023210901576
"NDUFAF6" 0.0294242431805136 0.0764496052114797 0.384884174340971 0.700624006113261
"ECHDC3" 0.0933958119783279 0.0826450814171111 1.13008312626565 0.259436741326638
"FRMD4A_1" 0.0463693644093721 0.0865414282156941 0.535805398240043 0.592499540663824
"FRMD4A_2" -0.0122146932952928 0.147824591711245 -0.0826296433759314 0.934202449967687
"GAB2" 0.105203726357391 0.10721065530128 0.981280508562795 0.327263987333464
"ADAMST20" 0.0707702435813043 0.0800553255698655 0.88401668567998 0.377467919420929
"SPPL2A" 0.0181394778771916 0.0847252142539692 0.214097751618749 0.830631237382906
"rs74615166_C" 0.395676691729323 0.330958712108245 1.19554698895465 0.232914648961248
"TOMM40" 0.0496773745923826 0.092164431286309 0.53900809562921 0.590290575824806
