# Supplementary material for: Exploring Genetic Associations of Alzheimer’s Disease Loci With Mild Cognitive Impairment Neurocognitive Endophenotypes
Source: Front Aging Neurosci. 2018 Oct 30;10:340. doi: 10.3389/fnagi.2018.00340 (PMC6218590; doi:10.3389/fnagi.2018.00340)
Supplement: DATA SHEET S1 — LinearRegressionResults∖RegressionResults_AgeCoDe: all_MCI, mild cognitive impairment total sample; CERAD, the consortium to establish a registry for Alzheimer’s disease; DR, delayed recall from the CERAD; edu, adjusted by educational level; full, adjusted by age, gender, and educational level; unadj, unadjusted by age, gender, and educational level; IR, immediate recall from the CERAD; REC, recognition from the CERAD; VF, semantic verbal fluency (animals 1 minute) from the CERAD; Amn_MCI, amnestic mild cognitive impairment; NONAmn, non-amnestic mild cognitive impairment. LinearRegressionResults∖RegressionResults_DCN: DCN, The German Dementia Competence Network; all_MCI, mild cognitive impairment total sample; CERAD, the consortium to establish a registry for Alzheimer’s disease; bnt, Boston naming test 15- item version from the CERAD; edu, adjusted by educational level; full, adjusted by age, gender, and educational level ; unadj, unadjusted by age, gender, and educational level;cdt, clock drawing test; commands, commands item from the ADAS-Cog; conpraRECALL, constructional praxis recall from the CERAD; conpra, constructional praxis from the CERAD; idpra, ideational praxis from the ADAS-Cog; ori, orientation from the ADAS-Cog; rec, recognition from the CERAD; tmta, Trail Making Test (part A); tmtb, Trail Making Test (part B); vf, semantic verbal fluency (animals 1 minute) from the CERAD; wldr, delayed recall from the CERAD; wlir, immediate recall from the CERAD; wms_lmII, logical memory delayed recall of the story assessed according to the Wechsler memory scale; wms_lmI, logical memory immediate recall of the story from the Wechsler memory scale. [file Data_Sheet_1.ZIP › LinearRegressionResults/RegressionResults_DCN/DCN_NONamnestic_MCI_commands_edu.txt]

"Estimate" "Std. Error" "t value" "Pr(>|t|)"
"E4_dose" -0.0475849801313541 0.0811291921882474 -0.586533390113644 0.558022133896711
"E2_dose" 0.0878526483708005 0.109416362854644 0.802920569453675 0.422748412539285
"CLU_1" -0.031201942291557 0.0556772670267377 -0.560407217483808 0.575659630425454
"CLU_2" 0.019200345371233 0.0590488081875611 0.325160591052838 0.745305878540098
"SORL1_1" -0.0473705961359646 0.0564025656336642 -0.839865981339176 0.401734934599994
"SORL1_2" 0.0123368033588312 0.135480226721273 0.0910598074522863 0.927511120724171
"SORL1_3" 0.0457130456298904 0.0672563639115689 0.679683571505524 0.497274490569491
"BIN1_1" -0.0218047854750424 0.0628742213966269 -0.346800087391813 0.72900577631686
"BIN1_2" -0.0068034184718834 0.064236660343263 -0.105911771183742 0.915729289691187
"CR1_1" 0.122666556152948 0.0680681222087565 1.80211459009762 0.0726183980001809
"CR1_2" 0.124708970507638 0.0674284768668354 1.84950003770552 0.065454669614099
"PICALM_1" 0.0386673555625264 0.064163292792573 0.602639825352015 0.547243141559483
"PICALM_2" 0.0262131715771233 0.063753559609097 0.411164046962217 0.68127131821274
"ABCA7_1" 0.00641140732417826 0.101739249256479 0.0630180325787098 0.949797758777005
"ABCA7_2" -0.0981673027537008 0.0779835730276957 -1.25882027383943 0.209158944565807
"SCIMP" 0.0880506142096301 0.08864317732984 0.99331518636787 0.321497999076704
"CD2AP" 0.105266640201138 0.0647477029270583 1.62579729383954 0.105138175354571
"CD33" 0.0296572655198707 0.0585205354859976 0.506783905403035 0.612711077214228
"EPHA1" -0.073100038150352 0.0742628676472714 -0.98434171028188 0.32580962656348
"MS4A" 0.0740204901536382 0.058081299302624 1.27442896495764 0.203583386492482
"INPP5D" -0.108548670657076 0.0617589617895223 -1.75761812556072 0.0800123929964656
"TREML2" -0.042783421592997 0.0668174361927546 -0.640303250630203 0.522550390574662
"PTK2B" -0.0674890285849837 0.0610029677608546 -1.10632369312844 0.269629043792354
"SLC24A4RIN3" 0.0910502011408759 0.0753423514279705 1.20848632163973 0.227979705519511
"NME8" 0.0114481402953521 0.0639675379396643 0.178967968192714 0.858104966114409
"FERMT2" 0.0289103965032782 0.101643024710297 0.284430698374814 0.776311174179825
"CASS4" 0.131007909146218 0.110173037129133 1.18911044444264 0.235502311033154
"rs6678275_C" -0.0440343470681534 0.0781976954030843 -0.563115662695304 0.573850913487401
"HS3ST1" -0.028565268944702 0.0657405692684331 -0.434515083495303 0.664281901053449
"MEF2C" -0.0486738157836938 0.0643805282346762 -0.756033184540997 0.450327142290288
"MTHFD1L" 0.0171382953425963 0.104118205789484 0.164604213188692 0.869376001053451
"PILRA_1" -0.114113914086059 0.0629111004705096 -1.81389155860581 0.0708697448569431
"PILRA_2" -0.112166076601223 0.064901631462866 -1.72824741186051 0.0851544154973249
"CWPW1" -0.112166076601223 0.064901631462866 -1.72824741186051 0.0851544154973249
"NDUFAF6" 0.0453242482412218 0.0583011582980403 0.777415913583063 0.437634052777231
"ECHDC3" 0.00706678610530521 0.0631930193113625 0.111828587750903 0.911047294848895
"FRMD4A_1" -0.00808540588564461 0.0655428840787709 -0.123360544768329 0.901911383786945
"FRMD4A_2" 0.184995656034293 0.109835238440348 1.68430149250111 0.0932538909325619
"GAB2" -0.13851801280803 0.083178969121051 -1.66530090805097 0.0969873791355171
"ADAMST20" 0.0026043735819403 0.0624213919874566 0.0417224528165543 0.966752604006322
"SPPL2A" 0.0266287759183243 0.0649636271734971 0.409902849901028 0.682221359072664
"rs74615166_C" -0.1998091501882 0.264645593980945 -0.755006524698036 0.45094181505069
"TOMM40" -0.0183094619422222 0.0699450529729224 -0.261769219751828 0.793694618577136
