# Supplementary material for: Exploring Genetic Associations of Alzheimer’s Disease Loci With Mild Cognitive Impairment Neurocognitive Endophenotypes
Source: Front Aging Neurosci. 2018 Oct 30;10:340. doi: 10.3389/fnagi.2018.00340 (PMC6218590; doi:10.3389/fnagi.2018.00340)
Supplement: DATA SHEET S1 — LinearRegressionResults∖RegressionResults_AgeCoDe: all_MCI, mild cognitive impairment total sample; CERAD, the consortium to establish a registry for Alzheimer’s disease; DR, delayed recall from the CERAD; edu, adjusted by educational level; full, adjusted by age, gender, and educational level; unadj, unadjusted by age, gender, and educational level; IR, immediate recall from the CERAD; REC, recognition from the CERAD; VF, semantic verbal fluency (animals 1 minute) from the CERAD; Amn_MCI, amnestic mild cognitive impairment; NONAmn, non-amnestic mild cognitive impairment. LinearRegressionResults∖RegressionResults_DCN: DCN, The German Dementia Competence Network; all_MCI, mild cognitive impairment total sample; CERAD, the consortium to establish a registry for Alzheimer’s disease; bnt, Boston naming test 15- item version from the CERAD; edu, adjusted by educational level; full, adjusted by age, gender, and educational level ; unadj, unadjusted by age, gender, and educational level;cdt, clock drawing test; commands, commands item from the ADAS-Cog; conpraRECALL, constructional praxis recall from the CERAD; conpra, constructional praxis from the CERAD; idpra, ideational praxis from the ADAS-Cog; ori, orientation from the ADAS-Cog; rec, recognition from the CERAD; tmta, Trail Making Test (part A); tmtb, Trail Making Test (part B); vf, semantic verbal fluency (animals 1 minute) from the CERAD; wldr, delayed recall from the CERAD; wlir, immediate recall from the CERAD; wms_lmII, logical memory delayed recall of the story assessed according to the Wechsler memory scale; wms_lmI, logical memory immediate recall of the story from the Wechsler memory scale. [file Data_Sheet_1.ZIP › LinearRegressionResults/RegressionResults_DCN/DCN_NONamnestic_MCI_commands_full.txt]

"Estimate" "Std. Error" "t value" "Pr(>|t|)"
"E4_dose" -0.0528386322172801 0.0818165923230604 -0.645818051290157 0.518966761990928
"E2_dose" 0.0891462189810515 0.10980972293371 0.81182445961427 0.417634976204882
"CLU_1" -0.0317129965198004 0.0558996148497432 -0.567320483424512 0.570964380147693
"CLU_2" 0.0203769200798574 0.0594357695080824 0.342839341502702 0.731982197505783
"SORL1_1" -0.0457436707304763 0.0567525971583956 -0.806018984519888 0.420954597376945
"SORL1_2" 0.000492046457868228 0.136547274321383 0.00360348795179997 0.997127460963316
"SORL1_3" 0.0531952802553828 0.0681021116002114 0.781110585346632 0.435411809828067
"BIN1_1" -0.0197569694705279 0.0630913485552578 -0.313148631673708 0.754405974017029
"BIN1_2" -0.000249658787952307 0.064839941767956 -0.00385038575213047 0.996930646051168
"CR1_1" 0.122806075175584 0.0684413507070443 1.79432570963191 0.0738635024368573
"CR1_2" 0.126289806678835 0.068146247352475 1.85321733162535 0.064926174566124
"PICALM_1" 0.0403585222827691 0.0644989795531234 0.625723423260187 0.532017209409233
"PICALM_2" 0.0266788896512551 0.0639481681217821 0.417195526233811 0.676862084340056
"ABCA7_1" 0.0149841677273238 0.102596387748441 0.146049661748948 0.883989573963783
"ABCA7_2" -0.0922134865698306 0.0786096500400956 -1.17305555390205 0.241792288159113
"SCIMP" 0.0834682799348817 0.0889669009545041 0.938194756020171 0.349039106389479
"CD2AP" 0.101288556138661 0.0652703294806442 1.55183154343809 0.121861009650805
"CD33" 0.0297148077449129 0.0587497673179299 0.505785964804054 0.613413567015106
"EPHA1" -0.0722814386683585 0.0744476130242162 -0.970903373958369 0.332452681346411
"MS4A" 0.0758886584921241 0.0582780412848588 1.30218272301201 0.193947486044533
"INPP5D" -0.105659793085794 0.0623112683205245 -1.69567713727616 0.0911772136077019
"TREML2" -0.0486361404429663 0.0671672830349527 -0.724104627213473 0.469670538273577
"PTK2B" -0.0684189997338083 0.0615705345090538 -1.11122958862323 0.267524442434912
"SLC24A4RIN3" 0.0914580092976378 0.0755026390078191 1.21132202131592 0.226902220983606
"NME8" 0.0142901582245767 0.0641558077993623 0.222741458875665 0.823916450937503
"FERMT2" 0.0291175027363064 0.101877732118394 0.285808312875167 0.775258807548842
"CASS4" 0.136651509858461 0.111259788362448 1.22822011321193 0.220505704861597
"rs6678275_C" -0.0498923244374087 0.0785914965163236 -0.634831077775011 0.526112261259818
"HS3ST1" -0.0270944494149521 0.0662457498424196 -0.408999060006149 0.68288635833856
"MEF2C" -0.0535746266512905 0.0647528254436552 -0.827371258075968 0.408806359288775
"MTHFD1L" 0.0181841587535962 0.104403055633885 0.174172668062163 0.861858381726316
"PILRA_1" -0.114124759598312 0.0631219934505679 -1.8080030962217 0.0717934745068418
"PILRA_2" -0.110860792129052 0.0651360047250265 -1.70198943882196 0.0899857246693784
"CWPW1" -0.110860792129052 0.0651360047250265 -1.70198943882196 0.0899857246693784
"NDUFAF6" 0.0443090241157713 0.0589226297708293 0.751986533664648 0.452758162402203
"ECHDC3" 0.00892963651095306 0.0634782071875423 0.14067247495776 0.888240624932308
"FRMD4A_1" -0.0140986031732862 0.06626129130608 -0.212772840604037 0.831662360475208
"FRMD4A_2" 0.190667658316228 0.110223809240475 1.72982279990205 0.0847880426608253
"GAB2" -0.137702023737409 0.0836695990451819 -1.64578323917925 0.10095495470396
"ADAMST20" 0.00880527034305682 0.0628443638190567 0.140112331607162 0.888682717658685
"SPPL2A" 0.0295782292958027 0.0651511784218099 0.453993772826389 0.650222518944735
"rs74615166_C" -0.195068874748577 0.265260686082861 -0.73538554706008 0.462785880635098
"TOMM40" -0.0231034058358177 0.0708610731901367 -0.326038045935685 0.744644439624323
