# Supplementary material for: Exploring Genetic Associations of Alzheimer’s Disease Loci With Mild Cognitive Impairment Neurocognitive Endophenotypes
Source: Front Aging Neurosci. 2018 Oct 30;10:340. doi: 10.3389/fnagi.2018.00340 (PMC6218590; doi:10.3389/fnagi.2018.00340)
Supplement: DATA SHEET S1 — LinearRegressionResults∖RegressionResults_AgeCoDe: all_MCI, mild cognitive impairment total sample; CERAD, the consortium to establish a registry for Alzheimer’s disease; DR, delayed recall from the CERAD; edu, adjusted by educational level; full, adjusted by age, gender, and educational level; unadj, unadjusted by age, gender, and educational level; IR, immediate recall from the CERAD; REC, recognition from the CERAD; VF, semantic verbal fluency (animals 1 minute) from the CERAD; Amn_MCI, amnestic mild cognitive impairment; NONAmn, non-amnestic mild cognitive impairment. LinearRegressionResults∖RegressionResults_DCN: DCN, The German Dementia Competence Network; all_MCI, mild cognitive impairment total sample; CERAD, the consortium to establish a registry for Alzheimer’s disease; bnt, Boston naming test 15- item version from the CERAD; edu, adjusted by educational level; full, adjusted by age, gender, and educational level ; unadj, unadjusted by age, gender, and educational level;cdt, clock drawing test; commands, commands item from the ADAS-Cog; conpraRECALL, constructional praxis recall from the CERAD; conpra, constructional praxis from the CERAD; idpra, ideational praxis from the ADAS-Cog; ori, orientation from the ADAS-Cog; rec, recognition from the CERAD; tmta, Trail Making Test (part A); tmtb, Trail Making Test (part B); vf, semantic verbal fluency (animals 1 minute) from the CERAD; wldr, delayed recall from the CERAD; wlir, immediate recall from the CERAD; wms_lmII, logical memory delayed recall of the story assessed according to the Wechsler memory scale; wms_lmI, logical memory immediate recall of the story from the Wechsler memory scale. [file Data_Sheet_1.ZIP › LinearRegressionResults/RegressionResults_DCN/DCN_NONamnestic_MCI_commands_unadj.txt]

"Estimate" "Std. Error" "t value" "Pr(>|t|)"
"E4_dose" -0.0475508905852417 0.0809026005653149 -0.587754784802654 0.55719740192613
"E2_dose" 0.0784788078188499 0.109271216488698 0.718202014589696 0.473265441700355
"CLU_1" -0.0282392026578074 0.05526611961677 -0.510967711386751 0.609779207239844
"CLU_2" 0.0157202438241901 0.0587939690951442 0.267378509499003 0.789374581608464
"SORL1_1" -0.0425826248805272 0.0560243022777744 -0.760074166910603 0.447870979704661
"SORL1_2" -0.0036697247706431 0.135106654682543 -0.0271616877737501 0.978350121503523
"SORL1_3" 0.0484412304072523 0.06683189124745 0.72482207974476 0.469166450325113
"BIN1_1" -0.0152142161635833 0.0627251065892701 -0.242553851095183 0.80852860888754
"BIN1_2" -0.00272117453486906 0.0639697731012512 -0.0425384428136394 0.966099784557648
"CR1_1" 0.112508934953538 0.0676533150297171 1.6630217588616 0.0974269676751099
"CR1_2" 0.110460251046026 0.0668265497175085 1.65293961027417 0.0994639261817657
"PICALM_1" 0.0489755432255664 0.0632475649279688 0.774346700641258 0.439379149297695
"PICALM_2" 0.0367629067775872 0.0628542696221885 0.584891161707324 0.559091916497546
"ABCA7_1" -0.00414408670704396 0.101521655926059 -0.0408197312114591 0.967468700218406
"ABCA7_2" -0.0819938594906996 0.0762579717149505 -1.07521689400801 0.283203265122335
"SCIMP" 0.0874187093546777 0.0879570503209269 0.993879501821799 0.321209156228498
"CD2AP" 0.113903843746087 0.0632007789545399 1.80225379544797 0.0725847094811032
"CD33" 0.0342471174903037 0.0583788020163273 0.586636181412656 0.557920733073755
"EPHA1" -0.0671991885381005 0.0738225483871608 -0.910279989058029 0.36345780328832
"MS4A" 0.0732826018972165 0.0578896306624302 1.2659020459907 0.206600407240431
"INPP5D" -0.103278389392373 0.0611207660516524 -1.68974304584294 0.0922803875348937
"TREML2" -0.0368162692847128 0.0659496905047731 -0.558247794689017 0.577157441465854
"PTK2B" -0.0758526764566553 0.0604545008719933 -1.25470685164147 0.210716239433876
"SLC24A4RIN3" 0.090789473684211 0.0748536450532167 1.21289315463081 0.226275758923529
"NME8" 0.0171803616240911 0.0632022043324383 0.271831683808429 0.785967999435372
"FERMT2" 0.0381231671554248 0.100554087104039 0.379130955820626 0.704901252947688
"CASS4" 0.121265377855887 0.109859373916663 1.10382367505459 0.270694113901581
"rs6678275_C" -0.0438212094653811 0.0777146977023771 -0.563872867822282 0.573328569097246
"HS3ST1" -0.0231004070556306 0.0648901355431217 -0.355992584424171 0.722135912587607
"MEF2C" -0.0407213496218731 0.0633035115305892 -0.643271575893478 0.520617020634805
"MTHFD1L" 0.0285078685012772 0.103212526188358 0.276205510649469 0.782593981277121
"PILRA_1" -0.121083073793936 0.0623721897261861 -1.94129906815025 0.0533066477959672
"PILRA_2" -0.119959541469992 0.0642780099917404 -1.86626097300472 0.0631350034714814
"CWPW1" -0.119959541469992 0.0642780099917404 -1.86626097300472 0.0631350034714814
"NDUFAF6" 0.0474698925311876 0.0578341334420527 0.820793702714512 0.412518598728592
"ECHDC3" 0.00949913644214132 0.0630221824143324 0.15072687232077 0.880308496469629
"FRMD4A_1" -0.00665765795458293 0.065286626813973 -0.101975829959069 0.918848849038886
"FRMD4A_2" 0.178692220969561 0.109710228103855 1.62876537637316 0.104487250694075
"GAB2" -0.133340399597223 0.082404640724435 -1.61811760144819 0.10676314313655
"ADAMST20" 0.0133259300388674 0.0618894568275277 0.215318258100145 0.829688651936658
"SPPL2A" 0.0347863645424948 0.064199820575928 0.541845198793874 0.588390984113388
"rs74615166_C" -0.214285714285714 0.263955618442827 -0.811824789143969 0.41763765229503
"TOMM40" -0.0201618947684003 0.0696076094942349 -0.289650728058261 0.772297821969543
