# Supplementary material for: Exploring Genetic Associations of Alzheimer’s Disease Loci With Mild Cognitive Impairment Neurocognitive Endophenotypes
Source: Front Aging Neurosci. 2018 Oct 30;10:340. doi: 10.3389/fnagi.2018.00340 (PMC6218590; doi:10.3389/fnagi.2018.00340)
Supplement: DATA SHEET S1 — LinearRegressionResults∖RegressionResults_AgeCoDe: all_MCI, mild cognitive impairment total sample; CERAD, the consortium to establish a registry for Alzheimer’s disease; DR, delayed recall from the CERAD; edu, adjusted by educational level; full, adjusted by age, gender, and educational level; unadj, unadjusted by age, gender, and educational level; IR, immediate recall from the CERAD; REC, recognition from the CERAD; VF, semantic verbal fluency (animals 1 minute) from the CERAD; Amn_MCI, amnestic mild cognitive impairment; NONAmn, non-amnestic mild cognitive impairment. LinearRegressionResults∖RegressionResults_DCN: DCN, The German Dementia Competence Network; all_MCI, mild cognitive impairment total sample; CERAD, the consortium to establish a registry for Alzheimer’s disease; bnt, Boston naming test 15- item version from the CERAD; edu, adjusted by educational level; full, adjusted by age, gender, and educational level ; unadj, unadjusted by age, gender, and educational level;cdt, clock drawing test; commands, commands item from the ADAS-Cog; conpraRECALL, constructional praxis recall from the CERAD; conpra, constructional praxis from the CERAD; idpra, ideational praxis from the ADAS-Cog; ori, orientation from the ADAS-Cog; rec, recognition from the CERAD; tmta, Trail Making Test (part A); tmtb, Trail Making Test (part B); vf, semantic verbal fluency (animals 1 minute) from the CERAD; wldr, delayed recall from the CERAD; wlir, immediate recall from the CERAD; wms_lmII, logical memory delayed recall of the story assessed according to the Wechsler memory scale; wms_lmI, logical memory immediate recall of the story from the Wechsler memory scale. [file Data_Sheet_1.ZIP › LinearRegressionResults/RegressionResults_DCN/DCN_NONamnestic_MCI_conpra_edu.txt]

"Estimate" "Std. Error" "t value" "Pr(>|t|)"
"E4_dose" 0.142763695599882 0.149279555892419 0.956351288335607 0.339734742943194
"E2_dose" -0.108273845089468 0.203983856357045 -0.530796147416439 0.595988445048125
"CLU_1" 0.0413791981916411 0.103296371564899 0.400587141298021 0.689021114854804
"CLU_2" -0.13786531365748 0.107672822488353 -1.28040958220811 0.201424289327043
"SORL1_1" -0.00770101434597938 0.105854126601971 -0.0727511963226189 0.942055863873727
"SORL1_2" 0.341691114761387 0.248611488475016 1.3743979285001 0.170379339009138
"SORL1_3" -0.133199969653775 0.123813773192245 -1.07580898489343 0.28290688575241
"BIN1_1" 0.0956222764780384 0.115629583105267 0.826970693053403 0.408933590761631
"BIN1_2" 0.0488001351228426 0.118646695740815 0.411306314247868 0.681151731116454
"CR1_1" 0.168034174197159 0.125928335935031 1.33436349293022 0.183131552603581
"CR1_2" 0.176438156737826 0.124574725077992 1.41632387008973 0.157753912910974
"PICALM_1" -0.0459437013571836 0.116189353079701 -0.395420924029658 0.692822984766925
"PICALM_2" -0.11711595713945 0.116493971215327 -1.00533921127106 0.315571638780738
"ABCA7_1" 0.26701250373869 0.182872551233953 1.46010159500151 0.145344608186033
"ABCA7_2" 0.0272053915552376 0.144036134930513 0.188878933528466 0.850319819206345
"SCIMP" 0.212224137636754 0.158534836859539 1.33865932460499 0.181811843275766
"CD2AP" 0.00796344732247707 0.118339183519547 0.067293411071758 0.946394653418682
"CD33" -0.159857706763272 0.10815533517587 -1.47803810605672 0.140482823421106
"EPHA1" 0.204008270088143 0.135293080530566 1.50789877270961 0.132669035845365
"MS4A" -0.0217370377946494 0.107673538522857 -0.201879106908287 0.840152775848698
"INPP5D" -0.0150134952766505 0.11030611028816 -0.136107557753871 0.891838054306103
"TREML2" 0.245678687373869 0.119277925016419 2.05971630827791 0.0403878005668519
"PTK2B" 0.0716523256275016 0.108335994110036 0.661389838309187 0.508928438721352
"SLC24A4RIN3" -0.157501510315338 0.132424261772496 -1.18937049908516 0.235342671166491
"NME8" 0.0718106172722927 0.114840933543241 0.625305063766778 0.532300959145088
"FERMT2" -0.0352699274576348 0.183963686367401 -0.191722226022346 0.84810443478961
"CASS4" -0.112475515063939 0.196510044850772 -0.572365220054537 0.567552611343962
"rs6678275_C" 0.00294945572502535 0.138796980214004 0.0212501433422956 0.983061868476928
"HS3ST1" -0.0529209537281775 0.118507053810764 -0.446563744742852 0.655549363117154
"MEF2C" 0.0549327086271593 0.114511066522175 0.479715282509586 0.631819661218393
"MTHFD1L" -0.327861007178435 0.185172363970861 -1.77057202353385 0.077682392629576
"PILRA_1" 0.178031132837193 0.114615412184486 1.5532913893869 0.121529232988519
"PILRA_2" 0.224448415208976 0.117873490656522 1.90414667419165 0.0579579558069294
"CWPW1" 0.224448415208976 0.117873490656522 1.90414667419165 0.0579579558069294
"NDUFAF6" -0.191920585668357 0.104637527636788 -1.83414679229177 0.0677367442808743
"ECHDC3" -0.188202402866867 0.111835411984527 -1.68285160779759 0.0935640556824072
"FRMD4A_1" 0.00985212323696628 0.120970525974272 0.0814423443861163 0.935146354017552
"FRMD4A_2" 0.0971024880702185 0.206265545718837 0.470764459143264 0.638162839706151
"GAB2" 0.16424738173479 0.150627669957921 1.0904197202325 0.276433488471564
"ADAMST20" -0.0506384661775527 0.110017968684932 -0.460274505908851 0.645691032074759
"SPPL2A" -0.134325574455385 0.116558881111622 -1.15242676640614 0.250168845306969
"rs74615166_C" -0.635855038229627 0.42753705161194 -1.48725130566408 0.138119652435242
"TOMM40" 0.111429028186713 0.128885969667235 0.864555144942517 0.38799755812558
