# Supplementary material for: Exploring Genetic Associations of Alzheimer’s Disease Loci With Mild Cognitive Impairment Neurocognitive Endophenotypes
Source: Front Aging Neurosci. 2018 Oct 30;10:340. doi: 10.3389/fnagi.2018.00340 (PMC6218590; doi:10.3389/fnagi.2018.00340)
Supplement: DATA SHEET S1 — LinearRegressionResults∖RegressionResults_AgeCoDe: all_MCI, mild cognitive impairment total sample; CERAD, the consortium to establish a registry for Alzheimer’s disease; DR, delayed recall from the CERAD; edu, adjusted by educational level; full, adjusted by age, gender, and educational level; unadj, unadjusted by age, gender, and educational level; IR, immediate recall from the CERAD; REC, recognition from the CERAD; VF, semantic verbal fluency (animals 1 minute) from the CERAD; Amn_MCI, amnestic mild cognitive impairment; NONAmn, non-amnestic mild cognitive impairment. LinearRegressionResults∖RegressionResults_DCN: DCN, The German Dementia Competence Network; all_MCI, mild cognitive impairment total sample; CERAD, the consortium to establish a registry for Alzheimer’s disease; bnt, Boston naming test 15- item version from the CERAD; edu, adjusted by educational level; full, adjusted by age, gender, and educational level ; unadj, unadjusted by age, gender, and educational level;cdt, clock drawing test; commands, commands item from the ADAS-Cog; conpraRECALL, constructional praxis recall from the CERAD; conpra, constructional praxis from the CERAD; idpra, ideational praxis from the ADAS-Cog; ori, orientation from the ADAS-Cog; rec, recognition from the CERAD; tmta, Trail Making Test (part A); tmtb, Trail Making Test (part B); vf, semantic verbal fluency (animals 1 minute) from the CERAD; wldr, delayed recall from the CERAD; wlir, immediate recall from the CERAD; wms_lmII, logical memory delayed recall of the story assessed according to the Wechsler memory scale; wms_lmI, logical memory immediate recall of the story from the Wechsler memory scale. [file Data_Sheet_1.ZIP › LinearRegressionResults/RegressionResults_DCN/DCN_NONamnestic_MCI_conpra_full.txt]

"Estimate" "Std. Error" "t value" "Pr(>|t|)"
"E4_dose" 0.149024028315328 0.15001890433756 0.99336832896744 0.32141012916726
"E2_dose" -0.117439840046596 0.203946487264344 -0.575836542329742 0.565200041626211
"CLU_1" 0.0333910371674823 0.103578485270365 0.322374256394303 0.747404711264316
"CLU_2" -0.123436194927712 0.108313018053348 -1.13962473898489 0.255389605419037
"SORL1_1" -0.0129975771644455 0.106231790430382 -0.122351107063034 0.902709040732093
"SORL1_2" 0.328730222322802 0.249990518499024 1.31497076087742 0.189565792095666
"SORL1_3" -0.151306987381055 0.125083618942579 -1.20964670402217 0.227406480513234
"BIN1_1" 0.0922254055566356 0.115906690192149 0.795686645902368 0.426869506888776
"BIN1_2" 0.052399347201141 0.119825358282896 0.437297646775497 0.662223229589612
"CR1_1" 0.182702977347674 0.126223705515623 1.44745376156827 0.148857509891054
"CR1_2" 0.200118680856182 0.125323075983882 1.59682228739678 0.111401946939093
"PICALM_1" -0.0591514731447929 0.116651361002818 -0.507079151381387 0.612487319607485
"PICALM_2" -0.123833328419868 0.116559750439321 -1.06240214098891 0.288943194101551
"ABCA7_1" 0.277660412401712 0.183416959626583 1.51382082096987 0.131167920796524
"ABCA7_2" 0.0303916518660654 0.144756479708145 0.209950200000306 0.833854987904326
"SCIMP" 0.212231704412334 0.158905723249885 1.33558250811767 0.182823170148644
"CD2AP" 0.0141693130474049 0.119077492628943 0.118992369880997 0.905364645550282
"CD33" -0.168905486030329 0.108267176627186 -1.56008026894382 0.119839073840876
"EPHA1" 0.207872054688846 0.13528961000448 1.53649681362791 0.125514444587845
"MS4A" -0.0186699751925552 0.107707411814303 -0.173339744016353 0.862506150918108
"INPP5D" -0.0267929973179757 0.110883887049292 -0.241631115493499 0.809251479873649
"TREML2" 0.251623703936963 0.119565216713255 2.10448917213453 0.0362705945798013
"PTK2B" 0.0898623156894574 0.109210738471433 0.822834063272663 0.411336635243987
"SLC24A4RIN3" -0.16139112232346 0.132540687076001 -1.21767229281764 0.224423559606874
"NME8" 0.0748821085011824 0.115019118450084 0.651040535784314 0.515580219977226
"FERMT2" -0.0313486689505675 0.18413038546412 -0.17025255702121 0.864940454979459
"CASS4" -0.080500858739699 0.19867871835487 -0.405181085353654 0.685668860503034
"rs6678275_C" -0.000704194116509752 0.139435471761231 -0.00505032261600989 0.995974213970295
"HS3ST1" -0.0409903253546743 0.119028210613079 -0.344374876708178 0.730835459346567
"MEF2C" 0.0664743956302642 0.115105970218064 0.577506062494681 0.564084308472757
"MTHFD1L" -0.328639867993213 0.185169126150067 -1.77480919646871 0.0769856301360931
"PILRA_1" 0.171481519239975 0.11487387650894 1.49278081711319 0.136675246597762
"PILRA_2" 0.218340166344696 0.118173459466932 1.84762439324029 0.0657627451615538
"CWPW1" 0.218340166344696 0.118173459466932 1.84762439324029 0.0657627451615538
"NDUFAF6" -0.176188861937622 0.106006003936704 -1.66206493400905 0.0976732999500566
"ECHDC3" -0.17987491080528 0.112271620366675 -1.602140507261 0.110306914594286
"FRMD4A_1" 0.0230208791512969 0.121893774019756 0.188860172198506 0.850335427352496
"FRMD4A_2" 0.103705370713193 0.206524651856181 0.502145239229899 0.615949053853775
"GAB2" 0.188089720611269 0.151320104630639 1.24299227171685 0.214881667995348
"ADAMST20" -0.0547871550073824 0.110464687442084 -0.495969854946695 0.620323689238774
"SPPL2A" -0.134382679036278 0.116767991796035 -1.15085201834259 0.250822727950891
"rs74615166_C" -0.657532577741477 0.428041719135283 -1.53614133470402 0.125687864123497
"TOMM40" 0.135416320305895 0.130145865178653 1.04049652380433 0.298981974938111
