# Supplementary material for: Exploring Genetic Associations of Alzheimer’s Disease Loci With Mild Cognitive Impairment Neurocognitive Endophenotypes
Source: Front Aging Neurosci. 2018 Oct 30;10:340. doi: 10.3389/fnagi.2018.00340 (PMC6218590; doi:10.3389/fnagi.2018.00340)
Supplement: DATA SHEET S1 — LinearRegressionResults∖RegressionResults_AgeCoDe: all_MCI, mild cognitive impairment total sample; CERAD, the consortium to establish a registry for Alzheimer’s disease; DR, delayed recall from the CERAD; edu, adjusted by educational level; full, adjusted by age, gender, and educational level; unadj, unadjusted by age, gender, and educational level; IR, immediate recall from the CERAD; REC, recognition from the CERAD; VF, semantic verbal fluency (animals 1 minute) from the CERAD; Amn_MCI, amnestic mild cognitive impairment; NONAmn, non-amnestic mild cognitive impairment. LinearRegressionResults∖RegressionResults_DCN: DCN, The German Dementia Competence Network; all_MCI, mild cognitive impairment total sample; CERAD, the consortium to establish a registry for Alzheimer’s disease; bnt, Boston naming test 15- item version from the CERAD; edu, adjusted by educational level; full, adjusted by age, gender, and educational level ; unadj, unadjusted by age, gender, and educational level;cdt, clock drawing test; commands, commands item from the ADAS-Cog; conpraRECALL, constructional praxis recall from the CERAD; conpra, constructional praxis from the CERAD; idpra, ideational praxis from the ADAS-Cog; ori, orientation from the ADAS-Cog; rec, recognition from the CERAD; tmta, Trail Making Test (part A); tmtb, Trail Making Test (part B); vf, semantic verbal fluency (animals 1 minute) from the CERAD; wldr, delayed recall from the CERAD; wlir, immediate recall from the CERAD; wms_lmII, logical memory delayed recall of the story assessed according to the Wechsler memory scale; wms_lmI, logical memory immediate recall of the story from the Wechsler memory scale. [file Data_Sheet_1.ZIP › LinearRegressionResults/RegressionResults_DCN/DCN_NONamnestic_MCI_conpra_unadj.txt]

"Estimate" "Std. Error" "t value" "Pr(>|t|)"
"E4_dose" 0.134637514384348 0.150594816136611 0.894038173679319 0.37207203528699
"E2_dose" -0.0894104999104108 0.206076882130932 -0.433869626645474 0.664718418644098
"CLU_1" 0.061166931077031 0.103208199901347 0.592655730218122 0.553868688776326
"CLU_2" -0.135822693326911 0.108257273311536 -1.25462880388691 0.210606643715372
"SORL1_1" -0.0134482034040738 0.10600731864495 -0.126861084460743 0.899139491124642
"SORL1_2" 0.358914728682169 0.250502875202466 1.43277688286843 0.152980456066196
"SORL1_3" -0.131156893819335 0.124271342195221 -1.05540739725252 0.292102619603787
"BIN1_1" 0.090409285277946 0.116415247859509 0.776610340486094 0.438010939977688
"BIN1_2" 0.0320781032078099 0.119194315812777 0.269124437596473 0.788022054869045
"CR1_1" 0.19065573770492 0.12614326828191 1.51142221302554 0.131751358214229
"CR1_2" 0.203586497890297 0.124470823132279 1.63561622528951 0.102986409114691
"PICALM_1" -0.0881135422826744 0.114543579994035 -0.769257799409302 0.442355755220392
"PICALM_2" -0.155913978494625 0.114881041816812 -1.35717761633154 0.17576222848166
"ABCA7_1" 0.282453936348407 0.184021678886126 1.53489489965577 0.125881422122422
"ABCA7_2" 0.0677517970751043 0.142088928105547 0.476826716750066 0.633838537313074
"SCIMP" 0.186712934460176 0.158431484082315 1.17850902894508 0.239616177221016
"CD2AP" -0.0398033842763906 0.117405531049493 -0.33902477950218 0.734833084315374
"CD33" -0.159570828037928 0.108935327889277 -1.46482166189574 0.14403447821364
"EPHA1" 0.224090805557662 0.135632755786989 1.65218795605389 0.0995601679332681
"MS4A" -0.0304980548484702 0.108358991942042 -0.281453844317624 0.778559646805848
"INPP5D" -0.0204611886976274 0.110444111031296 -0.185262831187346 0.85315995165428
"TREML2" 0.284331210191081 0.118574319460837 2.39791559828425 0.0171579931922219
"PTK2B" 0.0835711480560266 0.108515667122656 0.770129791134821 0.441886377470333
"SLC24A4RIN3" -0.155359672595626 0.132850960379788 -1.16942829883571 0.243247400438114
"NME8" 0.0874457107878872 0.114501749410989 0.76370632970866 0.445699369016711
"FERMT2" -0.0261575466025228 0.184059444475331 -0.14211466668872 0.887093872918001
"CASS4" -0.0981210855949866 0.197923409981055 -0.49575280460446 0.620466218766413
"rs6678275_C" 0.019142056477691 0.139396894368662 0.13732053762307 0.890878288907613
"HS3ST1" -0.0521431453490163 0.11823746947733 -0.441003563248736 0.659558182814098
"MEF2C" 0.076898651964322 0.11397169282339 0.674717116674612 0.500424411460128
"MTHFD1L" -0.361934477379097 0.185033524159112 -1.9560481216791 0.0514029988627314
"PILRA_1" 0.170205205649817 0.115071105206755 1.4791307109113 0.140254111249444
"PILRA_2" 0.217387209192803 0.118233618579815 1.83862434224706 0.0670526666140386
"CWPW1" 0.217387209192803 0.118233618579815 1.83862434224706 0.0670526666140386
"NDUFAF6" -0.155340763388895 0.105005039572992 -1.47936483830296 0.140191593965586
"ECHDC3" -0.157988820474989 0.11268771860768 -1.40200567042292 0.162045392118514
"FRMD4A_1" -0.0037464499365514 0.121559099367484 -0.0308199876113391 0.975433940849567
"FRMD4A_2" 0.101645435244163 0.207920411542174 0.4888670356616 0.625299075592259
"GAB2" 0.20025165439463 0.150520438082997 1.33039510743525 0.184415646689621
"ADAMST20" -0.0465078724263206 0.110107081438888 -0.422387659527001 0.673073341257553
"SPPL2A" -0.133345444636205 0.116545546805733 -1.14414877522927 0.253560479308988
"rs74615166_C" -0.61922596754057 0.431481552696619 -1.43511573941136 0.152394591557936
"TOMM40" 0.0987845076225812 0.129459931445713 0.763050825992481 0.44604283745807
