# Supplementary material for: Exploring Genetic Associations of Alzheimer’s Disease Loci With Mild Cognitive Impairment Neurocognitive Endophenotypes
Source: Front Aging Neurosci. 2018 Oct 30;10:340. doi: 10.3389/fnagi.2018.00340 (PMC6218590; doi:10.3389/fnagi.2018.00340)
Supplement: DATA SHEET S1 — LinearRegressionResults∖RegressionResults_AgeCoDe: all_MCI, mild cognitive impairment total sample; CERAD, the consortium to establish a registry for Alzheimer’s disease; DR, delayed recall from the CERAD; edu, adjusted by educational level; full, adjusted by age, gender, and educational level; unadj, unadjusted by age, gender, and educational level; IR, immediate recall from the CERAD; REC, recognition from the CERAD; VF, semantic verbal fluency (animals 1 minute) from the CERAD; Amn_MCI, amnestic mild cognitive impairment; NONAmn, non-amnestic mild cognitive impairment. LinearRegressionResults∖RegressionResults_DCN: DCN, The German Dementia Competence Network; all_MCI, mild cognitive impairment total sample; CERAD, the consortium to establish a registry for Alzheimer’s disease; bnt, Boston naming test 15- item version from the CERAD; edu, adjusted by educational level; full, adjusted by age, gender, and educational level ; unadj, unadjusted by age, gender, and educational level;cdt, clock drawing test; commands, commands item from the ADAS-Cog; conpraRECALL, constructional praxis recall from the CERAD; conpra, constructional praxis from the CERAD; idpra, ideational praxis from the ADAS-Cog; ori, orientation from the ADAS-Cog; rec, recognition from the CERAD; tmta, Trail Making Test (part A); tmtb, Trail Making Test (part B); vf, semantic verbal fluency (animals 1 minute) from the CERAD; wldr, delayed recall from the CERAD; wlir, immediate recall from the CERAD; wms_lmII, logical memory delayed recall of the story assessed according to the Wechsler memory scale; wms_lmI, logical memory immediate recall of the story from the Wechsler memory scale. [file Data_Sheet_1.ZIP › LinearRegressionResults/RegressionResults_DCN/DCN_NONamnestic_MCI_conpraRECALL_edu.txt]

"Estimate" "Std. Error" "t value" "Pr(>|t|)"
"E4_dose" -0.339749911024145 0.308425344081388 -1.10156288237614 0.27161494321271
"E2_dose" -0.380876757130731 0.421267958786843 -0.904119929338017 0.366723148686689
"CLU_1" 0.00700088222499633 0.216005124250647 0.0324107228904102 0.974166961265352
"CLU_2" -0.242560303492768 0.224790045188393 -1.07905269243343 0.281460892919483
"SORL1_1" 0.269530086487483 0.219375403437382 1.22862491539265 0.220240438744254
"SORL1_2" 0.745794808157176 0.518446564227314 1.43851818030408 0.151365409494278
"SORL1_3" 0.199635579087191 0.258526313268138 0.772206034130586 0.440621245403123
"BIN1_1" -0.111969589269709 0.241399488407336 -0.463835238460707 0.643113755278729
"BIN1_2" 0.0392830693673917 0.247559944832479 0.158681039430567 0.874030622734998
"CR1_1" -0.185029287963971 0.263269177986166 -0.702814090807448 0.482735399380108
"CR1_2" -0.193082721939547 0.260515053389959 -0.741157639173067 0.459197590902171
"PICALM_1" -0.147765540296667 0.242282464669445 -0.609889537397057 0.542412564026582
"PICALM_2" -0.279215395631036 0.242878198641493 -1.149610781012 0.251251406214505
"ABCA7_1" 0.0701203761609376 0.382851932254604 0.183152728910106 0.854806165514685
"ABCA7_2" 0.251376238973937 0.300116885334309 0.837594454886874 0.402948261804055
"SCIMP" 0.38665107784738 0.330562579128076 1.16967588668762 0.243166755912661
"CD2AP" -0.0395576295277097 0.246754685891716 -0.160311563627484 0.872747644189422
"CD33" -0.0256646936180393 0.226456575578637 -0.113331633459799 0.909846053542938
"EPHA1" 0.175679814858933 0.28313943816337 0.620471015971878 0.535435021626551
"MS4A" 0.0160596179222765 0.224622170065617 0.0714961391281416 0.943052178316821
"INPP5D" 0.142881241565452 0.229663045964252 0.622134226973944 0.534380567106362
"TREML2" 0.246336755286479 0.250014135767907 0.985291309748815 0.325366377523913
"PTK2B" 0.0812879178397236 0.22584467996895 0.359928415630155 0.71918308494075
"SLC24A4RIN3" -0.416188201939864 0.275461147926902 -1.51087804967075 0.131993310818466
"NME8" 0.290679927045345 0.238785517925191 1.21732645082945 0.22454686314801
"FERMT2" 0.141698500517188 0.383213010739672 0.369764325704087 0.711849030976357
"CASS4" 0.132842026192036 0.409593415248341 0.324326566899256 0.745942857392596
"rs6678275_C" 0.211064455257166 0.288894148031679 0.730594429465639 0.465662745289216
"HS3ST1" -0.336968723571286 0.246142318068153 -1.36899955365653 0.172141424608808
"MEF2C" 0.200164941553319 0.238371043880479 0.83972003601949 0.40181105118047
"MTHFD1L" 0.43429861676566 0.387515823540909 1.1207248591742 0.263332221122457
"PILRA_1" 0.294602228781377 0.239193670796312 1.23164725805913 0.219156485171794
"PILRA_2" 0.217048829004442 0.246881891568514 0.879160588188408 0.380098868807324
"CWPW1" 0.217048829004442 0.246881891568514 0.879160588188408 0.380098868807324
"NDUFAF6" 0.0804542384897907 0.219314054560745 0.36684488210721 0.714023126891144
"ECHDC3" -0.645719099389607 0.230897435060322 -2.79656246168743 0.00553756047993046
"FRMD4A_1" 0.188705176635851 0.25210552275384 0.748516631347681 0.454755226395846
"FRMD4A_2" 0.812147752489054 0.427786765241155 1.89848732704768 0.0586245176344907
"GAB2" 0.338889020229005 0.314225190731289 1.07849093651695 0.281710953112029
"ADAMST20" -0.251166939333865 0.228798283521445 -1.09776583752353 0.273288401429921
"SPPL2A" -0.307196856659706 0.242724961154911 -1.26561708032841 0.206745292407563
"rs74615166_C" -1.26356685522472 0.891094433418685 -1.41799433128209 0.157349787483021
"TOMM40" -0.0422582204634376 0.269192589335938 -0.156981366268971 0.875368768208065
