# Supplementary material for: Exploring Genetic Associations of Alzheimer’s Disease Loci With Mild Cognitive Impairment Neurocognitive Endophenotypes
Source: Front Aging Neurosci. 2018 Oct 30;10:340. doi: 10.3389/fnagi.2018.00340 (PMC6218590; doi:10.3389/fnagi.2018.00340)
Supplement: DATA SHEET S1 — LinearRegressionResults∖RegressionResults_AgeCoDe: all_MCI, mild cognitive impairment total sample; CERAD, the consortium to establish a registry for Alzheimer’s disease; DR, delayed recall from the CERAD; edu, adjusted by educational level; full, adjusted by age, gender, and educational level; unadj, unadjusted by age, gender, and educational level; IR, immediate recall from the CERAD; REC, recognition from the CERAD; VF, semantic verbal fluency (animals 1 minute) from the CERAD; Amn_MCI, amnestic mild cognitive impairment; NONAmn, non-amnestic mild cognitive impairment. LinearRegressionResults∖RegressionResults_DCN: DCN, The German Dementia Competence Network; all_MCI, mild cognitive impairment total sample; CERAD, the consortium to establish a registry for Alzheimer’s disease; bnt, Boston naming test 15- item version from the CERAD; edu, adjusted by educational level; full, adjusted by age, gender, and educational level ; unadj, unadjusted by age, gender, and educational level;cdt, clock drawing test; commands, commands item from the ADAS-Cog; conpraRECALL, constructional praxis recall from the CERAD; conpra, constructional praxis from the CERAD; idpra, ideational praxis from the ADAS-Cog; ori, orientation from the ADAS-Cog; rec, recognition from the CERAD; tmta, Trail Making Test (part A); tmtb, Trail Making Test (part B); vf, semantic verbal fluency (animals 1 minute) from the CERAD; wldr, delayed recall from the CERAD; wlir, immediate recall from the CERAD; wms_lmII, logical memory delayed recall of the story assessed according to the Wechsler memory scale; wms_lmI, logical memory immediate recall of the story from the Wechsler memory scale. [file Data_Sheet_1.ZIP › LinearRegressionResults/RegressionResults_DCN/DCN_NONamnestic_MCI_conpraRECALL_full.txt]

"Estimate" "Std. Error" "t value" "Pr(>|t|)"
"E4_dose" -0.24453762961282 0.305978657530586 -0.799198321825357 0.424870201749672
"E2_dose" -0.408240366030845 0.415223004480041 -0.983183401753138 0.326387705040862
"CLU_1" -0.0172247857526742 0.212952057810591 -0.0808857445650732 0.93558938957824
"CLU_2" -0.202809732284773 0.222256758881688 -0.912501978816006 0.362267731952778
"SORL1_1" 0.208419242165669 0.216940591263317 0.960720356444014 0.337524645410728
"SORL1_2" 0.827761646108498 0.511780866240587 1.61741421126004 0.106883604485477
"SORL1_3" 0.0717476497125135 0.257078869990244 0.279088085750634 0.780377529906532
"BIN1_1" -0.166186159783465 0.237706644242091 -0.699122905518001 0.485039443988997
"BIN1_2" -0.0446124041706792 0.245749261030464 -0.181536269869592 0.85607436438973
"CR1_1" -0.133471385239136 0.259621051031061 -0.514100781539348 0.60757576758711
"CR1_2" -0.121903907299523 0.25798891171872 -0.472516072444355 0.636916334548487
"PICALM_1" -0.222051731736959 0.238922749217248 -0.929387144859327 0.353466798304847
"PICALM_2" -0.307154694976132 0.23876903428169 -1.28640925277506 0.199333416522569
"ABCA7_1" 0.023933276213203 0.377556269285622 0.0633899584252365 0.949499956303574
"ABCA7_2" 0.18381157888417 0.296623873601793 0.619678978135558 0.535959098494295
"SCIMP" 0.425581762747141 0.324504951991494 1.31148002560619 0.190822269877818
"CD2AP" 0.0484128119609493 0.244071555625019 0.198354994038423 0.842907757978019
"CD33" -0.0525835499019765 0.222898128251454 -0.235908440840097 0.813671393941767
"EPHA1" 0.188037715180605 0.278302733915196 0.675658886045668 0.499799395687051
"MS4A" 0.0162523835417024 0.220845398667286 0.0735916783404999 0.941386378203193
"INPP5D" 0.0680876537522714 0.22639801444027 0.300743157666848 0.763844406915441
"TREML2" 0.299773980487002 0.245469723766766 1.22122588434504 0.223077758855079
"PTK2B" 0.150559106642139 0.223087589712305 0.674887862817921 0.500330993679783
"SLC24A4RIN3" -0.4373340283325 0.270059590719427 -1.61939824898446 0.10654212771157
"NME8" 0.285467348793242 0.234391417531155 1.21790870928667 0.224333844189926
"FERMT2" 0.159740021874698 0.37586546953537 0.424992543401666 0.671184406532946
"CASS4" 0.254879215546194 0.405502927762973 0.628550863867443 0.530180454654484
"rs6678275_C" 0.249939218266902 0.284299344928954 0.879141027670541 0.380115326464834
"HS3ST1" -0.293672194385165 0.242430029260145 -1.21136888561785 0.226825095321596
"MEF2C" 0.282706553155392 0.234542071694719 1.20535540217861 0.22913329946697
"MTHFD1L" 0.445199790154537 0.380826266231124 1.1690364600123 0.243355616686141
"PILRA_1" 0.258647949923003 0.235002978674738 1.10061562360446 0.272055251145934
"PILRA_2" 0.171304164047846 0.242607270904171 0.706096579090206 0.480743732005949
"CWPW1" 0.171304164047846 0.242607270904171 0.706096579090206 0.480743732005949
"NDUFAF6" 0.182095055179164 0.217282814408875 0.838055488532581 0.402749124847957
"ECHDC3" -0.624130866995363 0.22715553977309 -2.74759254217978 0.00641234672306408
"FRMD4A_1" 0.300249123004067 0.249311204413334 1.20431459833744 0.22945680791007
"FRMD4A_2" 0.780890989378546 0.421122984706554 1.8543062661913 0.064717504209481
"GAB2" 0.420993805141467 0.310096866237288 1.35762031474166 0.175646992055669
"ADAMST20" -0.308759792131229 0.224867007010408 -1.37307734129684 0.170880323160774
"SPPL2A" -0.331143216428977 0.238156182806058 -1.39044559972076 0.165551501865045
"rs74615166_C" -1.35103975854346 0.87396117853285 -1.54588074588335 0.123317786660476
"TOMM40" 0.0879408881415857 0.267293087427325 0.329005471065525 0.742390672403435
