# Supplementary material for: Exploring Genetic Associations of Alzheimer’s Disease Loci With Mild Cognitive Impairment Neurocognitive Endophenotypes
Source: Front Aging Neurosci. 2018 Oct 30;10:340. doi: 10.3389/fnagi.2018.00340 (PMC6218590; doi:10.3389/fnagi.2018.00340)
Supplement: DATA SHEET S1 — LinearRegressionResults∖RegressionResults_AgeCoDe: all_MCI, mild cognitive impairment total sample; CERAD, the consortium to establish a registry for Alzheimer’s disease; DR, delayed recall from the CERAD; edu, adjusted by educational level; full, adjusted by age, gender, and educational level; unadj, unadjusted by age, gender, and educational level; IR, immediate recall from the CERAD; REC, recognition from the CERAD; VF, semantic verbal fluency (animals 1 minute) from the CERAD; Amn_MCI, amnestic mild cognitive impairment; NONAmn, non-amnestic mild cognitive impairment. LinearRegressionResults∖RegressionResults_DCN: DCN, The German Dementia Competence Network; all_MCI, mild cognitive impairment total sample; CERAD, the consortium to establish a registry for Alzheimer’s disease; bnt, Boston naming test 15- item version from the CERAD; edu, adjusted by educational level; full, adjusted by age, gender, and educational level ; unadj, unadjusted by age, gender, and educational level;cdt, clock drawing test; commands, commands item from the ADAS-Cog; conpraRECALL, constructional praxis recall from the CERAD; conpra, constructional praxis from the CERAD; idpra, ideational praxis from the ADAS-Cog; ori, orientation from the ADAS-Cog; rec, recognition from the CERAD; tmta, Trail Making Test (part A); tmtb, Trail Making Test (part B); vf, semantic verbal fluency (animals 1 minute) from the CERAD; wldr, delayed recall from the CERAD; wlir, immediate recall from the CERAD; wms_lmII, logical memory delayed recall of the story assessed according to the Wechsler memory scale; wms_lmI, logical memory immediate recall of the story from the Wechsler memory scale. [file Data_Sheet_1.ZIP › LinearRegressionResults/RegressionResults_DCN/DCN_NONamnestic_MCI_conpraRECALL_unadj.txt]

"Estimate" "Std. Error" "t value" "Pr(>|t|)"
"E4_dose" -0.367328346758728 0.308214460138513 -1.19179465685565 0.234354540264215
"E2_dose" -0.362748611359969 0.42181824999989 -0.859964241376619 0.390547089878749
"CLU_1" 0.0454345143662968 0.214501834033723 0.211814106722994 0.832399325443823
"CLU_2" -0.237099494097809 0.224527411884247 -1.05599352928917 0.29183519996359
"SORL1_1" 0.239966379491491 0.21842806894568 1.09860596511141 0.272863954438842
"SORL1_2" 0.771317829457363 0.519008970669921 1.48613583395634 0.138311110139614
"SORL1_3" 0.17366085578447 0.257828934476406 0.67355068637714 0.501124376300198
"BIN1_1" -0.10965180207697 0.241422391433758 -0.454190688054121 0.650025574426125
"BIN1_2" 0.025191771269178 0.247045627691607 0.101972139740216 0.918848065894436
"CR1_1" -0.151409836065575 0.262282877432095 -0.577276860571178 0.564192737059232
"CR1_2" -0.146624472573841 0.258981098048109 -0.566158973295432 0.571716144102936
"PICALM_1" -0.17800118273211 0.237393281517177 -0.749815587006117 0.453963331784652
"PICALM_2" -0.303763440860215 0.23816714110054 -1.27542128379491 0.203163623200114
"ABCA7_1" 0.0925460636515921 0.382850508554282 0.241728981897044 0.809158116709093
"ABCA7_2" 0.291043542923242 0.29409239403606 0.989633016104306 0.323164535663487
"SCIMP" 0.374993003861872 0.328720319148182 1.14076612250072 0.254963356735337
"CD2AP" -0.13195288002486 0.243133147125953 -0.542718595077055 0.587734743736826
"CD33" -0.0155196011340317 0.226576562706187 -0.0684960569119266 0.945437162493999
"EPHA1" 0.212208640194366 0.282113945081608 0.752208970502962 0.452525158700483
"MS4A" 0.00758849238749321 0.224594125304355 0.0337875818310465 0.973069388113646
"INPP5D" 0.125690159142577 0.229006171634254 0.548850532042939 0.583554989640596
"TREML2" 0.331974522292994 0.247741084193725 1.34000593148854 0.181353598929158
"PTK2B" 0.098442204477026 0.2252821205089 0.43697300191711 0.662475102982007
"SLC24A4RIN3" -0.421375728002519 0.275112653187571 -1.53164793810929 0.126763064937994
"NME8" 0.295683096744104 0.237116085276443 1.24699720982396 0.213463391621412
"FERMT2" 0.121166566446182 0.381777496189169 0.317374826058749 0.751200916036204
"CASS4" 0.153444676409187 0.410674054624335 0.373641029135747 0.708960340219585
"rs6678275_C" 0.221254580728605 0.288881463420934 0.765900927350991 0.444394532095376
"HS3ST1" -0.299326484372575 0.244704897059641 -1.2232141161426 0.222299797194609
"MEF2C" 0.246168057038945 0.236164241781994 1.04235956799161 0.298163818876716
"MTHFD1L" 0.326833073322932 0.385474935949926 0.847871139838229 0.397197132737231
"PILRA_1" 0.292440259394154 0.239015540395297 1.22351985528012 0.222184555946065
"PILRA_2" 0.221908260337195 0.246421155032652 0.900524390074345 0.368632054878476
"CWPW1" 0.221908260337195 0.246421155032652 0.900524390074345 0.368632054878476
"NDUFAF6" 0.142124469868824 0.218533870115088 0.650354426954393 0.516008239502901
"ECHDC3" -0.59949493516443 0.23179681599869 -2.5862949522474 0.0102176167728184
"FRMD4A_1" 0.179678530424799 0.251703567632159 0.713849756342676 0.475884484071454
"FRMD4A_2" 0.805997876857754 0.428509257133463 1.88093457361813 0.0609656591990548
"GAB2" 0.409171404604342 0.311966389796197 1.31158810047341 0.190678988398602
"ADAMST20" -0.273556721840937 0.227894427963205 -1.20036599528052 0.231033992809177
"SPPL2A" -0.348442183667908 0.241436131077469 -1.44320645842401 0.150104587563543
"rs74615166_C" -1.2334581772784 0.895376262905863 -1.37758641632437 0.169455171627632
"TOMM40" -0.0839513803049039 0.2685143928193 -0.312651323541529 0.754766481280801
