# Supplementary material for: Exploring Genetic Associations of Alzheimer’s Disease Loci With Mild Cognitive Impairment Neurocognitive Endophenotypes
Source: Front Aging Neurosci. 2018 Oct 30;10:340. doi: 10.3389/fnagi.2018.00340 (PMC6218590; doi:10.3389/fnagi.2018.00340)
Supplement: DATA SHEET S1 — LinearRegressionResults∖RegressionResults_AgeCoDe: all_MCI, mild cognitive impairment total sample; CERAD, the consortium to establish a registry for Alzheimer’s disease; DR, delayed recall from the CERAD; edu, adjusted by educational level; full, adjusted by age, gender, and educational level; unadj, unadjusted by age, gender, and educational level; IR, immediate recall from the CERAD; REC, recognition from the CERAD; VF, semantic verbal fluency (animals 1 minute) from the CERAD; Amn_MCI, amnestic mild cognitive impairment; NONAmn, non-amnestic mild cognitive impairment. LinearRegressionResults∖RegressionResults_DCN: DCN, The German Dementia Competence Network; all_MCI, mild cognitive impairment total sample; CERAD, the consortium to establish a registry for Alzheimer’s disease; bnt, Boston naming test 15- item version from the CERAD; edu, adjusted by educational level; full, adjusted by age, gender, and educational level ; unadj, unadjusted by age, gender, and educational level;cdt, clock drawing test; commands, commands item from the ADAS-Cog; conpraRECALL, constructional praxis recall from the CERAD; conpra, constructional praxis from the CERAD; idpra, ideational praxis from the ADAS-Cog; ori, orientation from the ADAS-Cog; rec, recognition from the CERAD; tmta, Trail Making Test (part A); tmtb, Trail Making Test (part B); vf, semantic verbal fluency (animals 1 minute) from the CERAD; wldr, delayed recall from the CERAD; wlir, immediate recall from the CERAD; wms_lmII, logical memory delayed recall of the story assessed according to the Wechsler memory scale; wms_lmI, logical memory immediate recall of the story from the Wechsler memory scale. [file Data_Sheet_1.ZIP › LinearRegressionResults/RegressionResults_DCN/DCN_NONamnestic_MCI_idpra_edu.txt]

"Estimate" "Std. Error" "t value" "Pr(>|t|)"
"E4_dose" -0.029509093876715 0.0457190296827436 -0.645444448000894 0.519201899062819
"E2_dose" 0.0142780551258619 0.0619049133410834 0.230644941657422 0.817769962927869
"CLU_1" -0.0353759907210517 0.0321786373027396 -1.099362610922 0.272571422196462
"CLU_2" 0.0590083988079112 0.0339776330476152 1.73668362140525 0.0835547527879574
"SORL1_1" -0.0336898889310507 0.0331696697917603 -1.01568357908162 0.31069614834795
"SORL1_2" -0.0790750785041393 0.0782677702817803 -1.01031469555671 0.313226244056467
"SORL1_3" -0.0394995782963175 0.03883473323431 -1.01711985654687 0.309983968653034
"BIN1_1" -0.00324854428440087 0.0363330564975835 -0.0894101569631756 0.928820563432426
"BIN1_2" -0.0146729031844686 0.0371381008665452 -0.395090293852001 0.693080320232644
"CR1_1" -0.0412813978886057 0.0395215340354366 -1.04452923946705 0.297151274237364
"CR1_2" -0.0442553799957102 0.0391507495788807 -1.13038397659653 0.259292272046671
"PICALM_1" 0.0282493113829992 0.037105002607232 0.761334305296432 0.447105077256098
"PICALM_2" 0.0168141592920353 0.0368837992250135 0.455868420426507 0.648841773431543
"ABCA7_1" 0.0196330865786931 0.0588611736659518 0.333549016370529 0.738972244085189
"ABCA7_2" -0.00598688586904876 0.0452395447762621 -0.13233744721919 0.894813466556715
"SCIMP" -0.00265350710933147 0.0495020714795906 -0.0536039610064701 0.957292507296458
"CD2AP" 0.0398845152213892 0.0375239889661338 1.06290712475653 0.288753175077955
"CD33" 0.0185885486018643 0.0338513126275592 0.54912342119138 0.583363131556057
"EPHA1" -0.0373543522960933 0.0428978476801148 -0.870774510055637 0.384631302297323
"MS4A" -0.00997308849137249 0.0337067637634864 -0.295877959727954 0.767544969979622
"INPP5D" 0.0228921192547749 0.0344833805157718 0.66385948571094 0.507377674039158
"TREML2" -0.0305832370122771 0.0372116758845126 -0.821872067981914 0.411914496433277
"PTK2B" -0.00545748877967447 0.0338926600879656 -0.161022733698388 0.872202493423986
"SLC24A4RIN3" -0.0436536392972392 0.0419894971041297 -1.03963234398789 0.299491638227367
"NME8" 0.0129781884895018 0.035648988333579 0.364054888965171 0.716117520559828
"FERMT2" -0.149174762541082 0.0558857775860584 -2.66927953738082 0.00808738329695634
"CASS4" -0.051378593141699 0.0614975163549491 -0.835458018258069 0.404238920639054
"rs6678275_C" -0.000213092396863373 0.0435211145031254 -0.00489629917101663 0.996097147388356
"HS3ST1" 0.022793859797966 0.036587088766587 0.623002828767902 0.533837265620117
"MEF2C" -0.0319153957022585 0.0358720857050406 -0.889700029284158 0.374462274869692
"MTHFD1L" 0.183720930232557 0.0587866644215745 3.12521440092341 0.00196552319458424
"PILRA_1" -0.0309798875493022 0.0352057235566501 -0.879967358132889 0.379702292578152
"PILRA_2" -0.0430111524163566 0.0362559604778215 -1.18631948649291 0.236595975034126
"CWPW1" -0.0430111524163566 0.0362559604778215 -1.18631948649291 0.236595975034126
"NDUFAF6" 0.0398737099200262 0.0324466981849027 1.22889884489323 0.220238160407312
"ECHDC3" -0.0106578233846411 0.0351492658979523 -0.303216101741176 0.761971441193968
"FRMD4A_1" 0.0450907150480257 0.0378059074322849 1.19268966440731 0.234011585564274
"FRMD4A_2" 0.0610079575596812 0.0637750569523373 0.956611573162152 0.33959747880378
"GAB2" -0.0267529665587919 0.0481748366803905 -0.55533071624676 0.579116667809528
"ADAMST20" -0.0189561416882655 0.0346870844104518 -0.546489911459773 0.585205200306385
"SPPL2A" -0.0361942561049555 0.0360759416592934 -1.00327959410677 0.316673343134596
"rs74615166_C" 0.160324085440708 0.14738642172274 1.08778056734633 0.277715046714555
"TOMM40" 0.0169208589422566 0.0404131894846134 0.418696449303982 0.675762447175429
