# Supplementary material for: Exploring Genetic Associations of Alzheimer’s Disease Loci With Mild Cognitive Impairment Neurocognitive Endophenotypes
Source: Front Aging Neurosci. 2018 Oct 30;10:340. doi: 10.3389/fnagi.2018.00340 (PMC6218590; doi:10.3389/fnagi.2018.00340)
Supplement: DATA SHEET S1 — LinearRegressionResults∖RegressionResults_AgeCoDe: all_MCI, mild cognitive impairment total sample; CERAD, the consortium to establish a registry for Alzheimer’s disease; DR, delayed recall from the CERAD; edu, adjusted by educational level; full, adjusted by age, gender, and educational level; unadj, unadjusted by age, gender, and educational level; IR, immediate recall from the CERAD; REC, recognition from the CERAD; VF, semantic verbal fluency (animals 1 minute) from the CERAD; Amn_MCI, amnestic mild cognitive impairment; NONAmn, non-amnestic mild cognitive impairment. LinearRegressionResults∖RegressionResults_DCN: DCN, The German Dementia Competence Network; all_MCI, mild cognitive impairment total sample; CERAD, the consortium to establish a registry for Alzheimer’s disease; bnt, Boston naming test 15- item version from the CERAD; edu, adjusted by educational level; full, adjusted by age, gender, and educational level ; unadj, unadjusted by age, gender, and educational level;cdt, clock drawing test; commands, commands item from the ADAS-Cog; conpraRECALL, constructional praxis recall from the CERAD; conpra, constructional praxis from the CERAD; idpra, ideational praxis from the ADAS-Cog; ori, orientation from the ADAS-Cog; rec, recognition from the CERAD; tmta, Trail Making Test (part A); tmtb, Trail Making Test (part B); vf, semantic verbal fluency (animals 1 minute) from the CERAD; wldr, delayed recall from the CERAD; wlir, immediate recall from the CERAD; wms_lmII, logical memory delayed recall of the story assessed according to the Wechsler memory scale; wms_lmI, logical memory immediate recall of the story from the Wechsler memory scale. [file Data_Sheet_1.ZIP › LinearRegressionResults/RegressionResults_DCN/DCN_NONamnestic_MCI_idpra_full.txt]

"Estimate" "Std. Error" "t value" "Pr(>|t|)"
"E4_dose" -0.0304386542279491 0.0460245442199113 -0.661356994270475 0.508966802114138
"E2_dose" 0.0132170952198124 0.0619836545902426 0.213235171549453 0.831310000065072
"CLU_1" -0.0382491875214066 0.0321989914610581 -1.18790017282577 0.235905188258117
"CLU_2" 0.0636832638417597 0.0340543333074359 1.87004876198396 0.0625393975798966
"SORL1_1" -0.0326527503030758 0.0332528656592115 -0.981952973247902 0.327015290035865
"SORL1_2" -0.0927923141496564 0.078540077684595 -1.18146450685084 0.238438943790779
"SORL1_3" -0.0385822668824751 0.039215393126247 -0.983855160096604 0.326051530292689
"BIN1_1" -0.00259519780170719 0.0363319782507683 -0.0714301264796201 0.943107353065632
"BIN1_2" -0.00896199655765849 0.0373506876932719 -0.239941942468514 0.810554018742279
"CR1_1" -0.0389977205285546 0.0395867770829568 -0.985119865828739 0.325431121040751
"CR1_2" -0.0403077644574019 0.0394180538724405 -1.02257114437563 0.307409351520241
"PICALM_1" 0.0270099754368473 0.0371574536948987 0.726905983887574 0.467901870681004
"PICALM_2" 0.015834442826275 0.0368584163842681 0.429601821770983 0.667821716761486
"ABCA7_1" 0.0306004860135867 0.0591198254640901 0.517601088524419 0.605152730186272
"ABCA7_2" 0.000446415399502714 0.0454230127649302 0.00982795663099164 0.992165677165961
"SCIMP" -0.00775969180844136 0.0492957703347936 -0.157410904743778 0.875046077993805
"CD2AP" 0.0374233124525825 0.0376636444108254 0.99361899354132 0.321285047943475
"CD33" 0.0167183928425205 0.0338562440047178 0.49380530339369 0.621837849791482
"EPHA1" -0.0358771390903331 0.0428533502417844 -0.837207333566907 0.403203005221563
"MS4A" -0.0072025717434796 0.0337061960481758 -0.213686876240352 0.830949588247858
"INPP5D" 0.0235708627172624 0.034479170195241 0.683626159904388 0.494834415229652
"TREML2" -0.0355604325351989 0.0371199987021009 -0.957985823776075 0.338980858224463
"PTK2B" 0.000182607606522389 0.0339964454679034 0.00537137350711537 0.99571850083546
"SLC24A4RIN3" -0.0445325771855423 0.0417630578777995 -1.06631505087215 0.287293747870831
"NME8" 0.0162830593454202 0.0354804265763221 0.458930765964541 0.646676357169414
"FERMT2" -0.147327787741419 0.055593748758792 -2.65007830971498 0.00855240974425695
"CASS4" -0.0389844081165914 0.0616606100310631 -0.632241687147629 0.527797645050832
"rs6678275_C" -0.00755260921065265 0.0434095971600526 -0.173984779974021 0.862016008654478
"HS3ST1" 0.0294845679887702 0.0365481640268542 0.806731850253984 0.420575714505164
"MEF2C" -0.0339109383710328 0.0358142353199553 -0.946856412487411 0.344611862089958
"MTHFD1L" 0.183507550027833 0.0587066684520369 3.12583825426506 0.00196291195977176
"PILRA_1" -0.0333302958810838 0.0350585022680819 -0.950705070804709 0.342657852817493
"PILRA_2" -0.0439956685583013 0.0361119391326119 -1.21831365512493 0.224235218505685
"CWPW1" -0.0439956685583013 0.0361119391326119 -1.21831365512493 0.224235218505685
"NDUFAF6" 0.0442570241939015 0.0325259537335887 1.36066799320933 0.17482477564199
"ECHDC3" -0.00616277682060996 0.0350321923321146 -0.175917532142584 0.860498900567798
"FRMD4A_1" 0.044108052557811 0.0381024047941736 1.15761860166253 0.248024157696388
"FRMD4A_2" 0.0666645359505102 0.063764625454406 1.0454783585011 0.296720023354789
"GAB2" -0.0211662045897127 0.0483179435521007 -0.438060956938066 0.661685985001478
"ADAMST20" -0.0131795759355292 0.0346762961975692 -0.380074499895784 0.704207731875721
"SPPL2A" -0.033537001803558 0.0359223135493924 -0.933598047838576 0.351397910867655
"rs74615166_C" 0.16198371127444 0.146598555051471 1.10494752978682 0.270227887381153
"TOMM40" 0.0189851270436736 0.0408205193289378 0.46508783709214 0.642236614673451
