# Supplementary material for: Exploring Genetic Associations of Alzheimer’s Disease Loci With Mild Cognitive Impairment Neurocognitive Endophenotypes
Source: Front Aging Neurosci. 2018 Oct 30;10:340. doi: 10.3389/fnagi.2018.00340 (PMC6218590; doi:10.3389/fnagi.2018.00340)
Supplement: DATA SHEET S1 — LinearRegressionResults∖RegressionResults_AgeCoDe: all_MCI, mild cognitive impairment total sample; CERAD, the consortium to establish a registry for Alzheimer’s disease; DR, delayed recall from the CERAD; edu, adjusted by educational level; full, adjusted by age, gender, and educational level; unadj, unadjusted by age, gender, and educational level; IR, immediate recall from the CERAD; REC, recognition from the CERAD; VF, semantic verbal fluency (animals 1 minute) from the CERAD; Amn_MCI, amnestic mild cognitive impairment; NONAmn, non-amnestic mild cognitive impairment. LinearRegressionResults∖RegressionResults_DCN: DCN, The German Dementia Competence Network; all_MCI, mild cognitive impairment total sample; CERAD, the consortium to establish a registry for Alzheimer’s disease; bnt, Boston naming test 15- item version from the CERAD; edu, adjusted by educational level; full, adjusted by age, gender, and educational level ; unadj, unadjusted by age, gender, and educational level;cdt, clock drawing test; commands, commands item from the ADAS-Cog; conpraRECALL, constructional praxis recall from the CERAD; conpra, constructional praxis from the CERAD; idpra, ideational praxis from the ADAS-Cog; ori, orientation from the ADAS-Cog; rec, recognition from the CERAD; tmta, Trail Making Test (part A); tmtb, Trail Making Test (part B); vf, semantic verbal fluency (animals 1 minute) from the CERAD; wldr, delayed recall from the CERAD; wlir, immediate recall from the CERAD; wms_lmII, logical memory delayed recall of the story assessed according to the Wechsler memory scale; wms_lmI, logical memory immediate recall of the story from the Wechsler memory scale. [file Data_Sheet_1.ZIP › LinearRegressionResults/RegressionResults_DCN/DCN_NONamnestic_MCI_idpra_unadj.txt]

"Estimate" "Std. Error" "t value" "Pr(>|t|)"
"E4_dose" -0.0256087321578504 0.0454774934781092 -0.563107818819814 0.573835798307087
"E2_dose" 0.012717988245495 0.0616536230049556 0.206281279600921 0.83672899987494
"CLU_1" -0.0357378439502452 0.031818154935902 -1.12319033024509 0.262322228165589
"CLU_2" 0.0564958220235245 0.0337390861640258 1.67449176746711 0.0951465461166816
"SORL1_1" -0.0316760224538896 0.0327872374521075 -0.966108306628727 0.334848177582072
"SORL1_2" -0.0830989876265462 0.0777821734072937 -1.06835517685282 0.286277251765717
"SORL1_3" -0.0356700605393505 0.0384907243221609 -0.926718350135427 0.354868034512952
"BIN1_1" -0.00374644993655208 0.0361282560243135 -0.103698610141348 0.917482500626922
"BIN1_2" -0.0137525176233635 0.0368637104041063 -0.373063847144143 0.709382186021688
"CR1_1" -0.0440779183847577 0.0390999347771386 -1.12731437113623 0.260571276828256
"CR1_2" -0.0482696442194327 0.0385983224620737 -1.25056326649589 0.212134185895792
"PICALM_1" 0.0293990621915104 0.0364648766670614 0.806229579766179 0.420792264439502
"PICALM_2" 0.0186019606649209 0.0362502949680056 0.513153360030282 0.608247241265468
"ABCA7_1" 0.0184920634920632 0.0585455416939797 0.315857757175125 0.752344949136463
"ABCA7_2" -0.0103801563763818 0.0440564244686895 -0.235610504065278 0.813906544744168
"SCIMP" -0.00460542693552413 0.0490245400399735 -0.0939412574145308 0.925228172213436
"CD2AP" 0.0472235184321045 0.0365445137972961 1.29221909187361 0.197346732403619
"CD33" 0.0175963861750185 0.0336681724198327 0.522641560569326 0.601635525105943
"EPHA1" -0.0383551307847084 0.0424941083291325 -0.902598790581363 0.367511912893331
"MS4A" -0.00890446521287648 0.0334856247824599 -0.265919040505427 0.790496561543659
"INPP5D" 0.0246746611366573 0.0340343365106277 0.724993158863322 0.469108191800622
"TREML2" -0.0351348522382333 0.036642883484805 -0.95884518075121 0.33852752237644
"PTK2B" -0.00600793280447986 0.0335586101457799 -0.179028058026872 0.858055099947221
"SLC24A4RIN3" -0.0413059163059165 0.0416524363409193 -0.991680677880004 0.32227531889605
"NME8" 0.0130344275420336 0.0351589445399785 0.370728635702144 0.711141524358763
"FERMT2" -0.144733641449769 0.0552340931649048 -2.62036784088512 0.00930028145553702
"CASS4" -0.0512197492467687 0.0611829892735673 -0.837156697554445 0.403273316381601
"rs6678275_C" 0.00053086241011534 0.0431714194177924 0.0122966170043636 0.99019839647082
"HS3ST1" 0.0202459154455112 0.0360470709975875 0.561652164384346 0.574836841990302
"MEF2C" -0.0369774402214142 0.0351794819339386 -1.05110815136084 0.294184874710142
"MTHFD1L" 0.191022121750361 0.0579498315198752 3.29633610211353 0.00110540899783341
"PILRA_1" -0.0328588112748966 0.0348547012420239 -0.942736850525032 0.346690666780081
"PILRA_2" -0.0453769130303741 0.0358522036197767 -1.26566594097283 0.206765686820584
"CWPW1" -0.0453769130303741 0.0358522036197767 -1.26566594097283 0.206765686820584
"NDUFAF6" 0.0362521514629949 0.0321487696052226 1.12763729088735 0.260512667161196
"ECHDC3" -0.0120497209538305 0.0349864163494434 -0.344411409087408 0.730815315763175
"FRMD4A_1" 0.0443876212955678 0.0375405039518231 1.1823927923965 0.238049410004117
"FRMD4A_2" 0.0625000000000001 0.063468742647742 0.984736697036547 0.325600539403656
"GAB2" -0.0309418921753724 0.0475638310104838 -0.650534061660262 0.515878844723716
"ADAMST20" -0.0148331651221824 0.0343551793771866 -0.431759210433123 0.666274245157007
"SPPL2A" -0.0303310035605959 0.0356325563808634 -0.851216040645495 0.395432637020063
"rs74615166_C" 0.156302521008404 0.146770092399383 1.06494803166767 0.287887429320741
"TOMM40" 0.0212845129121083 0.0400748724792788 0.531118668515134 0.595756096188133
