# Supplementary material for: Exploring Genetic Associations of Alzheimer’s Disease Loci With Mild Cognitive Impairment Neurocognitive Endophenotypes
Source: Front Aging Neurosci. 2018 Oct 30;10:340. doi: 10.3389/fnagi.2018.00340 (PMC6218590; doi:10.3389/fnagi.2018.00340)
Supplement: DATA SHEET S1 — LinearRegressionResults∖RegressionResults_AgeCoDe: all_MCI, mild cognitive impairment total sample; CERAD, the consortium to establish a registry for Alzheimer’s disease; DR, delayed recall from the CERAD; edu, adjusted by educational level; full, adjusted by age, gender, and educational level; unadj, unadjusted by age, gender, and educational level; IR, immediate recall from the CERAD; REC, recognition from the CERAD; VF, semantic verbal fluency (animals 1 minute) from the CERAD; Amn_MCI, amnestic mild cognitive impairment; NONAmn, non-amnestic mild cognitive impairment. LinearRegressionResults∖RegressionResults_DCN: DCN, The German Dementia Competence Network; all_MCI, mild cognitive impairment total sample; CERAD, the consortium to establish a registry for Alzheimer’s disease; bnt, Boston naming test 15- item version from the CERAD; edu, adjusted by educational level; full, adjusted by age, gender, and educational level ; unadj, unadjusted by age, gender, and educational level;cdt, clock drawing test; commands, commands item from the ADAS-Cog; conpraRECALL, constructional praxis recall from the CERAD; conpra, constructional praxis from the CERAD; idpra, ideational praxis from the ADAS-Cog; ori, orientation from the ADAS-Cog; rec, recognition from the CERAD; tmta, Trail Making Test (part A); tmtb, Trail Making Test (part B); vf, semantic verbal fluency (animals 1 minute) from the CERAD; wldr, delayed recall from the CERAD; wlir, immediate recall from the CERAD; wms_lmII, logical memory delayed recall of the story assessed according to the Wechsler memory scale; wms_lmI, logical memory immediate recall of the story from the Wechsler memory scale. [file Data_Sheet_1.ZIP › LinearRegressionResults/RegressionResults_DCN/DCN_NONamnestic_MCI_ori_edu.txt]

"Estimate" "Std. Error" "t value" "Pr(>|t|)"
"E4_dose" 0.0103796289480674 0.0606571003687744 0.171119768089189 0.86426117206092
"E2_dose" 0.047127689495149 0.0820279376670507 0.574532175689204 0.56609882932457
"CLU_1" -0.0163348153875893 0.0412075406743925 -0.396403549453758 0.692114761098857
"CLU_2" 0.0167434299647793 0.04365392330509 0.383549259656737 0.701606765558729
"SORL1_1" 0.0373887686695997 0.0422481691945518 0.884979618819109 0.376960925203841
"SORL1_2" 0.0896374536111896 0.100080063501964 0.895657441398708 0.37121340369541
"SORL1_3" 0.0227719988754566 0.0497117710059529 0.458080619834077 0.647253666225531
"BIN1_1" -0.0127490039840637 0.0464347352551287 -0.274557481894023 0.783860889231072
"BIN1_2" -0.0151854936887294 0.0474739851394337 -0.319869790668063 0.749308167982837
"CR1_1" 0.148016017473608 0.0498277953720837 2.97055120276372 0.0032332917689871
"CR1_2" 0.141560020018589 0.0494307717780776 2.86380355649982 0.0045059722208037
"PICALM_1" -0.00871180577797712 0.04747378290968 -0.183507722452865 0.854533913208585
"PICALM_2" 0.00353982300884947 0.0471615361605894 0.0750574153648441 0.940223206541898
"ABCA7_1" -0.041358223366592 0.0752095597811697 -0.549906467833719 0.582826639101846
"ABCA7_2" -0.0627197567233684 0.0577034308460577 -1.08693288776353 0.278011376548382
"SCIMP" -0.00660964498142549 0.0666899533022903 -0.0991100556251027 0.921128451316786
"CD2AP" -0.0318100883503745 0.0480239183322368 -0.66238011089198 0.508280363935523
"CD33" -0.0322769640479361 0.0432483384009726 -0.746316858434733 0.456108948406791
"EPHA1" -0.0263879369431119 0.0548835021830353 -0.480799072462772 0.631038838152633
"MS4A" -0.0235343781330801 0.0430670937318726 -0.546458469652042 0.585190714283888
"INPP5D" -0.00230830823452927 0.046496919502458 -0.0496443261022324 0.960444533653868
"TREML2" 0.0552310143388212 0.0500800920960318 1.10285368950425 0.271126380674501
"PTK2B" -0.0441542831108658 0.0455801812574323 -0.968716707410329 0.333600865392195
"SLC24A4RIN3" 0.000448189315166802 0.0566889514066226 0.00790611404949083 0.993698056868745
"NME8" 0.0314602160766458 0.0479996926840768 0.655425364568683 0.512782473933461
"FERMT2" -0.0152407093069454 0.0763258294981032 -0.199679576457458 0.841889704865501
"CASS4" 0.117551063943255 0.0826384516177657 1.42247418292605 0.15610596292884
"rs6678275_C" -0.0540295772246848 0.0585357925279494 -0.923017779231178 0.356867061080329
"HS3ST1" 0.030282462868067 0.0492923886211562 0.614343587623787 0.539533896359241
"MEF2C" 0.00664737680933176 0.0484009582415616 0.137339776955566 0.890870185182882
"MTHFD1L" -0.00232558139534867 0.0764533689478857 -0.0304182984654855 0.975755356324085
"PILRA_1" -0.00726593750874154 0.0474998450367406 -0.152967604486318 0.878544322427814
"PILRA_2" -0.00565799256505571 0.0489780536626376 -0.115520976068754 0.908122757151049
"CWPW1" -0.00565799256505571 0.0489780536626376 -0.115520976068754 0.908122757151049
"NDUFAF6" -0.0762952924181269 0.0435819410319135 -1.75061712745329 0.0812097490009841
"ECHDC3" 0.0684728653068036 0.0471690380076261 1.45164854317642 0.147823728118947
"FRMD4A_1" 0.0158751334044824 0.0484374890267143 0.327744763889947 0.743352229977785
"FRMD4A_2" -0.0888594164456223 0.0814761431580397 -1.09061883640296 0.276388423785715
"GAB2" 0.0290183387270772 0.0615859660597534 0.471184274334875 0.637880016528937
"ADAMST20" -0.0441632362656918 0.0466773202566498 -0.94613906759997 0.344969837335629
"SPPL2A" 0.000540212777685836 0.0486981694570517 0.0110930818079777 0.991157822662629
"rs74615166_C" -0.0384237662656516 0.199007829417675 -0.193076656220436 0.847052025950062
"TOMM40" 0.0817209196448895 0.0514380702901154 1.58872444444311 0.113263332582474
