# Supplementary material for: Exploring Genetic Associations of Alzheimer’s Disease Loci With Mild Cognitive Impairment Neurocognitive Endophenotypes
Source: Front Aging Neurosci. 2018 Oct 30;10:340. doi: 10.3389/fnagi.2018.00340 (PMC6218590; doi:10.3389/fnagi.2018.00340)
Supplement: DATA SHEET S1 — LinearRegressionResults∖RegressionResults_AgeCoDe: all_MCI, mild cognitive impairment total sample; CERAD, the consortium to establish a registry for Alzheimer’s disease; DR, delayed recall from the CERAD; edu, adjusted by educational level; full, adjusted by age, gender, and educational level; unadj, unadjusted by age, gender, and educational level; IR, immediate recall from the CERAD; REC, recognition from the CERAD; VF, semantic verbal fluency (animals 1 minute) from the CERAD; Amn_MCI, amnestic mild cognitive impairment; NONAmn, non-amnestic mild cognitive impairment. LinearRegressionResults∖RegressionResults_DCN: DCN, The German Dementia Competence Network; all_MCI, mild cognitive impairment total sample; CERAD, the consortium to establish a registry for Alzheimer’s disease; bnt, Boston naming test 15- item version from the CERAD; edu, adjusted by educational level; full, adjusted by age, gender, and educational level ; unadj, unadjusted by age, gender, and educational level;cdt, clock drawing test; commands, commands item from the ADAS-Cog; conpraRECALL, constructional praxis recall from the CERAD; conpra, constructional praxis from the CERAD; idpra, ideational praxis from the ADAS-Cog; ori, orientation from the ADAS-Cog; rec, recognition from the CERAD; tmta, Trail Making Test (part A); tmtb, Trail Making Test (part B); vf, semantic verbal fluency (animals 1 minute) from the CERAD; wldr, delayed recall from the CERAD; wlir, immediate recall from the CERAD; wms_lmII, logical memory delayed recall of the story assessed according to the Wechsler memory scale; wms_lmI, logical memory immediate recall of the story from the Wechsler memory scale. [file Data_Sheet_1.ZIP › LinearRegressionResults/RegressionResults_DCN/DCN_NONamnestic_MCI_ori_full.txt]

"Estimate" "Std. Error" "t value" "Pr(>|t|)"
"E4_dose" -0.00587196628120102 0.0604761810730181 -0.0970955205341305 0.922725055323965
"E2_dose" 0.0540840786506343 0.0813179453332778 0.665094013737967 0.506577627472502
"CLU_1" -0.0120820484281607 0.0409886975178892 -0.294765366059452 0.768397150891999
"CLU_2" 0.0102804908421784 0.0435311100818276 0.236164224226159 0.813481037578797
"SORL1_1" 0.0452090740709647 0.0420805117363236 1.07434706008911 0.283640739270409
"SORL1_2" 0.0804048012612993 0.0999096303418481 0.804775285287198 0.421644578830331
"SORL1_3" 0.0415742034142923 0.0498423255840036 0.834114438424901 0.404940452535566
"BIN1_1" -0.00692278523633566 0.0461532966367067 -0.149995465997326 0.88087814393063
"BIN1_2" -0.00697682613401723 0.0474519874212199 -0.147029165966972 0.883216731120597
"CR1_1" 0.140783327981145 0.0496577182699582 2.83507444332809 0.0049214782795651
"CR1_2" 0.130997773140174 0.049544500863407 2.64404264564763 0.00866276849672097
"PICALM_1" -0.000539270939792 0.0472487248446183 -0.011413449602406 0.990901857987419
"PICALM_2" 0.00728968663821174 0.0468371699407737 0.155638921980761 0.876431825703564
"ABCA7_1" -0.0382974496698552 0.0751046429958393 -0.509921199838161 0.610515663919039
"ABCA7_2" -0.054748892070475 0.0576091456546158 -0.950350702971906 0.342768545883472
"SCIMP" -0.0114555375568799 0.0662139119395439 -0.173008016311425 0.862782911574332
"CD2AP" -0.0426730262578907 0.0478697375692755 -0.891440572368623 0.373474994574057
"CD33" -0.0280114718823829 0.0429955745631156 -0.651496628827771 0.515270020884964
"EPHA1" -0.0274664823001557 0.0544834212238905 -0.504125506129411 0.614576830272554
"MS4A" -0.0245965238157576 0.0427969232377931 -0.57472645122388 0.565946179433375
"INPP5D" 0.0100564105910856 0.0463510665264807 0.216961794942524 0.82841228458988
"TREML2" 0.0474422088398735 0.049861176263186 0.951485953509314 0.342262260580253
"PTK2B" -0.0569712765850217 0.0455242442666038 -1.2514491454571 0.21192198637345
"SLC24A4RIN3" 0.00367636705805987 0.0562215114367697 0.065390754608128 0.947914321627727
"NME8" 0.0336814684703397 0.0476305654015542 0.707139799546463 0.480127859247101
"FERMT2" -0.0183453264417866 0.0756906437161644 -0.24237244580163 0.808687170140205
"CASS4" 0.103818771463457 0.0826319384581264 1.25640004822187 0.210125254888954
"rs6678275_C" -0.0574867820834179 0.0582000208530206 -0.987745042713921 0.324217505562113
"HS3ST1" 0.02336236417783 0.0491328587220176 0.475493687635985 0.634843788925991
"MEF2C" -0.00428850330853943 0.0481901209732466 -0.0889913372684882 0.929158921500327
"MTHFD1L" 0.000939827777117602 0.0758920286473153 0.0123837482522066 0.990128430140889
"PILRA_1" -0.00146188403312235 0.0471745605395967 -0.0309888214410667 0.975302790342542
"PILRA_2" 0.00151889739744659 0.0486473526304316 0.0312226116184672 0.975116526766809
"CWPW1" 0.00151889739744659 0.0486473526304316 0.0312226116184672 0.975116526766809
"NDUFAF6" -0.0910053131566141 0.0434747334907279 -2.09329203078435 0.0373150979883317
"ECHDC3" 0.0656108077416606 0.0468780469003636 1.3996062566581 0.162851373057509
"FRMD4A_1" 0.000136003887216951 0.0485216310571423 0.00280295373947309 0.997765601616079
"FRMD4A_2" -0.0845856144190304 0.0810045321227289 -1.04420841899162 0.297305997040307
"GAB2" 0.0209170610455218 0.0613897242451319 0.34072576970698 0.733570188410801
"ADAMST20" -0.0368211555323829 0.046533480333606 -0.791283077655189 0.429517088687796
"SPPL2A" 0.00450882414165857 0.0483331080454172 0.0932864515441829 0.925749535001756
"rs74615166_C" -0.0259206583479029 0.197378665458682 -0.131324519231431 0.895622553731712
"TOMM40" 0.0642356190637666 0.0517324010808411 1.24169026996035 0.215408849708337
