# Supplementary material for: Exploring Genetic Associations of Alzheimer’s Disease Loci With Mild Cognitive Impairment Neurocognitive Endophenotypes
Source: Front Aging Neurosci. 2018 Oct 30;10:340. doi: 10.3389/fnagi.2018.00340 (PMC6218590; doi:10.3389/fnagi.2018.00340)
Supplement: DATA SHEET S1 — LinearRegressionResults∖RegressionResults_AgeCoDe: all_MCI, mild cognitive impairment total sample; CERAD, the consortium to establish a registry for Alzheimer’s disease; DR, delayed recall from the CERAD; edu, adjusted by educational level; full, adjusted by age, gender, and educational level; unadj, unadjusted by age, gender, and educational level; IR, immediate recall from the CERAD; REC, recognition from the CERAD; VF, semantic verbal fluency (animals 1 minute) from the CERAD; Amn_MCI, amnestic mild cognitive impairment; NONAmn, non-amnestic mild cognitive impairment. LinearRegressionResults∖RegressionResults_DCN: DCN, The German Dementia Competence Network; all_MCI, mild cognitive impairment total sample; CERAD, the consortium to establish a registry for Alzheimer’s disease; bnt, Boston naming test 15- item version from the CERAD; edu, adjusted by educational level; full, adjusted by age, gender, and educational level ; unadj, unadjusted by age, gender, and educational level;cdt, clock drawing test; commands, commands item from the ADAS-Cog; conpraRECALL, constructional praxis recall from the CERAD; conpra, constructional praxis from the CERAD; idpra, ideational praxis from the ADAS-Cog; ori, orientation from the ADAS-Cog; rec, recognition from the CERAD; tmta, Trail Making Test (part A); tmtb, Trail Making Test (part B); vf, semantic verbal fluency (animals 1 minute) from the CERAD; wldr, delayed recall from the CERAD; wlir, immediate recall from the CERAD; wms_lmII, logical memory delayed recall of the story assessed according to the Wechsler memory scale; wms_lmI, logical memory immediate recall of the story from the Wechsler memory scale. [file Data_Sheet_1.ZIP › LinearRegressionResults/RegressionResults_DCN/DCN_NONamnestic_MCI_ori_unadj.txt]

"Estimate" "Std. Error" "t value" "Pr(>|t|)"
"E4_dose" 0.0174223341729638 0.0605664672863287 0.287656436862985 0.773833721260274
"E2_dose" 0.0427786877348486 0.0820381844374507 0.521448494115138 0.602488250313761
"CLU_1" -0.0173388616660384 0.040873321188028 -0.424209757417927 0.671739748041604
"CLU_2" 0.0128000425781043 0.0434660076483098 0.294483971973487 0.768605536942795
"SORL1_1" 0.0394947874899761 0.0418456105892136 0.943821512791035 0.346098449163296
"SORL1_2" 0.0802868391451055 0.0998132736778039 0.804370362646059 0.421863102296268
"SORL1_3" 0.0285498073747938 0.0493955849163114 0.577982980121896 0.563738487485366
"BIN1_1" -0.0129312949422925 0.0463150865464972 -0.279202650939892 0.78029469033072
"BIN1_2" -0.0132804632426988 0.0472686264979709 -0.280957248530775 0.778949948682757
"CR1_1" 0.139591923787858 0.049549005439089 2.81724976214628 0.00518719649388779
"CR1_2" 0.12937790415424 0.0490212011752031 2.63922345949541 0.00877349969148423
"PICALM_1" -0.00413376110562662 0.0468056033967486 -0.0883176544181413 0.929687115717003
"PICALM_2" 0.00834195944711703 0.0464962010619929 0.179411634855819 0.857743795326016
"ABCA7_1" -0.0441269841269839 0.0750293497277852 -0.588129635763624 0.556917657421595
"ABCA7_2" -0.0665947694796446 0.0563511739960755 -1.18178140324605 0.23829157974414
"SCIMP" -0.00970873786407776 0.0661765897477514 -0.146709552442715 0.88347496961408
"CD2AP" -0.0139057396173589 0.0469863567712982 -0.29595270995459 0.767485568296972
"CD33" -0.0332492908919004 0.0431419142926006 -0.770695770855098 0.441534782438147
"EPHA1" -0.0279175050301812 0.0545358848069437 -0.511910737838191 0.609115550248914
"MS4A" -0.0217289719626169 0.0429182947827255 -0.506286935970315 0.613052215052193
"INPP5D" 0.00147266552459968 0.0459892612841929 0.0320219434597844 0.974479119352069
"TREML2" 0.045881162555389 0.049469825879942 0.927457530712515 0.354549181752766
"PTK2B" -0.0450886607559491 0.0452171656284726 -0.997158051135282 0.319614915845008
"SLC24A4RIN3" 0.00360750360750378 0.0563323979316211 0.0640395889392589 0.94898791161918
"NME8" 0.0316733386709363 0.0474329315106325 0.66774997163809 0.504885483584117
"FERMT2" -0.0114327414254439 0.0755352676094986 -0.151356337076195 0.879812000375283
"CASS4" 0.116726601224609 0.082384694020406 1.41684814894981 0.157724405312227
"rs6678275_C" -0.0523623377250133 0.058186550603217 -0.899904482774379 0.369003809357363
"HS3ST1" 0.0265790803436079 0.0486615255337478 0.546203187262898 0.585394651528339
"MEF2C" -0.00286422295883893 0.0475892271815434 -0.0601863725988341 0.952053434920126
"MTHFD1L" 0.0166316809300824 0.0757147976344579 0.21966222521492 0.826293709591577
"PILRA_1" -0.0112685836936965 0.0471255119057543 -0.239118541910641 0.811202043702706
"PILRA_2" -0.0108837614279495 0.0485410440080741 -0.22421770380833 0.8227640025416
"CWPW1" -0.0108837614279495 0.0485410440080741 -0.22421770380833 0.8227640025416
"NDUFAF6" -0.080303356282272 0.0432176001886136 -1.8581169692858 0.0642826520040574
"ECHDC3" 0.0662100456621006 0.0470601208676553 1.40692468360418 0.160643940330431
"FRMD4A_1" 0.0152439024390244 0.0482423046236153 0.315986198378307 0.752247559660263
"FRMD4A_2" -0.0866392215568852 0.0813505739721014 -1.06501057492966 0.287785409320955
"GAB2" 0.0210299979022447 0.0610153679114955 0.344667230930235 0.730602375338389
"ADAMST20" -0.036792366272135 0.0463365176209092 -0.794025277711689 0.427904817210059
"SPPL2A" 0.00936304892522739 0.0481638489895626 0.194399931103023 0.846014550595702
"rs74615166_C" -0.0453781512605046 0.198536578604698 -0.228563177523352 0.819388113203356
"TOMM40" 0.0884125920964502 0.0511351458107163 1.7289985330974 0.0849076626530988
