# Supplementary material for: Exploring Genetic Associations of Alzheimer’s Disease Loci With Mild Cognitive Impairment Neurocognitive Endophenotypes
Source: Front Aging Neurosci. 2018 Oct 30;10:340. doi: 10.3389/fnagi.2018.00340 (PMC6218590; doi:10.3389/fnagi.2018.00340)
Supplement: DATA SHEET S1 — LinearRegressionResults∖RegressionResults_AgeCoDe: all_MCI, mild cognitive impairment total sample; CERAD, the consortium to establish a registry for Alzheimer’s disease; DR, delayed recall from the CERAD; edu, adjusted by educational level; full, adjusted by age, gender, and educational level; unadj, unadjusted by age, gender, and educational level; IR, immediate recall from the CERAD; REC, recognition from the CERAD; VF, semantic verbal fluency (animals 1 minute) from the CERAD; Amn_MCI, amnestic mild cognitive impairment; NONAmn, non-amnestic mild cognitive impairment. LinearRegressionResults∖RegressionResults_DCN: DCN, The German Dementia Competence Network; all_MCI, mild cognitive impairment total sample; CERAD, the consortium to establish a registry for Alzheimer’s disease; bnt, Boston naming test 15- item version from the CERAD; edu, adjusted by educational level; full, adjusted by age, gender, and educational level ; unadj, unadjusted by age, gender, and educational level;cdt, clock drawing test; commands, commands item from the ADAS-Cog; conpraRECALL, constructional praxis recall from the CERAD; conpra, constructional praxis from the CERAD; idpra, ideational praxis from the ADAS-Cog; ori, orientation from the ADAS-Cog; rec, recognition from the CERAD; tmta, Trail Making Test (part A); tmtb, Trail Making Test (part B); vf, semantic verbal fluency (animals 1 minute) from the CERAD; wldr, delayed recall from the CERAD; wlir, immediate recall from the CERAD; wms_lmII, logical memory delayed recall of the story assessed according to the Wechsler memory scale; wms_lmI, logical memory immediate recall of the story from the Wechsler memory scale. [file Data_Sheet_1.ZIP › LinearRegressionResults/RegressionResults_DCN/DCN_NONamnestic_MCI_rec_edu.txt]

"Estimate" "Std. Error" "t value" "Pr(>|t|)"
"E4_dose" 0.157640815690182 0.583130663077419 0.270335322204199 0.787107298849944
"E2_dose" 0.822711471610673 0.79340918681162 1.03693212189388 0.300688441696876
"CLU_1" 0.183216194723751 0.418432360106187 0.437863349472435 0.661817005051679
"CLU_2" -1.01782478036054 0.43363708651659 -2.34718111528867 0.0195956247970651
"SORL1_1" -0.481014412223822 0.419846396001367 -1.14569141668244 0.252908132173519
"SORL1_2" -1.44460117978968 1.00025877156659 -1.44422745478868 0.149765779475569
"SORL1_3" 0.626607475101245 0.4994943143134 1.25448369910391 0.210686928433979
"BIN1_1" -0.256681552976734 0.467311990424506 -0.549272345320231 0.583245670660927
"BIN1_2" 0.276652968619713 0.478887062935765 0.577699816995936 0.563919749921994
"CR1_1" -0.468675622785221 0.508937459179593 -0.920890404767465 0.357881061089257
"CR1_2" -0.436418584247711 0.503878211487302 -0.866119181775156 0.387148273758967
"PICALM_1" 0.561450291425954 0.467583279387066 1.20074929146725 0.230838547259407
"PICALM_2" 0.377900959637257 0.470141578780772 0.80380246439227 0.422176316018121
"ABCA7_1" 0.839925267137212 0.737526729890334 1.1388404421113 0.25571939414337
"ABCA7_2" 0.908183773383755 0.578102331297984 1.57097407191674 0.117290451599321
"SCIMP" -0.0663967854249433 0.651864792073219 -0.101856682907773 0.918946883938005
"CD2AP" 0.0738602863903945 0.46977717900557 0.157224083440458 0.875179185479189
"CD33" 0.0672158420092059 0.437818583613137 0.153524415191564 0.878092628149839
"EPHA1" -0.429064432279145 0.547968878628885 -0.783008760192258 0.434267592001793
"MS4A" 0.088159961048664 0.43427641060419 0.203004259259698 0.839275549015833
"INPP5D" -0.312645577036761 0.45080164175804 -0.693532472103481 0.488578340636544
"TREML2" 0.157900061594876 0.488621096747237 0.323154408694222 0.746831247261959
"PTK2B" 0.500378919359038 0.43931063645781 1.13900934289601 0.255720133261149
"SLC24A4RIN3" -0.430348548362027 0.539799845442259 -0.797237257467981 0.42602164136234
"NME8" 0.139891733633109 0.467552215274436 0.299200237028067 0.765020028433671
"FERMT2" 0.0991914297119265 0.747543014121726 0.132689929325959 0.894538551655949
"CASS4" 1.31591923733575 0.794923264229975 1.65540410823232 0.0990174108017846
"rs6678275_C" 0.574079832738944 0.56339339189302 1.01896799110479 0.30914056745626
"HS3ST1" -0.0906489473337977 0.482783812007837 -0.18776302162411 0.851205038294871
"MEF2C" 0.116571038005654 0.465306345313347 0.25052535642331 0.802373768178691
"MTHFD1L" -0.420761294433345 0.749069065277018 -0.56171228253531 0.574750440124265
"PILRA_1" 0.0965412570563503 0.468052829698232 0.206261453688024 0.836743879271953
"PILRA_2" 0.141901589622785 0.4825133491644 0.294088422358729 0.768918830502049
"CWPW1" 0.141901589622785 0.4825133491644 0.294088422358729 0.768918830502049
"NDUFAF6" -0.07779936867507 0.427587720723185 -0.181949492243339 0.855760423049522
"ECHDC3" -0.743560119552304 0.454402139420515 -1.63634819259554 0.102944894831975
"FRMD4A_1" 0.491122030667448 0.487544768376111 1.00733730012785 0.314621233802498
"FRMD4A_2" -0.517249982088563 0.838375687471672 -0.616966820267006 0.537745739462957
"GAB2" 0.296032699294157 0.608331647626526 0.48663044319519 0.626891648796204
"ADAMST20" 0.310165454322909 0.447349979820601 0.693339596097207 0.488699149499799
"SPPL2A" -0.158182378960696 0.475752454773478 -0.332488834000892 0.739781058582839
"rs74615166_C" -2.20329143318695 1.73806654459426 -1.26766805335482 0.20602091964115
"TOMM40" 0.0173866823776384 0.520566663720793 0.033399530913804 0.973379199889676
