# Supplementary material for: Exploring Genetic Associations of Alzheimer’s Disease Loci With Mild Cognitive Impairment Neurocognitive Endophenotypes
Source: Front Aging Neurosci. 2018 Oct 30;10:340. doi: 10.3389/fnagi.2018.00340 (PMC6218590; doi:10.3389/fnagi.2018.00340)
Supplement: DATA SHEET S1 — LinearRegressionResults∖RegressionResults_AgeCoDe: all_MCI, mild cognitive impairment total sample; CERAD, the consortium to establish a registry for Alzheimer’s disease; DR, delayed recall from the CERAD; edu, adjusted by educational level; full, adjusted by age, gender, and educational level; unadj, unadjusted by age, gender, and educational level; IR, immediate recall from the CERAD; REC, recognition from the CERAD; VF, semantic verbal fluency (animals 1 minute) from the CERAD; Amn_MCI, amnestic mild cognitive impairment; NONAmn, non-amnestic mild cognitive impairment. LinearRegressionResults∖RegressionResults_DCN: DCN, The German Dementia Competence Network; all_MCI, mild cognitive impairment total sample; CERAD, the consortium to establish a registry for Alzheimer’s disease; bnt, Boston naming test 15- item version from the CERAD; edu, adjusted by educational level; full, adjusted by age, gender, and educational level ; unadj, unadjusted by age, gender, and educational level;cdt, clock drawing test; commands, commands item from the ADAS-Cog; conpraRECALL, constructional praxis recall from the CERAD; conpra, constructional praxis from the CERAD; idpra, ideational praxis from the ADAS-Cog; ori, orientation from the ADAS-Cog; rec, recognition from the CERAD; tmta, Trail Making Test (part A); tmtb, Trail Making Test (part B); vf, semantic verbal fluency (animals 1 minute) from the CERAD; wldr, delayed recall from the CERAD; wlir, immediate recall from the CERAD; wms_lmII, logical memory delayed recall of the story assessed according to the Wechsler memory scale; wms_lmI, logical memory immediate recall of the story from the Wechsler memory scale. [file Data_Sheet_1.ZIP › LinearRegressionResults/RegressionResults_DCN/DCN_NONamnestic_MCI_rec_full.txt]

"Estimate" "Std. Error" "t value" "Pr(>|t|)"
"E4_dose" 0.265323343614287 0.572087065794502 0.463781405800202 0.643178038491938
"E2_dose" 0.869957668537745 0.774220904940821 1.12365561687364 0.262157217866648
"CLU_1" 0.251183922473473 0.411462679820385 0.610465869184349 0.542043173110006
"CLU_2" -1.15061786956659 0.426473031659373 -2.69798506388465 0.00739203996449123
"SORL1_1" -0.526345985985096 0.411524034947117 -1.27901639099338 0.201965589905823
"SORL1_2" -1.09879875308016 0.9880597860644 -1.11207719267359 0.267042152054278
"SORL1_3" 0.58416600081391 0.495494438681464 1.1789557161699 0.239399114956227
"BIN1_1" -0.316401232051706 0.459394695165405 -0.688735058069806 0.491550281625595
"BIN1_2" 0.077012176398527 0.474712715041549 0.162229015483157 0.871240468535261
"CR1_1" -0.549019621659826 0.500740062326258 -1.09641641036125 0.27382216350973
"CR1_2" -0.574100934668793 0.497737841589126 -1.15342030824071 0.249704300814772
"PICALM_1" 0.571997977784435 0.4606467181113 1.24172810810351 0.21535781746517
"PICALM_2" 0.396639995830793 0.46157527928443 0.85931810829578 0.390887237261928
"ABCA7_1" 0.62670263450038 0.726954674147538 0.862093135635013 0.389361057877214
"ABCA7_2" 0.725981475933577 0.571134996284503 1.27112062937208 0.20472220788905
"SCIMP" 0.0912318432461751 0.642291934591094 0.142041084953459 0.887155481363555
"CD2AP" 0.176124398091875 0.463642189201949 0.379871379684045 0.704324808505676
"CD33" 0.137405755219152 0.43037059211579 0.319273104938786 0.749753315414278
"EPHA1" -0.476239651083084 0.537727043822428 -0.885653151639424 0.3765511014782
"MS4A" 0.0390903236824217 0.42635802775499 0.091684268004179 0.927013306219612
"INPP5D" -0.332302856859004 0.445018234305894 -0.746717395473256 0.455896135470658
"TREML2" 0.231820247186952 0.481105311181716 0.481849278731808 0.630310716316827
"PTK2B" 0.414373910091578 0.435258751301976 0.952017412291134 0.341955660178844
"SLC24A4RIN3" -0.423909844020999 0.530595074560181 -0.798932866786193 0.425044803494032
"NME8" 0.0689555222367129 0.45998924257565 0.149906814886812 0.880952164728868
"FERMT2" 0.0701892481877702 0.734758879354502 0.0955269138760631 0.923968510364768
"CASS4" 1.08565078850689 0.790845490863125 1.37277230641097 0.170983738663022
"rs6678275_C" 0.728179026065072 0.554740213735016 1.31264871021754 0.190437025013216
"HS3ST1" -0.189089827819309 0.476391604854627 -0.396920990824367 0.691745195963355
"MEF2C" 0.161955720266129 0.459300287290118 0.352614019080353 0.724658113630729
"MTHFD1L" -0.397288065203309 0.735055923821583 -0.540486855935795 0.589283452278124
"PILRA_1" 0.123280187338567 0.460565413595201 0.267671396287087 0.789160484530776
"PILRA_2" 0.139557254895276 0.474887720641375 0.293874212428134 0.769084060686053
"CWPW1" 0.139557254895276 0.474887720641375 0.293874212428134 0.769084060686053
"NDUFAF6" -0.135862214460127 0.424763728607784 -0.319853615809975 0.749331329662494
"ECHDC3" -0.82850805976157 0.446975287208352 -1.85358806956898 0.0649094128006899
"FRMD4A_1" 0.559293696474137 0.481876816537727 1.16065699215963 0.24675269276315
"FRMD4A_2" -0.638233344819716 0.823047607563516 -0.775451309200802 0.438715980417516
"GAB2" 0.166314646753986 0.600531092349855 0.276945938141526 0.782022373282724
"ADAMST20" 0.213794813921354 0.441406855347093 0.484348648716024 0.628538514666435
"SPPL2A" -0.23059599523958 0.467924519155363 -0.492805967201338 0.622557771793797
"rs74615166_C" -2.10781976252232 1.70934196200839 -1.23311766128162 0.21862458965738
"TOMM40" -0.000719055987158913 0.516352893104412 -0.00139256697650285 0.998889866896141
