# Supplementary material for: Exploring Genetic Associations of Alzheimer’s Disease Loci With Mild Cognitive Impairment Neurocognitive Endophenotypes
Source: Front Aging Neurosci. 2018 Oct 30;10:340. doi: 10.3389/fnagi.2018.00340 (PMC6218590; doi:10.3389/fnagi.2018.00340)
Supplement: DATA SHEET S1 — LinearRegressionResults∖RegressionResults_AgeCoDe: all_MCI, mild cognitive impairment total sample; CERAD, the consortium to establish a registry for Alzheimer’s disease; DR, delayed recall from the CERAD; edu, adjusted by educational level; full, adjusted by age, gender, and educational level; unadj, unadjusted by age, gender, and educational level; IR, immediate recall from the CERAD; REC, recognition from the CERAD; VF, semantic verbal fluency (animals 1 minute) from the CERAD; Amn_MCI, amnestic mild cognitive impairment; NONAmn, non-amnestic mild cognitive impairment. LinearRegressionResults∖RegressionResults_DCN: DCN, The German Dementia Competence Network; all_MCI, mild cognitive impairment total sample; CERAD, the consortium to establish a registry for Alzheimer’s disease; bnt, Boston naming test 15- item version from the CERAD; edu, adjusted by educational level; full, adjusted by age, gender, and educational level ; unadj, unadjusted by age, gender, and educational level;cdt, clock drawing test; commands, commands item from the ADAS-Cog; conpraRECALL, constructional praxis recall from the CERAD; conpra, constructional praxis from the CERAD; idpra, ideational praxis from the ADAS-Cog; ori, orientation from the ADAS-Cog; rec, recognition from the CERAD; tmta, Trail Making Test (part A); tmtb, Trail Making Test (part B); vf, semantic verbal fluency (animals 1 minute) from the CERAD; wldr, delayed recall from the CERAD; wlir, immediate recall from the CERAD; wms_lmII, logical memory delayed recall of the story assessed according to the Wechsler memory scale; wms_lmI, logical memory immediate recall of the story from the Wechsler memory scale. [file Data_Sheet_1.ZIP › LinearRegressionResults/RegressionResults_DCN/DCN_NONamnestic_MCI_rec_unadj.txt]

"Estimate" "Std. Error" "t value" "Pr(>|t|)"
"E4_dose" 0.173311912759855 0.583838203688897 0.296849215527193 0.766804903002237
"E2_dose" 0.845428156748922 0.795455900673015 1.06282215775083 0.288791643423542
"CLU_1" 0.32554331980175 0.418640438353173 0.777620339502691 0.43742677398522
"CLU_2" -1.0828285325751 0.436114583845986 -2.48289915697362 0.013593412983003
"SORL1_1" -0.472314638783228 0.421629173536979 -1.12021337333244 0.263572611781224
"SORL1_2" -1.3949843260188 1.00961017723162 -1.38170588755739 0.168118231102909
"SORL1_3" 0.588235294117649 0.502128325498512 1.17148398974236 0.242359303503173
"BIN1_1" -0.303595658073267 0.470875942339556 -0.644746589865786 0.519597619616192
"BIN1_2" 0.311502541671591 0.481469978391989 0.646982274392156 0.5181516726422
"CR1_1" -0.364481001698362 0.511000515859055 -0.71326934198026 0.476248754826165
"CR1_2" -0.332229150428685 0.504694792484539 -0.658277349748684 0.510878593028707
"PICALM_1" 0.401184853531358 0.46248578391771 0.867453373664651 0.386405948190216
"PICALM_2" 0.229729729729732 0.465237413243871 0.493790316922149 0.621825486216498
"ABCA7_1" 0.88895952532316 0.743057462243785 1.19635367450426 0.232529066523263
"ABCA7_2" 0.686463394203387 0.572164860363525 1.19976503584516 0.231203158686174
"SCIMP" -0.132885597841727 0.651717849637368 -0.203900503746625 0.83858372184073
"CD2AP" -0.0545506747057622 0.466481970704835 -0.116940585342105 0.906987802682732
"CD33" 0.0219575735020415 0.441457072142782 0.0497388645184955 0.960364490298463
"EPHA1" -0.443830428565905 0.550338238343949 -0.806468454566154 0.420629124704099
"MS4A" 0.038402457757295 0.437626170901965 0.0877517395226753 0.930134144467431
"INPP5D" -0.42400088564151 0.451836674347441 -0.938394136009139 0.34887441109283
"TREML2" 0.233118971061082 0.48760342821633 0.478091329082405 0.632969216136219
"PTK2B" 0.610007125326571 0.44037575950185 1.38519687372576 0.167127221435036
"SLC24A4RIN3" -0.308701024353323 0.542787196878614 -0.568733061738668 0.570006582032312
"NME8" 0.0669537517697227 0.467183481694384 0.143313611018297 0.886148618823888
"FERMT2" -0.0781013042159416 0.749085166831659 -0.104262249039425 0.917038072647333
"CASS4" 1.37767637767639 0.801506745556035 1.71885811980365 0.0867779818497523
"rs6678275_C" 0.68073890123297 0.566316403473261 1.20204694241231 0.230390800155988
"HS3ST1" -0.145472273770938 0.482381892912044 -0.301570759409625 0.763209731786636
"MEF2C" 0.0190600902080512 0.464055392760037 0.0410728773017559 0.967267929355961
"MTHFD1L" -0.35007173601148 0.750371960515471 -0.466530939896791 0.641183374159643
"PILRA_1" 0.107515626401878 0.470407234217341 0.228558615984641 0.819383732732058
"PILRA_2" 0.149582817803992 0.484454790307961 0.308765277579161 0.757736441278771
"CWPW1" 0.149582817803992 0.484454790307961 0.308765277579161 0.757736441278771
"NDUFAF6" 0.00496968492197282 0.428823589166071 0.011589112743628 0.990761928369206
"ECHDC3" -0.678404897445439 0.458268216891369 -1.48036645885537 0.139932823366442
"FRMD4A_1" 0.526825518831668 0.49046136562081 1.07414274754308 0.283645521164243
"FRMD4A_2" -0.457531247148982 0.846111020277865 -0.540746115088689 0.589094832666619
"GAB2" 0.454803328290471 0.608806733381131 0.747040568629439 0.455640174781114
"ADAMST20" 0.365043042388602 0.448456842792101 0.813998154461949 0.416358039459057
"SPPL2A" -0.131449932589757 0.476123963652725 -0.276083420757277 0.782693641773671
"rs74615166_C" -2.14046121593289 1.75672252537438 -1.21844012643757 0.224112525048872
"TOMM40" 0.0904906370959287 0.523336095740918 0.172911132697269 0.86284107384605
