# Supplementary material for: Exploring Genetic Associations of Alzheimer’s Disease Loci With Mild Cognitive Impairment Neurocognitive Endophenotypes
Source: Front Aging Neurosci. 2018 Oct 30;10:340. doi: 10.3389/fnagi.2018.00340 (PMC6218590; doi:10.3389/fnagi.2018.00340)
Supplement: DATA SHEET S1 — LinearRegressionResults∖RegressionResults_AgeCoDe: all_MCI, mild cognitive impairment total sample; CERAD, the consortium to establish a registry for Alzheimer’s disease; DR, delayed recall from the CERAD; edu, adjusted by educational level; full, adjusted by age, gender, and educational level; unadj, unadjusted by age, gender, and educational level; IR, immediate recall from the CERAD; REC, recognition from the CERAD; VF, semantic verbal fluency (animals 1 minute) from the CERAD; Amn_MCI, amnestic mild cognitive impairment; NONAmn, non-amnestic mild cognitive impairment. LinearRegressionResults∖RegressionResults_DCN: DCN, The German Dementia Competence Network; all_MCI, mild cognitive impairment total sample; CERAD, the consortium to establish a registry for Alzheimer’s disease; bnt, Boston naming test 15- item version from the CERAD; edu, adjusted by educational level; full, adjusted by age, gender, and educational level ; unadj, unadjusted by age, gender, and educational level;cdt, clock drawing test; commands, commands item from the ADAS-Cog; conpraRECALL, constructional praxis recall from the CERAD; conpra, constructional praxis from the CERAD; idpra, ideational praxis from the ADAS-Cog; ori, orientation from the ADAS-Cog; rec, recognition from the CERAD; tmta, Trail Making Test (part A); tmtb, Trail Making Test (part B); vf, semantic verbal fluency (animals 1 minute) from the CERAD; wldr, delayed recall from the CERAD; wlir, immediate recall from the CERAD; wms_lmII, logical memory delayed recall of the story assessed according to the Wechsler memory scale; wms_lmI, logical memory immediate recall of the story from the Wechsler memory scale. [file Data_Sheet_1.ZIP › LinearRegressionResults/RegressionResults_DCN/DCN_NONamnestic_MCI_tmta_edu.txt]

"Estimate" "Std. Error" "t value" "Pr(>|t|)"
"E4_dose" 7.40589548472813 3.96873737060807 1.86605834378843 0.0631015386978826
"E2_dose" -0.0188471882446712 5.43701898303404 -0.00346645621497423 0.997236696072431
"CLU_1" 0.563589302205765 2.73798634218807 0.205840801147083 0.837061202462356
"CLU_2" 0.74500806147349 2.85750214902728 0.260720035408231 0.794494091498786
"SORL1_1" -2.10909465700614 2.80497353440173 -0.75191249797513 0.452735259408129
"SORL1_2" -1.33171684113948 6.59323072986734 -0.201982441643791 0.840072555581967
"SORL1_3" -2.97614930970198 3.27897741145022 -0.907645566361403 0.364821717343621
"BIN1_1" -2.15761074461744 3.06562804309879 -0.703807087580164 0.482119586170808
"BIN1_2" -1.33363924079182 3.14082564424018 -0.424614223090517 0.671433858246568
"CR1_1" 0.0799635067242249 3.33799992858177 0.0239555148097919 0.980904624480687
"CR1_2" -0.408695004365394 3.30668238124392 -0.123596692166016 0.901720525965368
"PICALM_1" -2.44069841160108 3.07160030658286 -0.794601565304684 0.427497341096579
"PICALM_2" 0.33053608306245 3.08829369690654 0.107028707597836 0.914840464602876
"ABCA7_1" -7.23558295249232 4.80382959726905 -1.50621141028935 0.133105127434742
"ABCA7_2" -2.8887965315796 3.79709250659808 -0.760791718021047 0.447401759802266
"SCIMP" -2.3012553551008 4.24706372670934 -0.541846203208217 0.588372986311299
"CD2AP" 5.58065434860425 3.12284256561133 1.78704312860926 0.0749820996181485
"CD33" 4.45700311026732 2.86173674203243 1.55744693241836 0.120458790237319
"EPHA1" 2.71733317557974 3.59445924652576 0.755978295819097 0.450277957817897
"MS4A" 3.18506659197344 2.86136960313513 1.11312659101559 0.266579052268641
"INPP5D" 1.13086015480847 2.94730925001383 0.383692398347124 0.701509529988855
"TREML2" -5.92753122516374 3.18368071269201 -1.86184852065508 0.0637148893892152
"PTK2B" 2.76837263862174 2.88592291238391 0.959267701414426 0.338285297619979
"SLC24A4RIN3" 3.35849066678057 3.53708829356156 0.949507161835317 0.343214997428821
"NME8" 0.517060093587712 3.07149430538755 0.168341543945161 0.866441094086216
"FERMT2" -3.14052256987656 4.91123935278231 -0.639456223630679 0.52307035998333
"CASS4" 4.26452598989566 5.24657075994705 0.81282159052377 0.417039140632818
"rs6678275_C" 1.32061827448884 3.71274982805455 0.355698157874763 0.722345397851207
"HS3ST1" -1.90152768275469 3.18854708381892 -0.596361801399912 0.551435065137269
"MEF2C" -0.743193172853977 3.06016398842407 -0.242860570761997 0.808298488709256
"MTHFD1L" -0.259155139666471 4.89256650387532 -0.0529691603499304 0.957793074854414
"PILRA_1" -2.7264028679 3.0443469989671 -0.895562453565584 0.371287168175683
"PILRA_2" -2.82154896122517 3.13574505091551 -0.899801774510141 0.369030538604164
"CWPW1" -2.82154896122517 3.13574505091551 -0.899801774510141 0.369030538604164
"NDUFAF6" 3.90096770542519 2.81534924205675 1.38560703132352 0.167014655771938
"ECHDC3" 6.94336475621098 2.962396960414 2.34383333800094 0.019814885129652
"FRMD4A_1" -0.825262993708942 3.22911045507094 -0.255569763001746 0.798464866692
"FRMD4A_2" -3.96452699012253 5.40024401527014 -0.734138490577858 0.463459530006638
"GAB2" 0.145502851252418 3.98315503320313 0.0365295475670724 0.970885337826816
"ADAMST20" 2.2914998778837 2.95624221444139 0.775139420812546 0.438938132449352
"SPPL2A" 3.92481518350501 3.09486637313015 1.26816951374073 0.205833891562633
"rs74615166_C" 14.2659911729969 11.4355878360503 1.2475083377895 0.213296103644387
"TOMM40" 3.83518195220361 3.40919687389396 1.12495173909481 0.261542911817994
