# Supplementary material for: Exploring Genetic Associations of Alzheimer’s Disease Loci With Mild Cognitive Impairment Neurocognitive Endophenotypes
Source: Front Aging Neurosci. 2018 Oct 30;10:340. doi: 10.3389/fnagi.2018.00340 (PMC6218590; doi:10.3389/fnagi.2018.00340)
Supplement: DATA SHEET S1 — LinearRegressionResults∖RegressionResults_AgeCoDe: all_MCI, mild cognitive impairment total sample; CERAD, the consortium to establish a registry for Alzheimer’s disease; DR, delayed recall from the CERAD; edu, adjusted by educational level; full, adjusted by age, gender, and educational level; unadj, unadjusted by age, gender, and educational level; IR, immediate recall from the CERAD; REC, recognition from the CERAD; VF, semantic verbal fluency (animals 1 minute) from the CERAD; Amn_MCI, amnestic mild cognitive impairment; NONAmn, non-amnestic mild cognitive impairment. LinearRegressionResults∖RegressionResults_DCN: DCN, The German Dementia Competence Network; all_MCI, mild cognitive impairment total sample; CERAD, the consortium to establish a registry for Alzheimer’s disease; bnt, Boston naming test 15- item version from the CERAD; edu, adjusted by educational level; full, adjusted by age, gender, and educational level ; unadj, unadjusted by age, gender, and educational level;cdt, clock drawing test; commands, commands item from the ADAS-Cog; conpraRECALL, constructional praxis recall from the CERAD; conpra, constructional praxis from the CERAD; idpra, ideational praxis from the ADAS-Cog; ori, orientation from the ADAS-Cog; rec, recognition from the CERAD; tmta, Trail Making Test (part A); tmtb, Trail Making Test (part B); vf, semantic verbal fluency (animals 1 minute) from the CERAD; wldr, delayed recall from the CERAD; wlir, immediate recall from the CERAD; wms_lmII, logical memory delayed recall of the story assessed according to the Wechsler memory scale; wms_lmI, logical memory immediate recall of the story from the Wechsler memory scale. [file Data_Sheet_1.ZIP › LinearRegressionResults/RegressionResults_DCN/DCN_NONamnestic_MCI_tmta_full.txt]

"Estimate" "Std. Error" "t value" "Pr(>|t|)"
"E4_dose" 6.36322323795509 3.97240016589628 1.60185856716663 0.110347561655128
"E2_dose" 0.00522483121755045 5.39851535938464 0.000967827424713673 0.999228494989543
"CLU_1" 0.621848452932156 2.72048562114028 0.228579944734834 0.819359339500503
"CLU_2" 0.628300717551324 2.84819658973444 0.220595979861736 0.825563875514353
"SORL1_1" -1.47875044150302 2.79113813500411 -0.529801955323448 0.596672105463874
"SORL1_2" -2.84512899533175 6.5669225270895 -0.433251493922029 0.66515750892479
"SORL1_3" -1.89729792748541 3.28191242129562 -0.578107421506514 0.563644916761972
"BIN1_1" -1.59505421440615 3.04617834218114 -0.523624697976171 0.600943684141354
"BIN1_2" -0.223464402750112 3.14331406274918 -0.0710919743586382 0.943374068635303
"CR1_1" -0.158947160530168 3.31651739524574 -0.0479259239701323 0.961808611906365
"CR1_2" -0.78040917397018 3.3010982086551 -0.2364089538215 0.813283983401928
"PICALM_1" -1.98291721061222 3.05689512055426 -0.648670344389404 0.517070163220603
"PICALM_2" 0.418794187516101 3.06253596993797 0.136747516315567 0.891326245896026
"ABCA7_1" -6.36687694897166 4.77995227823672 -1.33199592346565 0.18391830943052
"ABCA7_2" -1.92898856230573 3.78343682384182 -0.509850871606988 0.610547783836608
"SCIMP" -2.95393080429213 4.21625260002482 -0.700605747453259 0.484159161663974
"CD2AP" 4.71554073363299 3.11752043220887 1.51259336904871 0.131487179321159
"CD33" 4.61106691148665 2.83980899229228 1.6237243152627 0.105532436637575
"EPHA1" 2.58901448934177 3.5630621481112 0.726626250601389 0.468047161743513
"MS4A" 3.28957590965895 2.83474037143996 1.16045050996608 0.246829806972245
"INPP5D" 1.82560615259249 2.93683925839807 0.621622769231261 0.534720335699338
"TREML2" -6.54801993486227 3.15895110815718 -2.07284624252452 0.0391459691462542
"PTK2B" 2.48922188889011 2.88649124392315 0.862369457773552 0.389258127525114
"SLC24A4RIN3" 3.55191706037768 3.50703385172421 1.0127980540112 0.312073543613279
"NME8" 0.746911395329307 3.04694149510813 0.245134800431343 0.80654035988601
"FERMT2" -3.15897410737446 4.86826534659165 -0.648891110585439 0.516966496399957
"CASS4" 4.25785977400762 5.25160261052815 0.810773413333232 0.418217900259201
"rs6678275_C" 0.705570055881326 3.69210097715668 0.191102589080511 0.848590454873537
"HS3ST1" -2.01355004601539 3.17338183730036 -0.6345123748891 0.526289783064254
"MEF2C" -1.36786549904412 3.04507413472985 -0.449205976118369 0.653647480372906
"MTHFD1L" -0.281668867617814 4.8474694104235 -0.0581063734022008 0.953704333174138
"PILRA_1" -2.45244656207816 3.02266862088883 -0.811351447899374 0.417886552318425
"PILRA_2" -2.39702435449899 3.11521850818816 -0.769456251045814 0.442302673775967
"CWPW1" -2.39702435449899 3.11521850818816 -0.769456251045814 0.442302673775967
"NDUFAF6" 3.444188287056 2.82183719066709 1.22054819407982 0.223333961612013
"ECHDC3" 7.13264663433675 2.94072664550485 2.42547080846144 0.0159519038645815
"FRMD4A_1" -1.89307975150475 3.22644428007886 -0.586738708984763 0.557840434496739
"FRMD4A_2" -3.21887718788323 5.36094786204637 -0.60043060867496 0.548693121852719
"GAB2" -0.156113102864377 3.96617269238865 -0.0393611461154903 0.968629822813843
"ADAMST20" 2.9133807569804 2.93713009657164 0.991914100223561 0.322137492784761
"SPPL2A" 4.34226099354488 3.06926597469097 1.41475552439931 0.158305337281664
"rs74615166_C" 14.4976898164817 11.3406094820696 1.2783871836345 0.202223091938476
"TOMM40" 2.81177735078451 3.41882646287209 0.822439331542552 0.411509673691756
