# Supplementary material for: Exploring Genetic Associations of Alzheimer’s Disease Loci With Mild Cognitive Impairment Neurocognitive Endophenotypes
Source: Front Aging Neurosci. 2018 Oct 30;10:340. doi: 10.3389/fnagi.2018.00340 (PMC6218590; doi:10.3389/fnagi.2018.00340)
Supplement: DATA SHEET S1 — LinearRegressionResults∖RegressionResults_AgeCoDe: all_MCI, mild cognitive impairment total sample; CERAD, the consortium to establish a registry for Alzheimer’s disease; DR, delayed recall from the CERAD; edu, adjusted by educational level; full, adjusted by age, gender, and educational level; unadj, unadjusted by age, gender, and educational level; IR, immediate recall from the CERAD; REC, recognition from the CERAD; VF, semantic verbal fluency (animals 1 minute) from the CERAD; Amn_MCI, amnestic mild cognitive impairment; NONAmn, non-amnestic mild cognitive impairment. LinearRegressionResults∖RegressionResults_DCN: DCN, The German Dementia Competence Network; all_MCI, mild cognitive impairment total sample; CERAD, the consortium to establish a registry for Alzheimer’s disease; bnt, Boston naming test 15- item version from the CERAD; edu, adjusted by educational level; full, adjusted by age, gender, and educational level ; unadj, unadjusted by age, gender, and educational level;cdt, clock drawing test; commands, commands item from the ADAS-Cog; conpraRECALL, constructional praxis recall from the CERAD; conpra, constructional praxis from the CERAD; idpra, ideational praxis from the ADAS-Cog; ori, orientation from the ADAS-Cog; rec, recognition from the CERAD; tmta, Trail Making Test (part A); tmtb, Trail Making Test (part B); vf, semantic verbal fluency (animals 1 minute) from the CERAD; wldr, delayed recall from the CERAD; wlir, immediate recall from the CERAD; wms_lmII, logical memory delayed recall of the story assessed according to the Wechsler memory scale; wms_lmI, logical memory immediate recall of the story from the Wechsler memory scale. [file Data_Sheet_1.ZIP › LinearRegressionResults/RegressionResults_DCN/DCN_NONamnestic_MCI_tmta_unadj.txt]

"Estimate" "Std. Error" "t value" "Pr(>|t|)"
"E4_dose" 7.67292796281956 3.95950179475137 1.93785187141237 0.0536538128612301
"E2_dose" -0.374055415617124 5.4337457304906 -0.0688393300257264 0.945166999419818
"CLU_1" 0.435603387438244 2.71388391218001 0.160509219087537 0.872590943849185
"CLU_2" 0.51210762331838 2.84776299226123 0.179828035096329 0.857411453288221
"SORL1_1" -1.96473923433767 2.78303672650526 -0.705969567568319 0.480783737772918
"SORL1_2" -1.77178423236514 6.58611128153637 -0.269018265350632 0.788104316790248
"SORL1_3" -2.72427642483744 3.26197298825358 -0.835162165550605 0.404304566491234
"BIN1_1" -2.11261766024205 3.05917476957215 -0.690584167094682 0.490371735961829
"BIN1_2" -1.02222742161909 3.12769854115508 -0.326830545900878 0.744028614671129
"CR1_1" -0.320168509741963 3.31846065050466 -0.0964810324610216 0.923204271639331
"CR1_2" -1.01195372750642 3.27850514953946 -0.308663150231309 0.757796378728262
"PICALM_1" -1.70900186693362 3.00723597652612 -0.568296562116757 0.570267403574122
"PICALM_2" 0.934102592146994 3.02427455297206 0.308868317272655 0.757640456044402
"ABCA7_1" -7.65071902654865 4.78900074588882 -1.59756062538025 0.111214991605761
"ABCA7_2" -3.57669269219648 3.71202501208974 -0.963542185342908 0.336067350936296
"SCIMP" -2.45598029887504 4.21213432805915 -0.583072643841038 0.560323974772378
"CD2AP" 6.50653966448681 3.06098854479681 2.12563345770989 0.0343700960412669
"CD33" 4.37761601455867 2.85719170050425 1.53213941290187 0.126563348595825
"EPHA1" 2.37880120873657 3.57488039503931 0.665421201793915 0.506302816067395
"MS4A" 3.26017214397494 2.85406590199154 1.14229042213077 0.254262743385699
"INPP5D" 1.30935368626178 2.9298379824201 0.446903103215362 0.655298059677291
"TREML2" -6.53689615823508 3.14716085059691 -2.07707723518334 0.0387260799538001
"PTK2B" 2.58948685857321 2.8725011038951 0.901474626088699 0.368127726560736
"SLC24A4RIN3" 3.74717336683417 3.52266118105739 1.06373368718629 0.288385914904255
"NME8" 0.51776605357508 3.04146595324793 0.170235689478019 0.864950414518698
"FERMT2" -3.00360793746242 4.88097156211912 -0.615370915244255 0.538820564500816
"CASS4" 3.88308977035493 5.24917030590931 0.739753055065388 0.460083175887147
"rs6678275_C" 1.19325259515572 3.70442808220679 0.32211520069378 0.747611045510234
"HS3ST1" -1.97900072411296 3.15882598228762 -0.626498811650198 0.53150941434529
"MEF2C" -1.39655918944665 3.02566452188976 -0.461571062932778 0.644755172693631
"MTHFD1L" 1.15910206944932 4.84440151194108 0.239266309077029 0.811065800108901
"PILRA_1" -2.81662442094222 3.03615331545218 -0.927695056309347 0.354382234322088
"PILRA_2" -2.99814831960004 3.12446876216584 -0.959570585535879 0.338117346564721
"CWPW1" -2.99814831960004 3.12446876216584 -0.959570585535879 0.338117346564721
"NDUFAF6" 3.33850746268656 2.80260963135514 1.19121386915105 0.234600489339564
"ECHDC3" 6.49564776472575 2.96426254557559 2.19131998763775 0.0292706308917392
"FRMD4A_1" -0.679480439152615 3.21659685121359 -0.211242027080967 0.832844767290935
"FRMD4A_2" -3.8555487751722 5.39620767749757 -0.714492288955077 0.475489730405334
"GAB2" -0.458789544798026 3.94830629150489 -0.116199076496459 0.90757409928705
"ADAMST20" 2.72559626260141 2.94007848744464 0.927048809833086 0.354717048062713
"SPPL2A" 4.41434346459051 3.07132359877683 1.43727722677889 0.151780201015105
"rs74615166_C" 13.7915106117353 11.4624152072775 1.20319412290867 0.229939773054823
"TOMM40" 4.271815793113 3.39209979739097 1.25934260436519 0.208905500920926
