# Supplementary material for: Exploring Genetic Associations of Alzheimer’s Disease Loci With Mild Cognitive Impairment Neurocognitive Endophenotypes
Source: Front Aging Neurosci. 2018 Oct 30;10:340. doi: 10.3389/fnagi.2018.00340 (PMC6218590; doi:10.3389/fnagi.2018.00340)
Supplement: DATA SHEET S1 — LinearRegressionResults∖RegressionResults_AgeCoDe: all_MCI, mild cognitive impairment total sample; CERAD, the consortium to establish a registry for Alzheimer’s disease; DR, delayed recall from the CERAD; edu, adjusted by educational level; full, adjusted by age, gender, and educational level; unadj, unadjusted by age, gender, and educational level; IR, immediate recall from the CERAD; REC, recognition from the CERAD; VF, semantic verbal fluency (animals 1 minute) from the CERAD; Amn_MCI, amnestic mild cognitive impairment; NONAmn, non-amnestic mild cognitive impairment. LinearRegressionResults∖RegressionResults_DCN: DCN, The German Dementia Competence Network; all_MCI, mild cognitive impairment total sample; CERAD, the consortium to establish a registry for Alzheimer’s disease; bnt, Boston naming test 15- item version from the CERAD; edu, adjusted by educational level; full, adjusted by age, gender, and educational level ; unadj, unadjusted by age, gender, and educational level;cdt, clock drawing test; commands, commands item from the ADAS-Cog; conpraRECALL, constructional praxis recall from the CERAD; conpra, constructional praxis from the CERAD; idpra, ideational praxis from the ADAS-Cog; ori, orientation from the ADAS-Cog; rec, recognition from the CERAD; tmta, Trail Making Test (part A); tmtb, Trail Making Test (part B); vf, semantic verbal fluency (animals 1 minute) from the CERAD; wldr, delayed recall from the CERAD; wlir, immediate recall from the CERAD; wms_lmII, logical memory delayed recall of the story assessed according to the Wechsler memory scale; wms_lmI, logical memory immediate recall of the story from the Wechsler memory scale. [file Data_Sheet_1.ZIP › LinearRegressionResults/RegressionResults_DCN/DCN_NONamnestic_MCI_tmtb_edu.txt]

"Estimate" "Std. Error" "t value" "Pr(>|t|)"
"E4_dose" 13.4022626479478 6.79842684385715 1.97137704880324 0.0496831397836125
"E2_dose" -9.97570678323222 9.30627063467515 -1.07193387929884 0.284689535548394
"CLU_1" -3.73042378651796 4.72726549055098 -0.789129316721148 0.430685576255303
"CLU_2" 5.13531649062289 4.9484849069229 1.03775531040594 0.300248483121572
"SORL1_1" -5.20169477632092 4.82472905727737 -1.07813199758336 0.281899479996008
"SORL1_2" 4.72573900194388 11.448547909615 0.412780646004461 0.68007234374422
"SORL1_3" -8.56350280636043 5.67390104025048 -1.50927954957466 0.132316073672166
"BIN1_1" -0.858588423262502 5.32008964625287 -0.161386081880638 0.871901702481176
"BIN1_2" -2.01456159274327 5.44850866941383 -0.369745505600894 0.711841982550344
"CR1_1" 1.884661508997 5.79241222922081 0.325367296804171 0.745137723721159
"CR1_2" 0.730688845006252 5.73933513931651 0.127312454712876 0.89878133506358
"PICALM_1" -1.00744314287449 5.33034705426945 -0.189001416346344 0.850223909451475
"PICALM_2" -0.522817906116053 5.35262989875182 -0.0976749590398487 0.922257872948104
"ABCA7_1" -14.5189828258842 8.33120508548869 -1.74272301268557 0.0824419965611182
"ABCA7_2" -19.6790044078669 6.49640398848948 -3.02921499998073 0.00267269702341913
"SCIMP" 2.12444760501851 7.24243850628773 0.293333192014556 0.769492818497553
"CD2AP" 10.0088907106225 5.41165889780722 1.84950509624287 0.0654058225926621
"CD33" 6.95235975959224 4.96778634234434 1.39948848047909 0.162735294956612
"EPHA1" -2.21805976244769 6.23481639040227 -0.35575382233583 0.722283574186062
"MS4A" 5.16460873526449 4.96026085426538 1.04119700294056 0.298651367705228
"INPP5D" -3.89265262331155 5.02172773181849 -0.775162022155654 0.438922281790664
"TREML2" -3.52795493504016 5.45559737427934 -0.646667027092737 0.518396796961727
"PTK2B" 6.12002916068954 4.9146007196175 1.24527494904324 0.214110340683476
"SLC24A4RIN3" -1.71138675633948 6.03324466685867 -0.283659432169282 0.776888775021751
"NME8" -9.20793407055594 5.19714238267964 -1.77173019181521 0.0775672266231361
"FERMT2" -7.22338515642562 8.31464606017836 -0.868754376812363 0.385753059675806
"CASS4" -6.25529298076077 8.87497880281612 -0.70482342772198 0.481527664220979
"rs6678275_C" -1.88781147382653 6.31608341182958 -0.298889572973466 0.765254221443915
"HS3ST1" -8.62898723325179 5.36723143262995 -1.60771663036404 0.109065966690998
"MEF2C" 3.4460651771738 5.21327690220652 0.661017099574214 0.509164978024387
"MTHFD1L" 9.79700467649314 8.47479292545388 1.15601699801632 0.248625678772949
"PILRA_1" -15.1893131266943 5.11236210621835 -2.97109492854956 0.00323465334364099
"PILRA_2" -15.5166844266213 5.26648148697398 -2.9463094980966 0.00349657010523959
"CWPW1" -15.5166844266213 5.26648148697398 -2.9463094980966 0.00349657010523959
"NDUFAF6" 4.64480330243829 4.79916752150293 0.967835209258064 0.333992809693395
"ECHDC3" 10.9469091073377 5.04804773024528 2.16854310662506 0.0309906016338151
"FRMD4A_1" 0.312245681090243 5.5563223323759 0.0561964663696402 0.955223993941801
"FRMD4A_2" 1.38709455918757 9.38579327905318 0.147786608755089 0.882613877097707
"GAB2" -2.33279204223641 6.91307860949913 -0.337446190620625 0.736024681214026
"ADAMST20" -7.55620099459986 5.0000593158822 -1.51122227102353 0.131901301748154
"SPPL2A" 0.989251188739945 5.29144506912629 0.186952935505629 0.851837935806472
"rs74615166_C" -0.694927804516854 19.5560198522375 -0.0355352372194153 0.97167920599654
"TOMM40" 4.64523099163381 5.92221873611111 0.784373424660798 0.433461254040324
