# Supplementary material for: Exploring Genetic Associations of Alzheimer’s Disease Loci With Mild Cognitive Impairment Neurocognitive Endophenotypes
Source: Front Aging Neurosci. 2018 Oct 30;10:340. doi: 10.3389/fnagi.2018.00340 (PMC6218590; doi:10.3389/fnagi.2018.00340)
Supplement: DATA SHEET S1 — LinearRegressionResults∖RegressionResults_AgeCoDe: all_MCI, mild cognitive impairment total sample; CERAD, the consortium to establish a registry for Alzheimer’s disease; DR, delayed recall from the CERAD; edu, adjusted by educational level; full, adjusted by age, gender, and educational level; unadj, unadjusted by age, gender, and educational level; IR, immediate recall from the CERAD; REC, recognition from the CERAD; VF, semantic verbal fluency (animals 1 minute) from the CERAD; Amn_MCI, amnestic mild cognitive impairment; NONAmn, non-amnestic mild cognitive impairment. LinearRegressionResults∖RegressionResults_DCN: DCN, The German Dementia Competence Network; all_MCI, mild cognitive impairment total sample; CERAD, the consortium to establish a registry for Alzheimer’s disease; bnt, Boston naming test 15- item version from the CERAD; edu, adjusted by educational level; full, adjusted by age, gender, and educational level ; unadj, unadjusted by age, gender, and educational level;cdt, clock drawing test; commands, commands item from the ADAS-Cog; conpraRECALL, constructional praxis recall from the CERAD; conpra, constructional praxis from the CERAD; idpra, ideational praxis from the ADAS-Cog; ori, orientation from the ADAS-Cog; rec, recognition from the CERAD; tmta, Trail Making Test (part A); tmtb, Trail Making Test (part B); vf, semantic verbal fluency (animals 1 minute) from the CERAD; wldr, delayed recall from the CERAD; wlir, immediate recall from the CERAD; wms_lmII, logical memory delayed recall of the story assessed according to the Wechsler memory scale; wms_lmI, logical memory immediate recall of the story from the Wechsler memory scale. [file Data_Sheet_1.ZIP › LinearRegressionResults/RegressionResults_DCN/DCN_NONamnestic_MCI_tmtb_full.txt]

"Estimate" "Std. Error" "t value" "Pr(>|t|)"
"E4_dose" 9.52867005665967 6.56652604074113 1.45109758151271 0.147900773596507
"E2_dose" -9.87729855888357 8.90047979951784 -1.10974900020768 0.268083763850357
"CLU_1" -3.63799935761871 4.52112546504647 -0.804666755157462 0.421680399910272
"CLU_2" 4.90884034018693 4.74515883612047 1.03449442046502 0.30177294785646
"SORL1_1" -3.02384789812413 4.62039697429046 -0.654456297792138 0.513357001123071
"SORL1_2" -0.589093701005559 10.9738536797784 -0.0536815705945749 0.957226083648507
"SORL1_3" -4.9597348867965 5.46997955560896 -0.90671909033202 0.365313358752812
"BIN1_1" 1.03832417847842 5.08204550084305 0.204312255430648 0.83825379913196
"BIN1_2" 1.8796753167646 5.24310048915582 0.358504537659022 0.720228421231321
"CR1_1" 1.17900007108897 5.53696798373505 0.2129324342406 0.831530305541157
"CR1_2" -0.325679954070725 5.51272284191048 -0.0590778755635496 0.952931051725736
"PICALM_1" 0.473947424952316 5.09958481442577 0.092938433656718 0.926017089998291
"PICALM_2" -0.32210530744709 5.10504593939222 -0.0630954767638073 0.949734244172966
"ABCA7_1" -11.3756022088036 7.98068668690822 -1.42539140491062 0.155126960564276
"ABCA7_2" -16.4474769349313 6.2456278057422 -2.63343853436312 0.00890912003023122
"SCIMP" 0.0211279288564692 6.95134780833163 0.00303940033487406 0.99757717429428
"CD2AP" 6.94116810594966 5.20338324279431 1.33397210662156 0.183270569080836
"CD33" 7.33010164068229 4.73921215117378 1.54669202535422 0.123035643786807
"EPHA1" -2.58026991904111 5.94311090691659 -0.43416149546161 0.664496247105252
"MS4A" 5.5071656863454 4.72545302340253 1.16542597272081 0.244810921926981
"INPP5D" -1.75716820316657 4.84160858888998 -0.362930660524425 0.716942756738713
"TREML2" -5.42403454727407 5.23226281539439 -1.03665177737545 0.30083261230207
"PTK2B" 5.22475400922252 4.75066842585519 1.09979344817819 0.272409048413327
"SLC24A4RIN3" -1.13957457305607 5.78184634206528 -0.197095271239776 0.843902376151458
"NME8" -8.50088438657649 4.98437646035069 -1.70550608570573 0.0892587361194765
"FERMT2" -7.19381741642605 7.96291288191037 -0.903415310842908 0.367116820673966
"CASS4" -6.46129964303909 8.57479624798598 -0.753522236118053 0.451797623945773
"rs6678275_C" -3.89650010902922 6.06497144353183 -0.642459761815492 0.521123919219633
"HS3ST1" -8.89805896480106 5.15514662365431 -1.72605351785194 0.0854903043843812
"MEF2C" 1.50547346274243 5.01690132440492 0.300080341508611 0.764348499024606
"MTHFD1L" 9.67561680594786 8.07491502530288 1.19823140870575 0.231812052601846
"PILRA_1" -14.326786670478 4.90619110381455 -2.9201444394082 0.00379625430570801
"PILRA_2" -14.1678262102092 5.06134661554814 -2.79922069883271 0.00549488191845772
"CWPW1" -14.1678262102092 5.06134661554814 -2.79922069883271 0.00549488191845772
"NDUFAF6" 3.03248926225635 4.65068656414049 0.652051954143418 0.514926483888749
"ECHDC3" 11.5075902582593 4.83808191018505 2.37854390890606 0.0180822113755284
"FRMD4A_1" -3.04801715224121 5.33531012331468 -0.571291467935806 0.568247627297445
"FRMD4A_2" 4.04558293678677 8.95666888817355 0.45168387793464 0.651836695050963
"GAB2" -3.21632119368357 6.62064765862783 -0.485801595179613 0.62747723532772
"ADAMST20" -5.61597631638381 4.81238403665473 -1.16698423766855 0.244254037051311
"SPPL2A" 2.3233198814089 5.07308882045088 0.457969486369531 0.647345459700967
"rs74615166_C" -0.086757065050508 18.7430166428328 -0.00462876743395964 0.996310234709368
"TOMM40" 1.09479196397603 5.71375334403817 0.191606444670623 0.848185511346228
