# Supplementary material for: Exploring Genetic Associations of Alzheimer’s Disease Loci With Mild Cognitive Impairment Neurocognitive Endophenotypes
Source: Front Aging Neurosci. 2018 Oct 30;10:340. doi: 10.3389/fnagi.2018.00340 (PMC6218590; doi:10.3389/fnagi.2018.00340)
Supplement: DATA SHEET S1 — LinearRegressionResults∖RegressionResults_AgeCoDe: all_MCI, mild cognitive impairment total sample; CERAD, the consortium to establish a registry for Alzheimer’s disease; DR, delayed recall from the CERAD; edu, adjusted by educational level; full, adjusted by age, gender, and educational level; unadj, unadjusted by age, gender, and educational level; IR, immediate recall from the CERAD; REC, recognition from the CERAD; VF, semantic verbal fluency (animals 1 minute) from the CERAD; Amn_MCI, amnestic mild cognitive impairment; NONAmn, non-amnestic mild cognitive impairment. LinearRegressionResults∖RegressionResults_DCN: DCN, The German Dementia Competence Network; all_MCI, mild cognitive impairment total sample; CERAD, the consortium to establish a registry for Alzheimer’s disease; bnt, Boston naming test 15- item version from the CERAD; edu, adjusted by educational level; full, adjusted by age, gender, and educational level ; unadj, unadjusted by age, gender, and educational level;cdt, clock drawing test; commands, commands item from the ADAS-Cog; conpraRECALL, constructional praxis recall from the CERAD; conpra, constructional praxis from the CERAD; idpra, ideational praxis from the ADAS-Cog; ori, orientation from the ADAS-Cog; rec, recognition from the CERAD; tmta, Trail Making Test (part A); tmtb, Trail Making Test (part B); vf, semantic verbal fluency (animals 1 minute) from the CERAD; wldr, delayed recall from the CERAD; wlir, immediate recall from the CERAD; wms_lmII, logical memory delayed recall of the story assessed according to the Wechsler memory scale; wms_lmI, logical memory immediate recall of the story from the Wechsler memory scale. [file Data_Sheet_1.ZIP › LinearRegressionResults/RegressionResults_DCN/DCN_NONamnestic_MCI_tmtb_unadj.txt]

"Estimate" "Std. Error" "t value" "Pr(>|t|)"
"E4_dose" 13.7520231213873 6.88674143438204 1.99688390400871 0.0468090860228947
"E2_dose" -11.2390252642895 9.43487999266817 -1.19122079698135 0.234579318575571
"CLU_1" -4.11094024604569 4.75456819216385 -0.864629568847296 0.38794945183484
"CLU_2" 4.58202842688508 5.00503680577958 0.91548346289761 0.360685604007128
"SORL1_1" -4.73349406528193 4.85469388462376 -0.975034508411394 0.330367108409855
"SORL1_2" 3.24186046511626 11.6057119146655 0.279333184293477 0.780184878081679
"SORL1_3" -8.27819334389859 5.72886320061475 -1.44499755955253 0.149519939610442
"BIN1_1" -0.566423642030306 5.38674835707488 -0.105151309191262 0.91632720577241
"BIN1_2" -0.970896086526747 5.50599057481863 -0.176334498458296 0.860152151686268
"CR1_1" 0.527568594067189 5.84312203615133 0.0902888200525556 0.928118976165162
"CR1_2" -1.18037974683545 5.7730827828665 -0.204462640019403 0.838132974820367
"PICALM_1" 1.31017149615609 5.29384800566342 0.247489443360379 0.804701623092589
"PICALM_2" 1.72580645161287 5.32026402543725 0.324383610166985 0.745877515417389
"ABCA7_1" -15.985401459854 8.42269593408946 -1.89789606379541 0.0586858507506794
"ABCA7_2" -21.0447816432272 6.43275654556767 -3.27150289213534 0.0011967196762621
"SCIMP" 2.33652774682414 7.28983500947077 0.320518604850258 0.748818644366153
"CD2AP" 12.7098597919494 5.37843525648336 2.36311476960301 0.0187728385954729
"CD33" 6.94232085247825 5.03218548025045 1.3795836579801 0.168759691353346
"EPHA1" -3.08917318350924 6.28923470995782 -0.491184273758795 0.623661336868855
"MS4A" 5.36136451863352 5.02029090102071 1.06793901475778 0.286421154889796
"INPP5D" -3.41837009870019 5.06834727054349 -0.674454593624093 0.500588922626881
"TREML2" -5.36955835962148 5.4767068515596 -0.980435598464138 0.327732885737461
"PTK2B" 5.33674423436522 4.96757538665046 1.07431570111786 0.283622931652822
"SLC24A4RIN3" -1.00811865729902 6.10233046144851 -0.165202239319521 0.868906177590134
"NME8" -9.3641993170901 5.22408352143266 -1.7925056670078 0.0741510579019547
"FERMT2" -7.02113196394268 8.38573060070865 -0.837271347990759 0.403167092334747
"CASS4" -7.1921371311615 9.01009443799576 -0.798231048592799 0.425425198651602
"rs6678275_C" -2.28229541945446 6.39557032282007 -0.356855652311567 0.721473539523699
"HS3ST1" -8.29094721262951 5.40091215145908 -1.53510129032365 0.125908629044437
"MEF2C" 2.00868265194637 5.23616576704891 0.383617085728448 0.701558683320892
"MTHFD1L" 13.0528301886793 8.50260525074669 1.53515655540201 0.125817161865709
"PILRA_1" -15.1053867563494 5.18006054037992 -2.91606374840583 0.00383690280749075
"PILRA_2" -15.5937979735954 5.33018953444175 -2.92556162831245 0.00372516799507323
"CWPW1" -15.5937979735954 5.33018953444175 -2.92556162831245 0.00372516799507323
"NDUFAF6" 3.08516307297574 4.84816708833514 0.636356589359048 0.525073319517038
"ECHDC3" 9.5378576218149 5.13100437012038 1.85886756935097 0.0641140842447399
"FRMD4A_1" 1.09880239520958 5.6153997777908 0.195676610515854 0.844998006058038
"FRMD4A_2" 1.29472038902394 9.5155794281111 0.136063221247364 0.891864104449394
"GAB2" -3.95817490494297 6.94986326381229 -0.569532774199035 0.56942805229275
"ADAMST20" -6.54161283376402 5.05238019717599 -1.2947586243451 0.196489547624221
"SPPL2A" 1.97463184880461 5.33185325105847 0.37034624844797 0.71140960121156
"rs74615166_C" -2.13308457711442 19.8888237898595 -0.107250413581621 0.914668523395761
"TOMM40" 5.45669372592187 5.98067690760187 0.912387311708148 0.362309873860426
