# Supplementary material for: Exploring Genetic Associations of Alzheimer’s Disease Loci With Mild Cognitive Impairment Neurocognitive Endophenotypes
Source: Front Aging Neurosci. 2018 Oct 30;10:340. doi: 10.3389/fnagi.2018.00340 (PMC6218590; doi:10.3389/fnagi.2018.00340)
Supplement: DATA SHEET S1 — LinearRegressionResults∖RegressionResults_AgeCoDe: all_MCI, mild cognitive impairment total sample; CERAD, the consortium to establish a registry for Alzheimer’s disease; DR, delayed recall from the CERAD; edu, adjusted by educational level; full, adjusted by age, gender, and educational level; unadj, unadjusted by age, gender, and educational level; IR, immediate recall from the CERAD; REC, recognition from the CERAD; VF, semantic verbal fluency (animals 1 minute) from the CERAD; Amn_MCI, amnestic mild cognitive impairment; NONAmn, non-amnestic mild cognitive impairment. LinearRegressionResults∖RegressionResults_DCN: DCN, The German Dementia Competence Network; all_MCI, mild cognitive impairment total sample; CERAD, the consortium to establish a registry for Alzheimer’s disease; bnt, Boston naming test 15- item version from the CERAD; edu, adjusted by educational level; full, adjusted by age, gender, and educational level ; unadj, unadjusted by age, gender, and educational level;cdt, clock drawing test; commands, commands item from the ADAS-Cog; conpraRECALL, constructional praxis recall from the CERAD; conpra, constructional praxis from the CERAD; idpra, ideational praxis from the ADAS-Cog; ori, orientation from the ADAS-Cog; rec, recognition from the CERAD; tmta, Trail Making Test (part A); tmtb, Trail Making Test (part B); vf, semantic verbal fluency (animals 1 minute) from the CERAD; wldr, delayed recall from the CERAD; wlir, immediate recall from the CERAD; wms_lmII, logical memory delayed recall of the story assessed according to the Wechsler memory scale; wms_lmI, logical memory immediate recall of the story from the Wechsler memory scale. [file Data_Sheet_1.ZIP › LinearRegressionResults/RegressionResults_DCN/DCN_NONamnestic_MCI_vf_edu.txt]

"Estimate" "Std. Error" "t value" "Pr(>|t|)"
"E4_dose" -0.498083094311761 0.641065141863575 -0.776961749727702 0.43785158117052
"E2_dose" 0.468035866193943 0.874936689385929 0.53493683814132 0.593127378067679
"CLU_1" -0.344818803459075 0.449452474817743 -0.767197474213268 0.443594778597998
"CLU_2" -0.228302218398076 0.469560684120943 -0.486203862713669 0.627191096819183
"SORL1_1" 0.202671755725193 0.46000269669732 0.440588190417828 0.659851108719709
"SORL1_2" -0.191307787338261 1.08377007430983 -0.176520640192147 0.860008570622951
"SORL1_3" -0.546233976584247 0.538787193411409 -1.01382138117591 0.311516009439129
"BIN1_1" 0.453021810201697 0.506235464611604 0.894883590483464 0.371594011465703
"BIN1_2" 0.0551547713345567 0.51610641938468 0.106867051567222 0.914968598502327
"CR1_1" 0.27448458390076 0.549010204789879 0.499962626388362 0.617481850037105
"CR1_2" 0.218276807234663 0.543393443772826 0.401692014756653 0.688207586607984
"PICALM_1" -0.285941924812292 0.505705156771993 -0.565432092165148 0.57221860303735
"PICALM_2" -0.511268027295159 0.507281221461226 -1.00785916305447 0.314365167534506
"ABCA7_1" 0.492445114076625 0.797164209093815 0.617746141207741 0.537229155006739
"ABCA7_2" 0.952271674850707 0.623708229427839 1.5267903002086 0.127906820971353
"SCIMP" -0.125866785966239 0.694827835887769 -0.181148162847306 0.856388201652454
"CD2AP" -1.20339298487976 0.509654375805995 -2.36119425635588 0.0188821446637816
"CD33" 0.110088916730878 0.472319050190378 0.233081677917722 0.815862977649385
"EPHA1" 0.417102460955986 0.590908374634812 0.705866558777001 0.480839727356496
"MS4A" 0.696675649396126 0.466148919882911 1.49453451392984 0.136127024752651
"INPP5D" 0.164993631592304 0.483457992848251 0.341278113161929 0.733161638688433
"TREML2" 0.224081081679171 0.525170474873056 0.426682558141404 0.669953102396477
"PTK2B" -0.351070610118895 0.473079016315788 -0.742097193092474 0.458678324989099
"SLC24A4RIN3" 0.274524733551148 0.580281995264637 0.473088491098111 0.636535132433338
"NME8" -0.25049300717987 0.501814823028866 -0.499174188733483 0.618066183806334
"FERMT2" 0.0901864185283083 0.808848230697676 0.111499803183741 0.911303482058667
"CASS4" 0.131967510014449 0.866067457599207 0.152375555571931 0.879005387391455
"rs6678275_C" 0.356968234394023 0.606188695149334 0.588873130182812 0.556442389234838
"HS3ST1" 0.479702742761434 0.51726527118752 0.927382465983361 0.354562415363199
"MEF2C" -0.217868243774413 0.501218801622118 -0.434676917684084 0.664146744504112
"MTHFD1L" -0.40705104663974 0.81418384723388 -0.499949793922664 0.617490874740022
"PILRA_1" -0.404867416314215 0.502545754477224 -0.805632945273571 0.421168745460441
"PILRA_2" -0.462296930369551 0.517929110434365 -0.892587269292206 0.372878990561425
"CWPW1" -0.462296930369551 0.517929110434365 -0.892587269292206 0.372878990561425
"NDUFAF6" 0.527695352814639 0.458728983239205 1.15034229816578 0.251028315154271
"ECHDC3" -0.618202786064433 0.489609494939821 -1.26264460238954 0.207814463913912
"FRMD4A_1" -0.0911999468326213 0.526354150902477 -0.173267270099897 0.862562641536718
"FRMD4A_2" -0.370881023276979 0.896528461312376 -0.413685721403722 0.679411103762015
"GAB2" 1.34287562468386 0.651440660444456 2.06139362527304 0.0401597382015075
"ADAMST20" 0.146329269826976 0.481858908388707 0.303676589307621 0.761609921053353
"SPPL2A" -0.0725790215421772 0.511405170319612 -0.14192078170977 0.88724920712559
"rs74615166_C" -0.235721442885774 1.87470231291294 -0.12573806585831 0.900033541425782
"TOMM40" 0.0562469297527443 0.561313416885543 0.10020592428528 0.920250320313489
