# Supplementary material for: Exploring Genetic Associations of Alzheimer’s Disease Loci With Mild Cognitive Impairment Neurocognitive Endophenotypes
Source: Front Aging Neurosci. 2018 Oct 30;10:340. doi: 10.3389/fnagi.2018.00340 (PMC6218590; doi:10.3389/fnagi.2018.00340)
Supplement: DATA SHEET S1 — LinearRegressionResults∖RegressionResults_AgeCoDe: all_MCI, mild cognitive impairment total sample; CERAD, the consortium to establish a registry for Alzheimer’s disease; DR, delayed recall from the CERAD; edu, adjusted by educational level; full, adjusted by age, gender, and educational level; unadj, unadjusted by age, gender, and educational level; IR, immediate recall from the CERAD; REC, recognition from the CERAD; VF, semantic verbal fluency (animals 1 minute) from the CERAD; Amn_MCI, amnestic mild cognitive impairment; NONAmn, non-amnestic mild cognitive impairment. LinearRegressionResults∖RegressionResults_DCN: DCN, The German Dementia Competence Network; all_MCI, mild cognitive impairment total sample; CERAD, the consortium to establish a registry for Alzheimer’s disease; bnt, Boston naming test 15- item version from the CERAD; edu, adjusted by educational level; full, adjusted by age, gender, and educational level ; unadj, unadjusted by age, gender, and educational level;cdt, clock drawing test; commands, commands item from the ADAS-Cog; conpraRECALL, constructional praxis recall from the CERAD; conpra, constructional praxis from the CERAD; idpra, ideational praxis from the ADAS-Cog; ori, orientation from the ADAS-Cog; rec, recognition from the CERAD; tmta, Trail Making Test (part A); tmtb, Trail Making Test (part B); vf, semantic verbal fluency (animals 1 minute) from the CERAD; wldr, delayed recall from the CERAD; wlir, immediate recall from the CERAD; wms_lmII, logical memory delayed recall of the story assessed according to the Wechsler memory scale; wms_lmI, logical memory immediate recall of the story from the Wechsler memory scale. [file Data_Sheet_1.ZIP › LinearRegressionResults/RegressionResults_DCN/DCN_NONamnestic_MCI_vf_full.txt]

"Estimate" "Std. Error" "t value" "Pr(>|t|)"
"E4_dose" -0.436482098802247 0.64386467494485 -0.677909684732485 0.498405216549039
"E2_dose" 0.498931858393118 0.873421754601247 0.571238185635645 0.568309880956407
"CLU_1" -0.319916604944409 0.449218010751986 -0.712163353399105 0.476946204656009
"CLU_2" -0.290217995159909 0.470400890003165 -0.616958856429791 0.53775098506668
"SORL1_1" 0.177305412334639 0.460039753113119 0.38541324121405 0.700226009288538
"SORL1_2" 0.030748919959509 1.08637204343902 0.0283042261122352 0.977439181306168
"SORL1_3" -0.608663410331178 0.542340805466388 -1.12228953491293 0.262677381127973
"BIN1_1" 0.400615246196564 0.506546645256321 0.790875331913107 0.429669801206837
"BIN1_2" -0.0784349188951335 0.520085850658566 -0.150811483903694 0.880230368929982
"CR1_1" 0.246386628780651 0.548921391469526 0.448855942963063 0.653874302833649
"CR1_2" 0.162573988688435 0.545508453805162 0.298022858407435 0.765901349341946
"PICALM_1" -0.279476354249613 0.506071374053015 -0.552246913338227 0.581208992831682
"PICALM_2" -0.491158535072578 0.506120650060396 -0.970437651603363 0.332645516049157
"ABCA7_1" 0.372340016413625 0.797327502000564 0.466985041252675 0.640864898002368
"ABCA7_2" 0.853108305044652 0.625126658465588 1.36469672744186 0.173417370014603
"SCIMP" -0.0338479269014763 0.692271137485487 -0.0488940316426032 0.961040436842455
"CD2AP" -1.14395641992289 0.512143883681563 -2.23366217262914 0.0262784919207132
"CD33" 0.145567051701291 0.471524043825503 0.308716074201215 0.757761486860569
"EPHA1" 0.396155869117209 0.58919586050825 0.672367027112985 0.501891007036012
"MS4A" 0.67245720868968 0.464929412207616 1.44636409535087 0.149166310368009
"INPP5D" 0.148782154191277 0.48274788396432 0.308198459555078 0.758172532143134
"TREML2" 0.274254620762628 0.5231021722158 0.524284996946041 0.600516932604073
"PTK2B" -0.408210056144749 0.473948920631889 -0.861295465343619 0.389851052239893
"SLC24A4RIN3" 0.281514764153992 0.577179043690616 0.487742525012553 0.626133983686096
"NME8" -0.300091668488454 0.49942135712238 -0.600878725366401 0.548432421611108
"FERMT2" 0.057317033500578 0.804552855031218 0.0712408552678046 0.943259598792252
"CASS4" -0.0340275634555492 0.870656856093289 -0.0390826342403525 0.968853822490537
"rs6678275_C" 0.486999659789166 0.605104913481363 0.804818551195198 0.421643155037243
"HS3ST1" 0.435169575606768 0.516371299996495 0.842745473285836 0.400127930857134
"MEF2C" -0.164476878827048 0.501148499532556 -0.328199882830065 0.743018733848688
"MTHFD1L" -0.408636504437101 0.811558552717732 -0.503520667817087 0.614984497061456
"PILRA_1" -0.410334249122263 0.500361096850646 -0.820076244346279 0.412906882418364
"PILRA_2" -0.491975668465194 0.515789548617637 -0.95383023906501 0.341035547343591
"CWPW1" -0.491975668465194 0.515789548617637 -0.95383023906501 0.341035547343591
"NDUFAF6" 0.521781724342779 0.461308390628306 1.1310909034889 0.259035573852994
"ECHDC3" -0.677136179911603 0.487934195959322 -1.38776127092362 0.16637112097352
"FRMD4A_1" -0.0430927802968366 0.529121675235407 -0.0814420998301847 0.935147135305371
"FRMD4A_2" -0.458313562006601 0.894602130274959 -0.512309938123819 0.608828131482873
"GAB2" 1.29789277599725 0.653070240765302 1.98737087526191 0.0478316144136751
"ADAMST20" 0.0819390814327371 0.480534669682832 0.170516482165209 0.864733598395219
"SPPL2A" -0.114777413670132 0.508888002391328 -0.225545528939135 0.821728100653764
"rs74615166_C" -0.177891249338094 1.86566963328978 -0.0953498122946959 0.924108769078794
"TOMM40" 0.0706949384532712 0.565610246844694 0.124988786620555 0.900619929512932
