# Supplementary material for: Exploring Genetic Associations of Alzheimer’s Disease Loci With Mild Cognitive Impairment Neurocognitive Endophenotypes
Source: Front Aging Neurosci. 2018 Oct 30;10:340. doi: 10.3389/fnagi.2018.00340 (PMC6218590; doi:10.3389/fnagi.2018.00340)
Supplement: DATA SHEET S1 — LinearRegressionResults∖RegressionResults_AgeCoDe: all_MCI, mild cognitive impairment total sample; CERAD, the consortium to establish a registry for Alzheimer’s disease; DR, delayed recall from the CERAD; edu, adjusted by educational level; full, adjusted by age, gender, and educational level; unadj, unadjusted by age, gender, and educational level; IR, immediate recall from the CERAD; REC, recognition from the CERAD; VF, semantic verbal fluency (animals 1 minute) from the CERAD; Amn_MCI, amnestic mild cognitive impairment; NONAmn, non-amnestic mild cognitive impairment. LinearRegressionResults∖RegressionResults_DCN: DCN, The German Dementia Competence Network; all_MCI, mild cognitive impairment total sample; CERAD, the consortium to establish a registry for Alzheimer’s disease; bnt, Boston naming test 15- item version from the CERAD; edu, adjusted by educational level; full, adjusted by age, gender, and educational level ; unadj, unadjusted by age, gender, and educational level;cdt, clock drawing test; commands, commands item from the ADAS-Cog; conpraRECALL, constructional praxis recall from the CERAD; conpra, constructional praxis from the CERAD; idpra, ideational praxis from the ADAS-Cog; ori, orientation from the ADAS-Cog; rec, recognition from the CERAD; tmta, Trail Making Test (part A); tmtb, Trail Making Test (part B); vf, semantic verbal fluency (animals 1 minute) from the CERAD; wldr, delayed recall from the CERAD; wlir, immediate recall from the CERAD; wms_lmII, logical memory delayed recall of the story assessed according to the Wechsler memory scale; wms_lmI, logical memory immediate recall of the story from the Wechsler memory scale. [file Data_Sheet_1.ZIP › LinearRegressionResults/RegressionResults_DCN/DCN_NONamnestic_MCI_vf_unadj.txt]

"Estimate" "Std. Error" "t value" "Pr(>|t|)"
"E4_dose" -0.563057202062552 0.645134547830499 -0.872774840467059 0.383539026048246
"E2_dose" 0.549118387909318 0.882037806700678 0.622556520523007 0.53408630356272
"CLU_1" -0.236750379837339 0.449417582738634 -0.526793763596528 0.598736763747994
"CLU_2" -0.232286995515695 0.471853995270234 -0.49228574483652 0.62288475688117
"SORL1_1" 0.0858483448080717 0.460311335413009 0.18650060992099 0.852184883666142
"SORL1_2" -0.066390041493778 1.09178874354521 -0.0608085052042205 0.951553032004544
"SORL1_3" -0.612711972459523 0.540138854619379 -1.13436011355133 0.257567568506474
"BIN1_1" 0.424083769633504 0.509461209887243 0.832416210308465 0.40584970634021
"BIN1_2" 0.0146629279121366 0.518182513938776 0.0282968404330776 0.977444598687921
"CR1_1" 0.350097221764492 0.550042922546174 0.63649073083947 0.52495184863157
"CR1_2" 0.332776349614393 0.543160271282413 0.612666955240856 0.540570173924394
"PICALM_1" -0.375903027679321 0.498247063856126 -0.754451064437918 0.45118229055361
"PICALM_2" -0.586951766378653 0.500190947662649 -1.17345539562727 0.241563006639351
"ABCA7_1" 0.6056338028169 0.801819620501809 0.75532424915952 0.450659131617574
"ABCA7_2" 0.874667994687912 0.615554042282463 1.42094427882345 0.156392702100423
"SCIMP" -0.159507477791522 0.693202798353393 -0.230102183906945 0.818184689518355
"CD2AP" -1.43049951696312 0.503558089224969 -2.84078351152062 0.0048157269050601
"CD33" 0.099181073703369 0.47543703145705 0.208610325113745 0.834896902907026
"EPHA1" 0.489729564319319 0.592301449224366 0.826824862509847 0.409006876766162
"MS4A" 0.698804473582721 0.46895342245449 1.49013620569224 0.137260448085285
"INPP5D" 0.123255813953485 0.483555356283823 0.254894940882715 0.798996154265376
"TREML2" 0.392799999999996 0.522477320116987 0.751802968044708 0.452817207830961
"PTK2B" -0.246451477236885 0.473787239060852 -0.520173311812713 0.603364345698565
"SLC24A4RIN3" 0.277368796010447 0.581423221548387 0.477051458783822 0.633707134819776
"NME8" -0.248023657551094 0.500063540463684 -0.495984284959296 0.620304559433146
"FERMT2" -0.0104023252256375 0.80860642874339 -0.0128645096747539 0.989745285541079
"CASS4" 0.249245517486243 0.870946655489002 0.286177707802669 0.77495905826377
"rs6678275_C" 0.353818150299039 0.608290696828533 0.581659644219044 0.561275930171294
"HS3ST1" 0.552720239580731 0.515316144124243 1.07258475381177 0.284404679062573
"MEF2C" -0.195487627365359 0.498719112678197 -0.391979417663704 0.695379240008724
"MTHFD1L" -0.653587686971606 0.814136086337905 -0.802799062637712 0.422739382990091
"PILRA_1" -0.375818354957744 0.503853172220295 -0.745888635178482 0.456376449577768
"PILRA_2" -0.415420059332198 0.518798188972854 -0.800735369093464 0.423981162277566
"CWPW1" -0.415420059332198 0.518798188972854 -0.800735369093464 0.423981162277566
"NDUFAF6" 0.645420792079208 0.458331032280077 1.40819788891101 0.160210240341716
"ECHDC3" -0.540883190883193 0.492414023737454 -1.09843173591576 0.272983810961045
"FRMD4A_1" -0.116853112840466 0.528587896954303 -0.221066569086746 0.825194052595095
"FRMD4A_2" -0.335879218472471 0.903344850351213 -0.371817272597374 0.710296740369051
"GAB2" 1.46422551039521 0.65051107006073 2.25088484698425 0.0251315477724806
"ADAMST20" 0.0368189711308863 0.481595935641224 0.0764519972160135 0.939115500169508
"SPPL2A" -0.232965290062832 0.510424735263763 -0.456414577836723 0.648454782551751
"rs74615166_C" -0.124895572263994 1.88962668756819 -0.066095368511505 0.947350274472461
"TOMM40" -0.0203278688524575 0.563264226472766 -0.0360894015580454 0.971235564309247
