# Supplementary material for: Exploring Genetic Associations of Alzheimer’s Disease Loci With Mild Cognitive Impairment Neurocognitive Endophenotypes
Source: Front Aging Neurosci. 2018 Oct 30;10:340. doi: 10.3389/fnagi.2018.00340 (PMC6218590; doi:10.3389/fnagi.2018.00340)
Supplement: DATA SHEET S1 — LinearRegressionResults∖RegressionResults_AgeCoDe: all_MCI, mild cognitive impairment total sample; CERAD, the consortium to establish a registry for Alzheimer’s disease; DR, delayed recall from the CERAD; edu, adjusted by educational level; full, adjusted by age, gender, and educational level; unadj, unadjusted by age, gender, and educational level; IR, immediate recall from the CERAD; REC, recognition from the CERAD; VF, semantic verbal fluency (animals 1 minute) from the CERAD; Amn_MCI, amnestic mild cognitive impairment; NONAmn, non-amnestic mild cognitive impairment. LinearRegressionResults∖RegressionResults_DCN: DCN, The German Dementia Competence Network; all_MCI, mild cognitive impairment total sample; CERAD, the consortium to establish a registry for Alzheimer’s disease; bnt, Boston naming test 15- item version from the CERAD; edu, adjusted by educational level; full, adjusted by age, gender, and educational level ; unadj, unadjusted by age, gender, and educational level;cdt, clock drawing test; commands, commands item from the ADAS-Cog; conpraRECALL, constructional praxis recall from the CERAD; conpra, constructional praxis from the CERAD; idpra, ideational praxis from the ADAS-Cog; ori, orientation from the ADAS-Cog; rec, recognition from the CERAD; tmta, Trail Making Test (part A); tmtb, Trail Making Test (part B); vf, semantic verbal fluency (animals 1 minute) from the CERAD; wldr, delayed recall from the CERAD; wlir, immediate recall from the CERAD; wms_lmII, logical memory delayed recall of the story assessed according to the Wechsler memory scale; wms_lmI, logical memory immediate recall of the story from the Wechsler memory scale. [file Data_Sheet_1.ZIP › LinearRegressionResults/RegressionResults_DCN/DCN_NONamnestic_MCI_wldr_edu.txt]

"Estimate" "Std. Error" "t value" "Pr(>|t|)"
"E4_dose" -0.199259901722098 0.167287294367068 -1.19112394324984 0.23463572605602
"E2_dose" -0.0886183241179357 0.228779565828634 -0.387352444686055 0.698796011756728
"CLU_1" -0.0458610776677563 0.11711341949124 -0.391595411243088 0.695647769704026
"CLU_2" 0.00462323919336626 0.122550950664443 0.0377250373685405 0.969932958705217
"SORL1_1" 0.0673939963263139 0.119408142993943 0.564400338507338 0.572933541082899
"SORL1_2" -0.496359118097493 0.281499161668159 -1.76327032434512 0.0789116508835004
"SORL1_3" -0.0397648184275716 0.140914359858226 -0.282191385374628 0.777998744008456
"BIN1_1" 0.0751856744093319 0.131342275746667 0.572440777212892 0.567468440434581
"BIN1_2" 0.242969215947148 0.134023152699429 1.81288987054387 0.0708862339789353
"CR1_1" -0.0916961183214055 0.143356543587736 -0.639636782713631 0.522915471529139
"CR1_2" -0.0193914884022037 0.141985568994944 -0.136573657023512 0.891462889760427
"PICALM_1" 0.0789343369317642 0.131940311048636 0.598257926667062 0.550136406393998
"PICALM_2" 0.0880463254834571 0.132489280184205 0.664554334969916 0.506865484068335
"ABCA7_1" -0.180758633645385 0.208036987701526 -0.868877383980981 0.385635194861171
"ABCA7_2" 0.154178966255716 0.163269071676466 0.944324388401236 0.345792703332096
"SCIMP" -0.0171021863876377 0.184382579679001 -0.0927538079650018 0.926168447248661
"CD2AP" -0.162605900969082 0.1340996301862 -1.2125753124248 0.226285958767445
"CD33" 0.0693897563654623 0.123159521416715 0.56341365707877 0.573590118437542
"EPHA1" 0.0809164235455647 0.154148134404776 0.524926388879201 0.600036806844878
"MS4A" 0.0376616213234699 0.122409787000992 0.30766838376383 0.758556287993937
"INPP5D" -0.0484340236180047 0.127725360567017 -0.379204438358908 0.704836327295255
"TREML2" -0.0138378111590299 0.138811879169891 -0.0996875140786324 0.920666941186637
"PTK2B" 0.00824387583239013 0.125151061284518 0.0658714017106775 0.947529319951391
"SLC24A4RIN3" -0.0570796481422789 0.153343740282256 -0.372233310842775 0.710013318295207
"NME8" 0.191550655888038 0.132356831594008 1.44722908202881 0.149001457191423
"FERMT2" -0.0406167961633239 0.212384925732564 -0.191241426495912 0.848481251543958
"CASS4" -0.0736160498243108 0.22699541118458 -0.324306334829167 0.745959096101178
"rs6678275_C" -0.101032271857165 0.16021064568875 -0.630621463528992 0.52882544064457
"HS3ST1" 0.076383156989093 0.136952030160741 0.557736580461364 0.577489846425439
"MEF2C" 0.132807407866756 0.131990740279275 1.00618730969879 0.315233068879004
"MTHFD1L" 0.135459465985229 0.211078822436591 0.641748255090452 0.521545319791428
"PILRA_1" 0.00351214505984363 0.132946612573285 0.026417710025576 0.978943828735486
"PILRA_2" 0.00942000897873852 0.137041309362135 0.0687384630414317 0.945249059565052
"CWPW1" 0.00942000897873852 0.137041309362135 0.0687384630414317 0.945249059565052
"NDUFAF6" 0.0726426053147282 0.121448066481497 0.598137190811479 0.550253530622729
"ECHDC3" -0.0501948683312196 0.129738618580815 -0.386892267547562 0.699142995951163
"FRMD4A_1" 0.0693032881122087 0.137359892947919 0.504538017793051 0.614267817867911
"FRMD4A_2" 0.234075803133408 0.233755273406813 1.0013712192325 0.317485062886851
"GAB2" 0.143399764788151 0.171162679829934 0.837798081513046 0.402836443771338
"ADAMST20" 0.0808839448472356 0.127164956366214 0.636055302958651 0.525283182446739
"SPPL2A" -0.0183580777586361 0.134944621889902 -0.136041566544341 0.89189055170007
"rs74615166_C" -0.971087295572275 0.491936845234409 -1.97400805607384 0.0494076627101658
"TOMM40" -0.0114301094215641 0.146520012232356 -0.0780105682999662 0.937873629656595
