# Supplementary material for: Exploring Genetic Associations of Alzheimer’s Disease Loci With Mild Cognitive Impairment Neurocognitive Endophenotypes
Source: Front Aging Neurosci. 2018 Oct 30;10:340. doi: 10.3389/fnagi.2018.00340 (PMC6218590; doi:10.3389/fnagi.2018.00340)
Supplement: DATA SHEET S1 — LinearRegressionResults∖RegressionResults_AgeCoDe: all_MCI, mild cognitive impairment total sample; CERAD, the consortium to establish a registry for Alzheimer’s disease; DR, delayed recall from the CERAD; edu, adjusted by educational level; full, adjusted by age, gender, and educational level; unadj, unadjusted by age, gender, and educational level; IR, immediate recall from the CERAD; REC, recognition from the CERAD; VF, semantic verbal fluency (animals 1 minute) from the CERAD; Amn_MCI, amnestic mild cognitive impairment; NONAmn, non-amnestic mild cognitive impairment. LinearRegressionResults∖RegressionResults_DCN: DCN, The German Dementia Competence Network; all_MCI, mild cognitive impairment total sample; CERAD, the consortium to establish a registry for Alzheimer’s disease; bnt, Boston naming test 15- item version from the CERAD; edu, adjusted by educational level; full, adjusted by age, gender, and educational level ; unadj, unadjusted by age, gender, and educational level;cdt, clock drawing test; commands, commands item from the ADAS-Cog; conpraRECALL, constructional praxis recall from the CERAD; conpra, constructional praxis from the CERAD; idpra, ideational praxis from the ADAS-Cog; ori, orientation from the ADAS-Cog; rec, recognition from the CERAD; tmta, Trail Making Test (part A); tmtb, Trail Making Test (part B); vf, semantic verbal fluency (animals 1 minute) from the CERAD; wldr, delayed recall from the CERAD; wlir, immediate recall from the CERAD; wms_lmII, logical memory delayed recall of the story assessed according to the Wechsler memory scale; wms_lmI, logical memory immediate recall of the story from the Wechsler memory scale. [file Data_Sheet_1.ZIP › LinearRegressionResults/RegressionResults_DCN/DCN_NONamnestic_MCI_wldr_full.txt]

"Estimate" "Std. Error" "t value" "Pr(>|t|)"
"E4_dose" -0.0717295071115715 0.129022160939596 -0.555947184493003 0.578703978960635
"E2_dose" -0.0687507971795026 0.175194235288541 -0.392426138144736 0.695050707598319
"CLU_1" -0.00416404820878445 0.0905148979703791 -0.046004009308469 0.963339272275448
"CLU_2" -0.0630283168436824 0.0947258264086927 -0.66537626783796 0.506344222171362
"SORL1_1" -0.00408767015254876 0.0925323647222246 -0.0441755721343515 0.964796167135533
"SORL1_2" -0.185438853870807 0.218647173548867 -0.848119144926254 0.39707839137745
"SORL1_3" -0.157263644422155 0.109232156088438 -1.43971931026271 0.151036671578785
"BIN1_1" 0.00653808101082216 0.101360447391071 0.0645032769596684 0.948614402335853
"BIN1_2" 0.0504539104020859 0.104675514883995 0.48200298281791 0.630171188805579
"CR1_1" -0.12625958943291 0.110500492843363 -1.14261562264601 0.25415051037113
"CR1_2" -0.0852676413968679 0.109971989556303 -0.775357813756864 0.438766644044402
"PICALM_1" 0.0489343404278742 0.101971759067679 0.479881301208077 0.631677309864045
"PICALM_2" 0.0890913691505308 0.10197175372181 0.873686740679011 0.383019323100474
"ABCA7_1" -0.374571861076953 0.159347745271207 -2.35065680056808 0.0194170802888174
"ABCA7_2" -0.0259648493440674 0.126504252357723 -0.205248826503043 0.837523220983256
"SCIMP" 0.109293645688521 0.142290775197551 0.768100711636312 0.443108692069146
"CD2AP" -0.0344082652606286 0.104093025377317 -0.330553033076957 0.741224150550834
"CD33" 0.103461154432013 0.0947919625952013 1.09145492507453 0.275988176456404
"EPHA1" 0.062295496223955 0.118654489951921 0.525015920166169 0.599977449590993
"MS4A" -0.000964730899562635 0.0942657150867481 -0.0102341651858774 0.991841570370692
"INPP5D" -0.0983441356649759 0.0987507430467922 -0.99588248787532 0.320212306528663
"TREML2" 0.0598511275234199 0.107180753305036 0.558413014257174 0.577032119966359
"PTK2B" -0.0478087759362945 0.0971768891543505 -0.491976810045417 0.62314149700459
"SLC24A4RIN3" -0.0659888326186854 0.118204620648573 -0.558259332474599 0.577136892212224
"NME8" 0.128124428702631 0.102250727713526 1.25304172955712 0.211290877008073
"FERMT2" -0.0530543652291354 0.163736971674145 -0.324021903463071 0.746176081991288
"CASS4" -0.242994091203318 0.176225218432479 -1.37888375661978 0.16908897840455
"rs6678275_C" 0.0404067254667926 0.124013001374255 0.325826526404682 0.744811777810928
"HS3ST1" 0.018758760913716 0.106047825273681 0.176889633194312 0.859729691759456
"MEF2C" 0.195455252695216 0.101714750641473 1.92160184695494 0.0557242658972167
"MTHFD1L" 0.162279237471052 0.162279271756272 0.999999788727054 0.318152978661638
"PILRA_1" 0.00827144368299328 0.102620164185135 0.0806025185076775 0.935818673022409
"PILRA_2" -0.0138491031054454 0.105800219385837 -0.13089862370644 0.895954446118779
"CWPW1" -0.0138491031054454 0.105800219385837 -0.13089862370644 0.895954446118779
"NDUFAF6" 0.0599461954813505 0.0946629308023265 0.633259449852964 0.527108298972006
"ECHDC3" -0.111551930863546 0.100070053274622 -1.11473839788428 0.265968689568491
"FRMD4A_1" 0.159849400971601 0.106147070416096 1.50592381254604 0.133186529329436
"FRMD4A_2" 0.0956193605239962 0.180375664972435 0.530112310541496 0.59644394512654
"GAB2" 0.0802546289939192 0.1325306627895 0.605555177230107 0.545288734450106
"ADAMST20" -0.0206222934358558 0.0984620593603771 -0.209444059669491 0.834261915817844
"SPPL2A" -0.0777741213652266 0.104020946179906 -0.74767750363196 0.455315167037928
"rs74615166_C" -0.916139823290571 0.378105779480594 -2.42297228185477 0.0160621179221191
"TOMM40" 0.0390960004648324 0.113922301643601 0.343181272681285 0.731713334767593
