# Supplementary material for: Exploring Genetic Associations of Alzheimer’s Disease Loci With Mild Cognitive Impairment Neurocognitive Endophenotypes
Source: Front Aging Neurosci. 2018 Oct 30;10:340. doi: 10.3389/fnagi.2018.00340 (PMC6218590; doi:10.3389/fnagi.2018.00340)
Supplement: DATA SHEET S1 — LinearRegressionResults∖RegressionResults_AgeCoDe: all_MCI, mild cognitive impairment total sample; CERAD, the consortium to establish a registry for Alzheimer’s disease; DR, delayed recall from the CERAD; edu, adjusted by educational level; full, adjusted by age, gender, and educational level; unadj, unadjusted by age, gender, and educational level; IR, immediate recall from the CERAD; REC, recognition from the CERAD; VF, semantic verbal fluency (animals 1 minute) from the CERAD; Amn_MCI, amnestic mild cognitive impairment; NONAmn, non-amnestic mild cognitive impairment. LinearRegressionResults∖RegressionResults_DCN: DCN, The German Dementia Competence Network; all_MCI, mild cognitive impairment total sample; CERAD, the consortium to establish a registry for Alzheimer’s disease; bnt, Boston naming test 15- item version from the CERAD; edu, adjusted by educational level; full, adjusted by age, gender, and educational level ; unadj, unadjusted by age, gender, and educational level;cdt, clock drawing test; commands, commands item from the ADAS-Cog; conpraRECALL, constructional praxis recall from the CERAD; conpra, constructional praxis from the CERAD; idpra, ideational praxis from the ADAS-Cog; ori, orientation from the ADAS-Cog; rec, recognition from the CERAD; tmta, Trail Making Test (part A); tmtb, Trail Making Test (part B); vf, semantic verbal fluency (animals 1 minute) from the CERAD; wldr, delayed recall from the CERAD; wlir, immediate recall from the CERAD; wms_lmII, logical memory delayed recall of the story assessed according to the Wechsler memory scale; wms_lmI, logical memory immediate recall of the story from the Wechsler memory scale. [file Data_Sheet_1.ZIP › LinearRegressionResults/RegressionResults_DCN/DCN_NONamnestic_MCI_wldr_unadj.txt]

"Estimate" "Std. Error" "t value" "Pr(>|t|)"
"E4_dose" -0.194833983904391 0.173459075631024 -1.123227384878 0.262309991699467
"E2_dose" -0.0415617128463463 0.237520775648071 -0.174981378925468 0.861221637859608
"CLU_1" -0.0116790904465922 0.120190184921912 -0.0971717487095985 0.922656665435552
"CLU_2" 0.00580720092915247 0.126394348223085 0.0459450996883407 0.96338519978606
"SORL1_1" 0.0669603111381851 0.122838110066194 0.545110235757471 0.58610402472833
"SORL1_2" -0.43983402489626 0.291469073071596 -1.50902468059868 0.132366367356859
"SORL1_3" -0.0419230401377242 0.145061858185818 -0.289001124499746 0.772784191119298
"BIN1_1" 0.0449068392279361 0.135679370221766 0.330977650873058 0.740897136300844
"BIN1_2" 0.213050590022199 0.138313474656914 1.54034587411437 0.124551655783089
"CR1_1" -0.0204660053389573 0.147505404060708 -0.138747495180138 0.889744673760013
"CR1_2" 0.0615681233933166 0.145612819086271 0.422820763856234 0.672735127122308
"PICALM_1" -0.0420195351605837 0.133634406538581 -0.314436500666109 0.753412556734454
"PICALM_2" -0.0306792081373734 0.13435026957138 -0.228352412207655 0.819531025947273
"ABCA7_1" -0.123957676406699 0.214970448275088 -0.576626589381609 0.564632944200538
"ABCA7_2" 0.158532536520583 0.165272428434946 0.959219502138461 0.3382363450081
"SCIMP" -0.0417705735660854 0.188963678407221 -0.221050806790863 0.825218111594434
"CD2AP" -0.249006133575648 0.136101655507732 -1.82955991715693 0.0683318382024746
"CD33" 0.0494893951296165 0.127277189750912 0.388831614105166 0.697682162835564
"EPHA1" 0.0840964590964572 0.158645232029914 0.530091311414893 0.596448731677079
"MS4A" 0.0158038674701719 0.126405206428325 0.125025447263782 0.900588849170924
"INPP5D" -0.080437756497949 0.13121192592122 -0.613036931919161 0.540362285279318
"TREML2" 0.0279999999999994 0.141990661613178 0.19719606685318 0.843820843556079
"PTK2B" 0.0509410156660707 0.128661313718909 0.395931101538131 0.692465109072745
"SLC24A4RIN3" -0.051610860444867 0.157892865471934 -0.326872656915843 0.744014677907929
"NME8" 0.179586563307493 0.135590111220869 1.32448127441209 0.186450961642785
"FERMT2" -0.0708893250792689 0.218066677065789 -0.325080961626623 0.745368782417733
"CASS4" -0.018434387558972 0.234630216480751 -0.0785678325471958 0.937433930744272
"rs6678275_C" -0.0458091358238717 0.165231615373758 -0.277241953486021 0.781804141509013
"HS3ST1" 0.0354308567143664 0.140297295258323 0.252541267093775 0.800812759629106
"MEF2C" 0.130477625782518 0.134908168584208 0.967158824790324 0.334320649423081
"MTHFD1L" 0.0805808656036429 0.216741508737996 0.371783264187994 0.710322035947683
"PILRA_1" 0.0201464111415298 0.136931390010808 0.147127777932727 0.883139759751199
"PILRA_2" 0.0297923373098517 0.141008895065721 0.2112798437004 0.832826541524686
"CWPW1" 0.0297923373098517 0.141008895065721 0.2112798437004 0.832826541524686
"NDUFAF6" 0.109529702970297 0.124713188188143 0.878252769908026 0.38057885465307
"ECHDC3" -0.00769230769230824 0.133986037070185 -0.0574112635951673 0.954259588658884
"FRMD4A_1" 0.0497324902723745 0.141640947933911 0.351116615624315 0.725752340092329
"FRMD4A_2" 0.268028419182951 0.241643665335964 1.1091886841325 0.268255264591007
"GAB2" 0.201442217643752 0.175436450703484 1.14823468461649 0.251805095009308
"ADAMST20" 0.0748589103538091 0.130677481878904 0.572852409439441 0.567216135370689
"SPPL2A" -0.0205012775276807 0.138439108286839 -0.148088771889537 0.882382029531967
"rs74615166_C" -0.913951545530494 0.510052196673772 -1.79187846163724 0.0742598088467801
"TOMM40" -0.00362381363244123 0.150952135146933 -0.0240063754574514 0.980863808710241
