# Supplementary material for: Exploring Genetic Associations of Alzheimer’s Disease Loci With Mild Cognitive Impairment Neurocognitive Endophenotypes
Source: Front Aging Neurosci. 2018 Oct 30;10:340. doi: 10.3389/fnagi.2018.00340 (PMC6218590; doi:10.3389/fnagi.2018.00340)
Supplement: DATA SHEET S1 — LinearRegressionResults∖RegressionResults_AgeCoDe: all_MCI, mild cognitive impairment total sample; CERAD, the consortium to establish a registry for Alzheimer’s disease; DR, delayed recall from the CERAD; edu, adjusted by educational level; full, adjusted by age, gender, and educational level; unadj, unadjusted by age, gender, and educational level; IR, immediate recall from the CERAD; REC, recognition from the CERAD; VF, semantic verbal fluency (animals 1 minute) from the CERAD; Amn_MCI, amnestic mild cognitive impairment; NONAmn, non-amnestic mild cognitive impairment. LinearRegressionResults∖RegressionResults_DCN: DCN, The German Dementia Competence Network; all_MCI, mild cognitive impairment total sample; CERAD, the consortium to establish a registry for Alzheimer’s disease; bnt, Boston naming test 15- item version from the CERAD; edu, adjusted by educational level; full, adjusted by age, gender, and educational level ; unadj, unadjusted by age, gender, and educational level;cdt, clock drawing test; commands, commands item from the ADAS-Cog; conpraRECALL, constructional praxis recall from the CERAD; conpra, constructional praxis from the CERAD; idpra, ideational praxis from the ADAS-Cog; ori, orientation from the ADAS-Cog; rec, recognition from the CERAD; tmta, Trail Making Test (part A); tmtb, Trail Making Test (part B); vf, semantic verbal fluency (animals 1 minute) from the CERAD; wldr, delayed recall from the CERAD; wlir, immediate recall from the CERAD; wms_lmII, logical memory delayed recall of the story assessed according to the Wechsler memory scale; wms_lmI, logical memory immediate recall of the story from the Wechsler memory scale. [file Data_Sheet_1.ZIP › LinearRegressionResults/RegressionResults_DCN/DCN_NONamnestic_MCI_wlir_edu.txt]

"Estimate" "Std. Error" "t value" "Pr(>|t|)"
"E4_dose" -0.235844272996696 0.461817326278318 -0.510687363978551 0.609981187840362
"E2_dose" -0.340943297580764 0.63008124064156 -0.541110059448221 0.588871378113338
"CLU_1" -0.0645470404678227 0.322786612195209 -0.199968146227785 0.841647108285239
"CLU_2" -0.057153152079238 0.338160027019214 -0.169012146654432 0.8659053196236
"SORL1_1" 0.144387707974234 0.327196023542146 0.441288089051716 0.659345013548898
"SORL1_2" -0.776548097205772 0.779619210790481 -0.996060751784714 0.320053872497752
"SORL1_3" -0.178707898682748 0.388760685279494 -0.45968613969869 0.646087131438768
"BIN1_1" 0.149499052935898 0.362534095720233 0.412372393936889 0.680372220994186
"BIN1_2" 0.360934335655627 0.37132360398996 0.972020985946765 0.331852945384784
"CR1_1" -0.0383564491699081 0.395861842157445 -0.0968935246723091 0.922878110561696
"CR1_2" -0.0257268171337546 0.39181491039371 -0.0656606383557567 0.947693408118982
"PICALM_1" 0.226998118252947 0.364066175559182 0.623507849649291 0.533442624659617
"PICALM_2" 0.3140099069558 0.365413135548345 0.859328459784543 0.390871549222433
"ABCA7_1" -0.156532765584395 0.574747799997015 -0.272350351902536 0.78554712536202
"ABCA7_2" 0.574318458065635 0.449964525448628 1.27636385889092 0.202851656303537
"SCIMP" 0.219358655000382 0.501904408552946 0.437052656367017 0.662425109676047
"CD2AP" -0.268845949717925 0.370926620406395 -0.724795511908452 0.469165924972356
"CD33" 0.261660944106083 0.339693305555441 0.770285842631591 0.441759559034951
"EPHA1" 0.617041359189976 0.424019505007409 1.45521928096019 0.146693898079139
"MS4A" 0.165474278483478 0.337701431711152 0.490001708447045 0.624504454985731
"INPP5D" -0.364082377773974 0.347178831355436 -1.04868829805246 0.295266388998737
"TREML2" -0.532909843580476 0.376588500526643 -1.41509855674091 0.158200500318122
"PTK2B" -0.275026822265776 0.340375715645942 -0.808009530714755 0.41980171356408
"SLC24A4RIN3" -0.697819135144479 0.41548324281159 -1.67953617195801 0.0942129447117113
"NME8" 0.741177805923439 0.358970425725333 2.06473222529633 0.0399102920287767
"FERMT2" 0.0952862142742881 0.578335956993422 0.164759277236798 0.869257658981698
"CASS4" 0.0729848296757625 0.618215449556585 0.11805727231196 0.906110711963428
"rs6678275_C" -0.164451314161228 0.436462792062601 -0.376781978101906 0.706633783368167
"HS3ST1" 0.656126092161442 0.370979063442309 1.76863375003769 0.0780925143260029
"MEF2C" -0.356771264358071 0.359429940272306 -0.992603076103732 0.321798765641873
"MTHFD1L" 0.185870943077325 0.582778402550291 0.318939312548194 0.750002925871964
"PILRA_1" 0.174074155906054 0.361858923418929 0.481055308133237 0.630869696353312
"PILRA_2" 0.202328243305595 0.372963107379425 0.542488625020386 0.587932760238319
"CWPW1" 0.202328243305595 0.372963107379425 0.542488625020386 0.587932760238319
"NDUFAF6" -0.246958859782947 0.330580664997787 -0.747045686367048 0.455690880719978
"ECHDC3" 0.0523048856934306 0.353363456499211 0.148020076019229 0.882438229270553
"FRMD4A_1" 0.395370583275849 0.378493804449728 1.04458931329314 0.297085764551412
"FRMD4A_2" -0.0637363506884001 0.646148315633882 -0.0986404346281916 0.921492146030515
"GAB2" 0.130256508057594 0.472829750689693 0.275482893932954 0.783142130034384
"ADAMST20" 0.137024176848466 0.346431317283606 0.395530571320406 0.692766028778014
"SPPL2A" 0.276422084329895 0.367079788571205 0.753029975869334 0.452092871246973
"rs74615166_C" -1.28761752049759 1.34695666341278 -0.955945766833469 0.339961130926424
"TOMM40" 0.237145241585228 0.404081400292525 0.586874925234253 0.557745873918705
