# Supplementary material for: Exploring Genetic Associations of Alzheimer’s Disease Loci With Mild Cognitive Impairment Neurocognitive Endophenotypes
Source: Front Aging Neurosci. 2018 Oct 30;10:340. doi: 10.3389/fnagi.2018.00340 (PMC6218590; doi:10.3389/fnagi.2018.00340)
Supplement: DATA SHEET S1 — LinearRegressionResults∖RegressionResults_AgeCoDe: all_MCI, mild cognitive impairment total sample; CERAD, the consortium to establish a registry for Alzheimer’s disease; DR, delayed recall from the CERAD; edu, adjusted by educational level; full, adjusted by age, gender, and educational level; unadj, unadjusted by age, gender, and educational level; IR, immediate recall from the CERAD; REC, recognition from the CERAD; VF, semantic verbal fluency (animals 1 minute) from the CERAD; Amn_MCI, amnestic mild cognitive impairment; NONAmn, non-amnestic mild cognitive impairment. LinearRegressionResults∖RegressionResults_DCN: DCN, The German Dementia Competence Network; all_MCI, mild cognitive impairment total sample; CERAD, the consortium to establish a registry for Alzheimer’s disease; bnt, Boston naming test 15- item version from the CERAD; edu, adjusted by educational level; full, adjusted by age, gender, and educational level ; unadj, unadjusted by age, gender, and educational level;cdt, clock drawing test; commands, commands item from the ADAS-Cog; conpraRECALL, constructional praxis recall from the CERAD; conpra, constructional praxis from the CERAD; idpra, ideational praxis from the ADAS-Cog; ori, orientation from the ADAS-Cog; rec, recognition from the CERAD; tmta, Trail Making Test (part A); tmtb, Trail Making Test (part B); vf, semantic verbal fluency (animals 1 minute) from the CERAD; wldr, delayed recall from the CERAD; wlir, immediate recall from the CERAD; wms_lmII, logical memory delayed recall of the story assessed according to the Wechsler memory scale; wms_lmI, logical memory immediate recall of the story from the Wechsler memory scale. [file Data_Sheet_1.ZIP › LinearRegressionResults/RegressionResults_DCN/DCN_NONamnestic_MCI_wlir_full.txt]

"Estimate" "Std. Error" "t value" "Pr(>|t|)"
"E4_dose" 0.000618954353230692 0.428465387899876 0.00144458425513552 0.998848447824496
"E2_dose" -0.318425899120498 0.581310455904251 -0.547772529955915 0.584297321565747
"CLU_1" -0.00213784585890311 0.297526411833938 -0.00718539858604665 0.994271957703734
"CLU_2" -0.154158014711672 0.312160454421779 -0.493842229302305 0.621795329861962
"SORL1_1" 0.0164487121703988 0.303479603701135 0.0542003876695364 0.956814441172208
"SORL1_2" -0.24452172206815 0.7210404640881 -0.339123439316816 0.734764741627046
"SORL1_3" -0.416639942772293 0.360298944531039 -1.15637292058845 0.248490302829249
"BIN1_1" 0.0198962434788672 0.333909052385913 0.0595858163673629 0.952526983744279
"BIN1_2" 0.0181859355943043 0.344967296803095 0.0527178540193179 0.957993388121133
"CR1_1" -0.0766351480419597 0.364817456950726 -0.210064366662998 0.833766484088445
"CR1_2" -0.10866310515388 0.362599950037325 -0.299677661683887 0.764639958143632
"PICALM_1" 0.154607447432186 0.335933325518641 0.460232539279902 0.645697806857199
"PICALM_2" 0.306794763634012 0.335881085912291 0.913402916989871 0.361797345634879
"ABCA7_1" -0.487233294783477 0.529182719037983 -0.920727902205938 0.357965771339008
"ABCA7_2" 0.260635234159573 0.416485710683389 0.625796341804646 0.531945864258771
"SCIMP" 0.433724521136371 0.462952537607452 0.936866062723986 0.349677268793252
"CD2AP" -0.0304601048061461 0.343268444816038 -0.0887355224931031 0.929354204538407
"CD33" 0.308897556848904 0.312386058631985 0.988832722566563 0.323577906864192
"EPHA1" 0.590936320531217 0.389508828854662 1.51713203079079 0.13033404117094
"MS4A" 0.102565026151442 0.310477767014897 0.330345799435362 0.74137970600699
"INPP5D" -0.467670724510152 0.320785158886224 -1.45789389426219 0.146049411593858
"TREML2" -0.4025014226881 0.348238950077515 -1.15581965371337 0.248792024458467
"PTK2B" -0.350944405653609 0.315753629097532 -1.11145010955743 0.267378226784606
"SLC24A4RIN3" -0.718129459310951 0.382493442223223 -1.87749482745864 0.0615445240825562
"NME8" 0.638783503892019 0.331534521980068 1.92674808064309 0.0550762460897895
"FERMT2" 0.0802763571751699 0.533099046717481 0.150584319498348 0.880417757352611
"CASS4" -0.162390542172785 0.575630342415928 -0.282109072797015 0.778079244439795
"rs6678275_C" 0.0727780579569506 0.403758163145667 0.18025160752154 0.857092290585774
"HS3ST1" 0.580285838949115 0.343401868891999 1.68981561114222 0.0922348225900043
"MEF2C" -0.239511654139821 0.333081006747463 -0.719079290886782 0.472723291611116
"MTHFD1L" 0.233176813623403 0.535345386834195 0.435563319228941 0.663480985546475
"PILRA_1" 0.172153422680131 0.333898971497775 0.515585363764075 0.60657228042418
"PILRA_2" 0.152877491889286 0.344297314898887 0.444027546175269 0.657383667689869
"CWPW1" 0.152877491889286 0.344297314898887 0.444027546175269 0.657383667689869
"NDUFAF6" -0.248326059721796 0.308014439593384 -0.806215643817269 0.420838699731263
"ECHDC3" -0.0386912132634471 0.326511663304873 -0.118498717233632 0.905761947313111
"FRMD4A_1" 0.583397669676221 0.349362813939947 1.66989057334678 0.096031268409193
"FRMD4A_2" -0.302059919124169 0.594229573933365 -0.508321921988422 0.611618086163287
"GAB2" 0.0520277881438853 0.436859838715933 0.119094921375266 0.905283471759942
"ADAMST20" -0.0411888051880062 0.320542201211145 -0.12849729312514 0.897852538596442
"SPPL2A" 0.175241850014269 0.338806988593774 0.517232099436952 0.605423971398408
"rs74615166_C" -1.22232880912 1.24210591146238 -0.984077764899211 0.325971513598178
"TOMM40" 0.368368270042326 0.374737514567014 0.983003451010111 0.326433680996425
