# Supplementary material for: Exploring Genetic Associations of Alzheimer’s Disease Loci With Mild Cognitive Impairment Neurocognitive Endophenotypes
Source: Front Aging Neurosci. 2018 Oct 30;10:340. doi: 10.3389/fnagi.2018.00340 (PMC6218590; doi:10.3389/fnagi.2018.00340)
Supplement: DATA SHEET S1 — LinearRegressionResults∖RegressionResults_AgeCoDe: all_MCI, mild cognitive impairment total sample; CERAD, the consortium to establish a registry for Alzheimer’s disease; DR, delayed recall from the CERAD; edu, adjusted by educational level; full, adjusted by age, gender, and educational level; unadj, unadjusted by age, gender, and educational level; IR, immediate recall from the CERAD; REC, recognition from the CERAD; VF, semantic verbal fluency (animals 1 minute) from the CERAD; Amn_MCI, amnestic mild cognitive impairment; NONAmn, non-amnestic mild cognitive impairment. LinearRegressionResults∖RegressionResults_DCN: DCN, The German Dementia Competence Network; all_MCI, mild cognitive impairment total sample; CERAD, the consortium to establish a registry for Alzheimer’s disease; bnt, Boston naming test 15- item version from the CERAD; edu, adjusted by educational level; full, adjusted by age, gender, and educational level ; unadj, unadjusted by age, gender, and educational level;cdt, clock drawing test; commands, commands item from the ADAS-Cog; conpraRECALL, constructional praxis recall from the CERAD; conpra, constructional praxis from the CERAD; idpra, ideational praxis from the ADAS-Cog; ori, orientation from the ADAS-Cog; rec, recognition from the CERAD; tmta, Trail Making Test (part A); tmtb, Trail Making Test (part B); vf, semantic verbal fluency (animals 1 minute) from the CERAD; wldr, delayed recall from the CERAD; wlir, immediate recall from the CERAD; wms_lmII, logical memory delayed recall of the story assessed according to the Wechsler memory scale; wms_lmI, logical memory immediate recall of the story from the Wechsler memory scale. [file Data_Sheet_1.ZIP › LinearRegressionResults/RegressionResults_DCN/DCN_NONamnestic_MCI_wlir_unadj.txt]

"Estimate" "Std. Error" "t value" "Pr(>|t|)"
"E4_dose" -0.308033347790465 0.465421252462099 -0.661837735515848 0.508623436535645
"E2_dose" -0.292191435768258 0.636163306588159 -0.459302560745488 0.646375847926011
"CLU_1" -0.0423588223583801 0.321562660023181 -0.131728050624182 0.895290114907244
"CLU_2" -0.0108401084010856 0.338961923995322 -0.0319803129310629 0.974509450470486
"SORL1_1" 0.142378520219297 0.327251910574256 0.435073151962516 0.663838604544036
"SORL1_2" -0.716804979253111 0.783561570111256 -0.914803643511171 0.361044388797429
"SORL1_3" -0.232760544521315 0.388841742095449 -0.598599685483815 0.549900770452142
"BIN1_1" 0.150786566997654 0.363823159675386 0.41445016071047 0.67884668772787
"BIN1_2" 0.331872882346066 0.371916151740155 0.8923325346137 0.37294448579206
"CR1_1" 0.052104274461986 0.395577693232985 0.13171691769611 0.895298296371565
"CR1_2" 0.0883033419023148 0.390585686545064 0.22607930844421 0.821296828423143
"PICALM_1" 0.109337373846692 0.358381038597867 0.305086938400716 0.760515811120757
"PICALM_2" 0.193645411790439 0.360152214944586 0.537676581609345 0.591207097458903
"ABCA7_1" -0.107560787611241 0.57679432631758 -0.186480314912146 0.852196723196122
"ABCA7_2" 0.672476759628151 0.442180698769793 1.52081889032939 0.129380028502856
"SCIMP" 0.288029925187034 0.4990917766103 0.577108136590143 0.564342000384752
"CD2AP" -0.43062812358019 0.366336524967337 -1.17549874017772 0.240749546267443
"CD33" 0.279654359780051 0.341026844251657 0.820036206808645 0.412859792714359
"EPHA1" 0.621947496947492 0.424105871866372 1.46649112451679 0.143583321147493
"MS4A" 0.132699242479248 0.338911075373435 0.391545901334241 0.695677402240413
"INPP5D" -0.401094391244873 0.346126228386546 -1.15880958549301 0.247546440754899
"TREML2" -0.423999999999999 0.374369780565595 -1.13257004707865 0.258388591039539
"PTK2B" -0.283697823572706 0.339661574322566 -0.835236732734704 0.404314786629463
"SLC24A4RIN3" -0.758173038866459 0.414795614632186 -1.82782317874493 0.0686674548247328
"NME8" 0.705426356589144 0.356912433065899 1.97646899136993 0.0491080629184243
"FERMT2" 0.0625849313000152 0.576357485559359 0.108587001762068 0.913609838071388
"CASS4" 0.100122313471954 0.620006267454645 0.1614859699451 0.871830105235484
"rs6678275_C" -0.111510791366907 0.436646897012112 -0.255379786573438 0.798622077623509
"HS3ST1" 0.638192838842717 0.368772701548605 1.73058590335652 0.0846556329867268
"MEF2C" -0.232494783213542 0.356838393333557 -0.651540830686949 0.515245523883348
"MTHFD1L" -0.0190774487471544 0.581387675760089 -0.0328136449095057 0.973845462647773
"PILRA_1" 0.210629686942029 0.361641741305948 0.582426370864742 0.560760232272806
"PILRA_2" 0.251404405731237 0.372346840915786 0.675188770536924 0.500127293505994
"CWPW1" 0.251404405731237 0.372346840915786 0.675188770536924 0.500127293505994
"NDUFAF6" -0.184405940594061 0.329840920442906 -0.559075388058108 0.576568597376235
"ECHDC3" 0.101709401709401 0.354017302936753 0.287300651311872 0.774100076709185
"FRMD4A_1" 0.384362840466928 0.379267006976091 1.01343600523406 0.311685245266969
"FRMD4A_2" -0.0705150976909434 0.649375593187541 -0.108589079156504 0.913602496534968
"GAB2" 0.242835737029403 0.471322242114789 0.515222315712955 0.606784844089719
"ADAMST20" 0.0773551117864104 0.345501330227737 0.223892370357654 0.823008510873777
"SPPL2A" 0.209544956807397 0.365631084793493 0.573104874072038 0.567045435051486
"rs74615166_C" -1.24561403508772 1.35365863197074 -0.920183276395374 0.358289364778444
"TOMM40" 0.151061259706646 0.404724292817186 0.373244854305992 0.709235189580165
