# Supplementary material for: Exploring Genetic Associations of Alzheimer’s Disease Loci With Mild Cognitive Impairment Neurocognitive Endophenotypes
Source: Front Aging Neurosci. 2018 Oct 30;10:340. doi: 10.3389/fnagi.2018.00340 (PMC6218590; doi:10.3389/fnagi.2018.00340)
Supplement: DATA SHEET S1 — LinearRegressionResults∖RegressionResults_AgeCoDe: all_MCI, mild cognitive impairment total sample; CERAD, the consortium to establish a registry for Alzheimer’s disease; DR, delayed recall from the CERAD; edu, adjusted by educational level; full, adjusted by age, gender, and educational level; unadj, unadjusted by age, gender, and educational level; IR, immediate recall from the CERAD; REC, recognition from the CERAD; VF, semantic verbal fluency (animals 1 minute) from the CERAD; Amn_MCI, amnestic mild cognitive impairment; NONAmn, non-amnestic mild cognitive impairment. LinearRegressionResults∖RegressionResults_DCN: DCN, The German Dementia Competence Network; all_MCI, mild cognitive impairment total sample; CERAD, the consortium to establish a registry for Alzheimer’s disease; bnt, Boston naming test 15- item version from the CERAD; edu, adjusted by educational level; full, adjusted by age, gender, and educational level ; unadj, unadjusted by age, gender, and educational level;cdt, clock drawing test; commands, commands item from the ADAS-Cog; conpraRECALL, constructional praxis recall from the CERAD; conpra, constructional praxis from the CERAD; idpra, ideational praxis from the ADAS-Cog; ori, orientation from the ADAS-Cog; rec, recognition from the CERAD; tmta, Trail Making Test (part A); tmtb, Trail Making Test (part B); vf, semantic verbal fluency (animals 1 minute) from the CERAD; wldr, delayed recall from the CERAD; wlir, immediate recall from the CERAD; wms_lmII, logical memory delayed recall of the story assessed according to the Wechsler memory scale; wms_lmI, logical memory immediate recall of the story from the Wechsler memory scale. [file Data_Sheet_1.ZIP › LinearRegressionResults/RegressionResults_DCN/DCN_NONamnestic_MCI_wms_lmI_edu.txt]

"Estimate" "Std. Error" "t value" "Pr(>|t|)"
"E4_dose" -1.72630645849187 0.762788131682988 -2.26315327518667 0.0244031865308097
"E2_dose" -0.493492920984356 1.0509667921531 -0.469560907793619 0.639039508870643
"CLU_1" 0.0119282783771469 0.531669862370653 0.0224354984575581 0.982116046203162
"CLU_2" -0.547682565838652 0.558966495315879 -0.97981286969472 0.327992371423742
"SORL1_1" -0.0616499840447269 0.545530074543605 -0.113009322348184 0.910103570358125
"SORL1_2" -0.68060254264449 1.29556090012144 -0.525334272268245 0.599750874070208
"SORL1_3" 0.551046389417807 0.643342135180877 0.856537073019286 0.392405553904874
"BIN1_1" 0.214483465895899 0.601208573660575 0.356753837673961 0.721534645000632
"BIN1_2" 0.149036663489726 0.615931181289016 0.241969668068799 0.808974097728767
"CR1_1" -0.629111252289085 0.654249047419367 -0.961577635872095 0.337060125169277
"CR1_2" -0.576299645423334 0.648329329328541 -0.888899544341444 0.374791259237842
"PICALM_1" -1.12275176909025 0.599547164333595 -1.87266629863591 0.0621170680788274
"PICALM_2" -1.13895922014218 0.602002698860114 -1.89195035553626 0.0594902536629385
"ABCA7_1" 0.915530512892275 0.946225917540261 0.967560173443802 0.33406752177677
"ABCA7_2" 1.58986755365832 0.740657854562966 2.14656138980183 0.0326547577776355
"SCIMP" 1.6394969081453 0.824466774193326 1.98855425041162 0.0477598519174441
"CD2AP" -0.549616340263162 0.614261127312913 -0.894760087892034 0.371657364738788
"CD33" -0.128392656728693 0.563874393508618 -0.227697264154505 0.820041497920207
"EPHA1" -0.226868077873658 0.705172113864163 -0.32172014946887 0.747895684362338
"MS4A" -0.506715244320949 0.559904749716592 -0.90500258227392 0.366212670293191
"INPP5D" -0.0232247029718071 0.573768909839559 -0.0404774510670181 0.967742398292407
"TREML2" 0.307351337000248 0.623273148306649 0.493124624147985 0.622325355240789
"PTK2B" -1.20920400222867 0.556778408506528 -2.17178680738028 0.0307423105129801
"SLC24A4RIN3" -1.00660914070596 0.686417680779475 -1.4664673840611 0.143684706942575
"NME8" 0.0777417297654224 0.597703267553841 0.130067433098681 0.896609924262763
"FERMT2" 0.887802389924864 0.949387012043137 0.935132226018408 0.350555754710337
"CASS4" -0.745497671966951 1.01350830980502 -0.73556147961961 0.462636092274787
"rs6678275_C" 0.621787761138843 0.719383035942239 0.864334756413089 0.388171249093134
"HS3ST1" 0.83095627117258 0.614267511412451 1.35275959697408 0.177264162792897
"MEF2C" 1.01850007115412 0.592645545111578 1.71856530358693 0.0868398418902874
"MTHFD1L" 1.37875777005531 0.95766565009535 1.43970682243644 0.151025234554232
"PILRA_1" 0.489936963125064 0.592589469767909 0.826772982174236 0.409095791336017
"PILRA_2" 0.516719068925715 0.610255705633734 0.846725502368087 0.397897996423553
"CWPW1" 0.516719068925715 0.610255705633734 0.846725502368087 0.397897996423553
"NDUFAF6" -0.879964462613937 0.54510453791853 -1.61430404886017 0.107629503532455
"ECHDC3" -0.015117194019887 0.581524376693314 -0.0259958045195748 0.979279887608975
"FRMD4A_1" 0.365028807733565 0.627691372864596 0.581541858808226 0.56132550796452
"FRMD4A_2" 1.06932859520575 1.06031996083123 1.00849614711342 0.314054160454703
"GAB2" 0.20257190731744 0.782123354032974 0.259002504237841 0.79581642387326
"ADAMST20" 0.0428593220856104 0.573449537088233 0.0747394832738629 0.940477336308643
"SPPL2A" 0.00898728627794979 0.603835967160984 0.0148836551095237 0.988135991691446
"rs74615166_C" -2.66364309514995 2.22756347887355 -1.19576529262229 0.232837272063279
"TOMM40" -0.590523065504511 0.669121067143054 -0.882535455094647 0.378215754991422
