# Supplementary material for: Exploring Genetic Associations of Alzheimer’s Disease Loci With Mild Cognitive Impairment Neurocognitive Endophenotypes
Source: Front Aging Neurosci. 2018 Oct 30;10:340. doi: 10.3389/fnagi.2018.00340 (PMC6218590; doi:10.3389/fnagi.2018.00340)
Supplement: DATA SHEET S1 — LinearRegressionResults∖RegressionResults_AgeCoDe: all_MCI, mild cognitive impairment total sample; CERAD, the consortium to establish a registry for Alzheimer’s disease; DR, delayed recall from the CERAD; edu, adjusted by educational level; full, adjusted by age, gender, and educational level; unadj, unadjusted by age, gender, and educational level; IR, immediate recall from the CERAD; REC, recognition from the CERAD; VF, semantic verbal fluency (animals 1 minute) from the CERAD; Amn_MCI, amnestic mild cognitive impairment; NONAmn, non-amnestic mild cognitive impairment. LinearRegressionResults∖RegressionResults_DCN: DCN, The German Dementia Competence Network; all_MCI, mild cognitive impairment total sample; CERAD, the consortium to establish a registry for Alzheimer’s disease; bnt, Boston naming test 15- item version from the CERAD; edu, adjusted by educational level; full, adjusted by age, gender, and educational level ; unadj, unadjusted by age, gender, and educational level;cdt, clock drawing test; commands, commands item from the ADAS-Cog; conpraRECALL, constructional praxis recall from the CERAD; conpra, constructional praxis from the CERAD; idpra, ideational praxis from the ADAS-Cog; ori, orientation from the ADAS-Cog; rec, recognition from the CERAD; tmta, Trail Making Test (part A); tmtb, Trail Making Test (part B); vf, semantic verbal fluency (animals 1 minute) from the CERAD; wldr, delayed recall from the CERAD; wlir, immediate recall from the CERAD; wms_lmII, logical memory delayed recall of the story assessed according to the Wechsler memory scale; wms_lmI, logical memory immediate recall of the story from the Wechsler memory scale. [file Data_Sheet_1.ZIP › LinearRegressionResults/RegressionResults_DCN/DCN_NONamnestic_MCI_wms_lmI_full.txt]

"Estimate" "Std. Error" "t value" "Pr(>|t|)"
"E4_dose" -1.51300140709791 0.755129809294828 -2.0036308836898 0.04609405326237
"E2_dose" -0.472102685395581 1.03238244093476 -0.45729437723497 0.647821836818308
"CLU_1" 0.0508255594443573 0.522107225434803 0.0973469758094817 0.922518798429763
"CLU_2" -0.621263079522742 0.549893977056329 -1.12978702339761 0.259502805070694
"SORL1_1" -0.196907670501687 0.536011548819404 -0.367357141717164 0.713630138294028
"SORL1_2" -0.191726256237839 1.27531653767696 -0.150336211108087 0.880604235614515
"SORL1_3" 0.351484600826906 0.636005234361745 0.552644195105774 0.580934253413372
"BIN1_1" 0.0850154173091877 0.590100395034592 0.144069412636479 0.885546067994112
"BIN1_2" -0.16453757953063 0.608434462766441 -0.27042777751692 0.787024194538257
"CR1_1" -0.663572893186584 0.642137636306562 -1.03338109412697 0.302289557002752
"CR1_2" -0.637189463902338 0.639447817952738 -0.996468274678565 0.319856260557194
"PICALM_1" -1.2013805704796 0.588321384601099 -2.04204810827024 0.0420543721391437
"PICALM_2" -1.14509779541399 0.589340257246813 -1.9430164176523 0.0529850773530141
"ABCA7_1" 0.614256670314275 0.930394570020679 0.660210936420901 0.509644321763456
"ABCA7_2" 1.31264678823559 0.730573007270471 1.79673595270079 0.0734216602352486
"SCIMP" 1.8701809812831 0.803158862984415 2.32853183532557 0.020627983386927
"CD2AP" -0.331297876132495 0.605529484621283 -0.547120965281647 0.58471931987881
"CD33" -0.0989994233957439 0.552950813086396 -0.179038390129423 0.858033009700495
"EPHA1" -0.236745951745026 0.690430504836606 -0.342896135217914 0.731925877340219
"MS4A" -0.56720437437382 0.548061527873166 -1.03492827999612 0.301567619378258
"INPP5D" -0.155305047705221 0.562051144691303 -0.276318354961308 0.782516527178408
"TREML2" 0.466737758987483 0.608740350298116 0.766727158399981 0.443918617358655
"PTK2B" -1.25666130232074 0.546689154555832 -2.29867611575675 0.0222931362422664
"SLC24A4RIN3" -1.05146863680071 0.668887941666762 -1.5719653043537 0.117138412470175
"NME8" -0.0180113007376743 0.583186157646499 -0.030884307697495 0.975384791814009
"FERMT2" 0.85562598015505 0.925354014398758 0.924647180258884 0.355981266016971
"CASS4" -0.967865350815479 0.996363092382017 -0.971398236461762 0.332225901061318
"rs6678275_C" 0.851765032831747 0.702475423053675 1.212519335024 0.226381420884363
"HS3ST1" 0.777483426050227 0.60116054357145 1.29330415038761 0.197019538671457
"MEF2C" 1.15986972280557 0.578836411465789 2.00379537263115 0.046098385960748
"MTHFD1L" 1.39774011085205 0.937082057793451 1.49158774221257 0.136897978717134
"PILRA_1" 0.463922863416901 0.578486403650229 0.801959839487262 0.423286706168956
"PILRA_2" 0.44294874866303 0.596058774282226 0.743129315051908 0.45805431511985
"CWPW1" 0.44294874866303 0.596058774282226 0.743129315051908 0.45805431511985
"NDUFAF6" -0.866472851088897 0.536893520733215 -1.6138634899255 0.10773381292677
"ECHDC3" -0.107358443931025 0.567999943091421 -0.189011363886256 0.850226967976389
"FRMD4A_1" 0.548418831933019 0.618645142323346 0.886483695440347 0.376094006661245
"FRMD4A_2" 0.831794108006518 1.04034096748173 0.799539895098025 0.424634082861124
"GAB2" 0.140619641890358 0.769602201677355 0.182717307180094 0.855147944767598
"ADAMST20" -0.147599253492243 0.560982804367028 -0.263108338336294 0.792669240799885
"SPPL2A" -0.115409521810091 0.589286455991251 -0.195846214751293 0.844878948160245
"rs74615166_C" -2.6208355392772 2.17216420862865 -1.20655497814864 0.228667538426883
"TOMM40" -0.463341426247766 0.662747924716459 -0.699121655410683 0.485038272966365
