# Supplementary material for: Exploring Genetic Associations of Alzheimer’s Disease Loci With Mild Cognitive Impairment Neurocognitive Endophenotypes
Source: Front Aging Neurosci. 2018 Oct 30;10:340. doi: 10.3389/fnagi.2018.00340 (PMC6218590; doi:10.3389/fnagi.2018.00340)
Supplement: DATA SHEET S1 — LinearRegressionResults∖RegressionResults_AgeCoDe: all_MCI, mild cognitive impairment total sample; CERAD, the consortium to establish a registry for Alzheimer’s disease; DR, delayed recall from the CERAD; edu, adjusted by educational level; full, adjusted by age, gender, and educational level; unadj, unadjusted by age, gender, and educational level; IR, immediate recall from the CERAD; REC, recognition from the CERAD; VF, semantic verbal fluency (animals 1 minute) from the CERAD; Amn_MCI, amnestic mild cognitive impairment; NONAmn, non-amnestic mild cognitive impairment. LinearRegressionResults∖RegressionResults_DCN: DCN, The German Dementia Competence Network; all_MCI, mild cognitive impairment total sample; CERAD, the consortium to establish a registry for Alzheimer’s disease; bnt, Boston naming test 15- item version from the CERAD; edu, adjusted by educational level; full, adjusted by age, gender, and educational level ; unadj, unadjusted by age, gender, and educational level;cdt, clock drawing test; commands, commands item from the ADAS-Cog; conpraRECALL, constructional praxis recall from the CERAD; conpra, constructional praxis from the CERAD; idpra, ideational praxis from the ADAS-Cog; ori, orientation from the ADAS-Cog; rec, recognition from the CERAD; tmta, Trail Making Test (part A); tmtb, Trail Making Test (part B); vf, semantic verbal fluency (animals 1 minute) from the CERAD; wldr, delayed recall from the CERAD; wlir, immediate recall from the CERAD; wms_lmII, logical memory delayed recall of the story assessed according to the Wechsler memory scale; wms_lmI, logical memory immediate recall of the story from the Wechsler memory scale. [file Data_Sheet_1.ZIP › LinearRegressionResults/RegressionResults_DCN/DCN_NONamnestic_MCI_wms_lmI_unadj.txt]

"Estimate" "Std. Error" "t value" "Pr(>|t|)"
"E4_dose" -1.74094747388007 0.762716447035045 -2.28256186246902 0.0232060780290992
"E2_dose" -0.377944325481801 1.05246700730591 -0.359103252508842 0.719788493544076
"CLU_1" 0.088145435635199 0.530823108570741 0.166054254632082 0.868228388860387
"CLU_2" -0.566402141696147 0.56076221645359 -1.01005760566078 0.31329263806994
"SORL1_1" -0.143923045135224 0.545561630165748 -0.263807124946632 0.792117861886924
"SORL1_2" -0.504634397528321 1.30327601338092 -0.387204546348714 0.698883034550503
"SORL1_3" 0.459001923016299 0.644548826429061 0.712129018307687 0.476945796824919
"BIN1_1" 0.120466607695711 0.604034188688111 0.199436737111438 0.842058058028585
"BIN1_2" 0.13646474275645 0.617476491680467 0.221003948482411 0.825241729392302
"CR1_1" -0.509511400651468 0.655071083691444 -0.777795590946067 0.437310755136555
"CR1_2" -0.410773340117018 0.647454667115415 -0.634443399639274 0.526281525499275
"PICALM_1" -1.20718261614215 0.590205831165905 -2.04535867386714 0.0417034027246403
"PICALM_2" -1.21454643774502 0.593246105376717 -2.04728935721167 0.0415122790936085
"ABCA7_1" 1.1002743484225 0.949377853541735 1.15894250568183 0.247413725927188
"ABCA7_2" 1.24458635228622 0.731534794589908 1.70133582365542 0.089930060762866
"SCIMP" 1.5966075039317 0.821989614128689 1.94236943689868 0.0531131839257342
"CD2AP" -0.774688237276713 0.607000500453817 -1.27625634031195 0.202868773966348
"CD33" -0.188144831613783 0.566657101057033 -0.332025895842161 0.740104689123143
"EPHA1" -0.257893941683032 0.705954814370584 -0.36531225006655 0.715139234081118
"MS4A" -0.497345345345344 0.562407254600834 -0.88431530937191 0.377243753221256
"INPP5D" -0.113174491941137 0.573263828534896 -0.197421302911051 0.843643701233326
"TREML2" 0.340347003154573 0.619892586806663 0.549041899190711 0.583422213245489
"PTK2B" -1.03479048111743 0.558156310113554 -1.85394389056877 0.0648178691020189
"SLC24A4RIN3" -0.94145199063232 0.687573344632372 -1.36923863902213 0.172041891938855
"NME8" -0.0525246662797456 0.594867416503761 -0.0882964250898983 0.929705344692418
"FERMT2" 0.595684941628495 0.948548843539738 0.627996065448305 0.530527674727126
"CASS4" -0.591847177213033 1.01916124839132 -0.580719859734882 0.561904858755292
"rs6678275_C" 0.651945275758883 0.720981586810344 0.904246776458078 0.366656018719573
"HS3ST1" 0.808473843493303 0.611726457009078 1.32162641361988 0.187390997762883
"MEF2C" 0.856736242884252 0.589857710972892 1.45244561009668 0.147517748515201
"MTHFD1L" 1.16867386007657 0.956213985288215 1.22218862938333 0.222608649843452
"PILRA_1" 0.558883219297234 0.593643955088019 0.941445144866958 0.34730304863412
"PILRA_2" 0.598342032545287 0.610827720736921 0.979559394952522 0.328164612901382
"CWPW1" 0.598342032545287 0.610827720736921 0.979559394952522 0.328164612901382
"NDUFAF6" -0.816368638239341 0.545078060786395 -1.49770958871753 0.135355637388716
"ECHDC3" 0.0112874385337493 0.583701346707764 0.019337694862987 0.984585736195768
"FRMD4A_1" 0.381255823739813 0.629523852021282 0.605625700306148 0.545227413380626
"FRMD4A_2" 1.15387942219532 1.06646391529839 1.08196761807217 0.280147569619091
"GAB2" 0.310766532834928 0.780306469288595 0.398262150919053 0.690724064017075
"ADAMST20" -0.085459732988802 0.572895359895749 -0.14917162709147 0.881527542524718
"SPPL2A" -0.161831153388821 0.602003374610089 -0.268821007014515 0.78826899009915
"rs74615166_C" -2.48548922056385 2.24351167337241 -1.10785660269273 0.268891773690059
"TOMM40" -0.564137601202474 0.670731977697874 -0.841077539106962 0.400983432153104
