# Supplementary material for: Exploring Genetic Associations of Alzheimer’s Disease Loci With Mild Cognitive Impairment Neurocognitive Endophenotypes
Source: Front Aging Neurosci. 2018 Oct 30;10:340. doi: 10.3389/fnagi.2018.00340 (PMC6218590; doi:10.3389/fnagi.2018.00340)
Supplement: DATA SHEET S1 — LinearRegressionResults∖RegressionResults_AgeCoDe: all_MCI, mild cognitive impairment total sample; CERAD, the consortium to establish a registry for Alzheimer’s disease; DR, delayed recall from the CERAD; edu, adjusted by educational level; full, adjusted by age, gender, and educational level; unadj, unadjusted by age, gender, and educational level; IR, immediate recall from the CERAD; REC, recognition from the CERAD; VF, semantic verbal fluency (animals 1 minute) from the CERAD; Amn_MCI, amnestic mild cognitive impairment; NONAmn, non-amnestic mild cognitive impairment. LinearRegressionResults∖RegressionResults_DCN: DCN, The German Dementia Competence Network; all_MCI, mild cognitive impairment total sample; CERAD, the consortium to establish a registry for Alzheimer’s disease; bnt, Boston naming test 15- item version from the CERAD; edu, adjusted by educational level; full, adjusted by age, gender, and educational level ; unadj, unadjusted by age, gender, and educational level;cdt, clock drawing test; commands, commands item from the ADAS-Cog; conpraRECALL, constructional praxis recall from the CERAD; conpra, constructional praxis from the CERAD; idpra, ideational praxis from the ADAS-Cog; ori, orientation from the ADAS-Cog; rec, recognition from the CERAD; tmta, Trail Making Test (part A); tmtb, Trail Making Test (part B); vf, semantic verbal fluency (animals 1 minute) from the CERAD; wldr, delayed recall from the CERAD; wlir, immediate recall from the CERAD; wms_lmII, logical memory delayed recall of the story assessed according to the Wechsler memory scale; wms_lmI, logical memory immediate recall of the story from the Wechsler memory scale. [file Data_Sheet_1.ZIP › LinearRegressionResults/RegressionResults_DCN/DCN_NONamnestic_MCI_wms_lmII_edu.txt]

"Estimate" "Std. Error" "t value" "Pr(>|t|)"
"E4_dose" -1.72277462319192 0.791820462364835 -2.17571369404462 0.0304251038014017
"E2_dose" 0.595001273858859 1.09006122555694 0.54584206823324 0.585615404213155
"CLU_1" -0.157060158520865 0.550664154800031 -0.285219506575474 0.775680273777247
"CLU_2" -0.233673642280257 0.579134655033884 -0.403487583153845 0.68688588478451
"SORL1_1" -0.104027389389197 0.561041836918448 -0.185418238968724 0.853034294522255
"SORL1_2" -0.427602293365619 1.34087353005627 -0.318898303069399 0.750032409726115
"SORL1_3" 0.751359932454124 0.665025559259699 1.12982113543204 0.259482019015132
"BIN1_1" 0.432247845618846 0.621669678130691 0.695301477335326 0.487421232535365
"BIN1_2" 0.812582690907923 0.635564367533204 1.27852147228104 0.202084359550095
"CR1_1" -0.481417449112219 0.677415998426137 -0.710667374598049 0.477859558553933
"CR1_2" -0.425684965466967 0.671250477001784 -0.634167095669469 0.526469970896712
"PICALM_1" -1.03992819540842 0.621072802475377 -1.67440627131575 0.0951251308094558
"PICALM_2" -0.952266679523287 0.624199457519897 -1.52558075475888 0.128200389950862
"ABCA7_1" 0.834567062107202 0.979379798294762 0.852138326275772 0.394838071879154
"ABCA7_2" 1.48970006153978 0.767423813781744 1.94116996995281 0.0532029659456104
"SCIMP" 1.36303186043655 0.859847024359181 1.58520274167649 0.114090765167434
"CD2AP" -0.263281458970484 0.636272258925481 -0.413787423979644 0.679335640009775
"CD33" 0.0533725190170749 0.583465032256238 0.0914750945925333 0.927178031506487
"EPHA1" -0.232646181812046 0.729619640864779 -0.318859538288064 0.750061776209209
"MS4A" -0.605066669332113 0.579043534761012 -1.04494158557843 0.296917195870496
"INPP5D" 0.136984209401058 0.596758204727048 0.229547257693279 0.818617389918603
"TREML2" 0.00577452513837474 0.648599005715641 0.00890307429935594 0.992903042948478
"PTK2B" -0.90796700081 0.581559088004166 -1.56126354060775 0.119632896265116
"SLC24A4RIN3" -1.38706300361652 0.711838092870762 -1.9485652952663 0.0523831530166868
"NME8" 0.0257066375336278 0.621727823163017 0.0413470920488104 0.967049749450027
"FERMT2" 0.674021228116683 0.98826657266928 0.68202370368166 0.495808607974475
"CASS4" -0.0139681981902892 1.05527176797526 -0.0132365885397369 0.989448814020987
"rs6678275_C" 1.38089295618414 0.744584369446561 1.85458225131765 0.0647460965360157
"HS3ST1" 0.658825204518507 0.639846455793634 1.02966141103545 0.304090465981475
"MEF2C" 0.584246477871071 0.618791178074722 0.944173896739881 0.34592490561993
"MTHFD1L" 0.73474132445793 0.99345311964444 0.739583287755839 0.460149080393261
"PILRA_1" 0.292523761309077 0.616914066732 0.474172623196409 0.635760048731925
"PILRA_2" 0.450431712396813 0.635017739369081 0.709321463750505 0.478737072616144
"CWPW1" 0.450431712396813 0.635017739369081 0.709321463750505 0.478737072616144
"NDUFAF6" -1.3226019779361 0.564014107382714 -2.34498031276838 0.0197525775193917
"ECHDC3" 0.0276228256327175 0.604880011348252 0.0456666200146825 0.963609726480125
"FRMD4A_1" 0.174039094239038 0.649747867342227 0.267856353189644 0.788999651143794
"FRMD4A_2" 1.10966525415622 1.09706527128978 1.011485171572 0.31262455532392
"GAB2" 0.933466439793428 0.807477393154631 1.15602795534199 0.248617937581151
"ADAMST20" 0.792793727308787 0.594534086846883 1.33347060302863 0.183501299144601
"SPPL2A" 0.0991524185298848 0.628060607674196 0.157870780810568 0.874676625495188
"rs74615166_C" -3.35931136616069 2.31414876684479 -1.45164019456749 0.147762615374188
"TOMM40" -1.27380295360256 0.689209138157537 -1.84820961168306 0.0655865263802552
