# Supplementary material for: Exploring Genetic Associations of Alzheimer’s Disease Loci With Mild Cognitive Impairment Neurocognitive Endophenotypes
Source: Front Aging Neurosci. 2018 Oct 30;10:340. doi: 10.3389/fnagi.2018.00340 (PMC6218590; doi:10.3389/fnagi.2018.00340)
Supplement: DATA SHEET S1 — LinearRegressionResults∖RegressionResults_AgeCoDe: all_MCI, mild cognitive impairment total sample; CERAD, the consortium to establish a registry for Alzheimer’s disease; DR, delayed recall from the CERAD; edu, adjusted by educational level; full, adjusted by age, gender, and educational level; unadj, unadjusted by age, gender, and educational level; IR, immediate recall from the CERAD; REC, recognition from the CERAD; VF, semantic verbal fluency (animals 1 minute) from the CERAD; Amn_MCI, amnestic mild cognitive impairment; NONAmn, non-amnestic mild cognitive impairment. LinearRegressionResults∖RegressionResults_DCN: DCN, The German Dementia Competence Network; all_MCI, mild cognitive impairment total sample; CERAD, the consortium to establish a registry for Alzheimer’s disease; bnt, Boston naming test 15- item version from the CERAD; edu, adjusted by educational level; full, adjusted by age, gender, and educational level ; unadj, unadjusted by age, gender, and educational level;cdt, clock drawing test; commands, commands item from the ADAS-Cog; conpraRECALL, constructional praxis recall from the CERAD; conpra, constructional praxis from the CERAD; idpra, ideational praxis from the ADAS-Cog; ori, orientation from the ADAS-Cog; rec, recognition from the CERAD; tmta, Trail Making Test (part A); tmtb, Trail Making Test (part B); vf, semantic verbal fluency (animals 1 minute) from the CERAD; wldr, delayed recall from the CERAD; wlir, immediate recall from the CERAD; wms_lmII, logical memory delayed recall of the story assessed according to the Wechsler memory scale; wms_lmI, logical memory immediate recall of the story from the Wechsler memory scale. [file Data_Sheet_1.ZIP › LinearRegressionResults/RegressionResults_DCN/DCN_NONamnestic_MCI_wms_lmII_full.txt]

"Estimate" "Std. Error" "t value" "Pr(>|t|)"
"E4_dose" -1.41446943699284 0.768881384764826 -1.8396458348715 0.0669019612630188
"E2_dose" 0.627704959100283 1.04970674392373 0.59798125784537 0.550346367942494
"CLU_1" -0.105855785335105 0.530500843889044 -0.199539334488306 0.841982177340864
"CLU_2" -0.325651481480387 0.559059111002381 -0.582499193862526 0.560684661726483
"SORL1_1" -0.290646448534766 0.539283935249327 -0.538948834810723 0.590350404751954
"SORL1_2" 0.242968220128177 1.2944494877406 0.187700039614729 0.851243515704702
"SORL1_3" 0.476371135891056 0.645293903399672 0.738223518587946 0.460977671626934
"BIN1_1" 0.255360871832072 0.598799599720425 0.426454646848959 0.670094065792184
"BIN1_2" 0.396020731061889 0.617214676745651 0.641625589900037 0.521624867408787
"CR1_1" -0.523906946122594 0.652261001341328 -0.803216726195828 0.422509580780831
"CR1_2" -0.499313392757402 0.649505617162007 -0.768759160142656 0.44266406865128
"PICALM_1" -1.14552097156193 0.597666930160359 -1.9166544336903 0.0562679083802313
"PICALM_2" -0.960814995838266 0.599430867634211 -1.60287874334923 0.110053771383453
"ABCA7_1" 0.421245704356286 0.94476045860259 0.445875671997702 0.656020906903341
"ABCA7_2" 1.1040514735676 0.742846351438822 1.48624472803717 0.138304484034918
"SCIMP" 1.66147410542319 0.822323367802636 2.02046320277008 0.0443299413662467
"CD2AP" 0.0417289884289909 0.614961956684989 0.0678562112263578 0.94594718173853
"CD33" 0.0928477115042675 0.561263279366886 0.165426306900037 0.86872410740753
"EPHA1" -0.245226234095717 0.700798106764592 -0.349924224578552 0.726650440201878
"MS4A" -0.687018920770124 0.555858742899493 -1.23595954825945 0.217477238819506
"INPP5D" -0.0398995240471181 0.574127435435252 -0.0694959369375371 0.944646692271729
"TREML2" 0.215276522106193 0.622279456066691 0.34594830346307 0.729652984359711
"PTK2B" -0.950217373447676 0.560842770320895 -1.69426695632359 0.0913762681873036
"SLC24A4RIN3" -1.44809545009585 0.680586597540338 -2.12771667166135 0.0342734665510819
"NME8" -0.0983610914024799 0.59560783956699 -0.165144050948001 0.868955099887747
"FERMT2" 0.632917961390569 0.945826673659619 0.669169076128573 0.503963669570254
"CASS4" -0.272578433330415 1.0192892392486 -0.26742010298407 0.789351403527803
"rs6678275_C" 1.68470282068 0.712040217955774 2.36602200015707 0.0186921895861256
"HS3ST1" 0.591171569239867 0.614848720361767 0.961491094739582 0.337171985197002
"MEF2C" 0.768128738196164 0.593755613078685 1.29367827651066 0.196890411501243
"MTHFD1L" 0.760250107115614 0.953767747174383 0.797101924832244 0.426046214891443
"PILRA_1" 0.253604789199134 0.591342625663945 0.428862690076489 0.668367671421748
"PILRA_2" 0.349160206675971 0.609038095265651 0.573297810744784 0.566923799626141
"CWPW1" 0.349160206675971 0.609038095265651 0.573297810744784 0.566923799626141
"NDUFAF6" -1.29955793930285 0.545266021351951 -2.38334663891339 0.0178529493360743
"ECHDC3" -0.0895791256700342 0.580139506592056 -0.15440962846377 0.87740297897903
"FRMD4A_1" 0.421688162030727 0.628303806672102 0.671153282142689 0.502658949371505
"FRMD4A_2" 0.784708590144129 1.05613077850979 0.743003239855729 0.458083256186874
"GAB2" 0.859407483107508 0.779572942786493 1.10240804412177 0.271201509817561
"ADAMST20" 0.547065998795517 0.572058464229227 0.956311344038264 0.339776799095595
"SPPL2A" -0.0645742657442215 0.601897765769763 -0.10728444167198 0.914643596015784
"rs74615166_C" -3.31185660552872 2.21533896491067 -1.49496607877443 0.136099831522031
"TOMM40" -1.10715368188121 0.670116823973677 -1.65218010095013 0.0995838516759293
