# Supplementary material for: Exploring Genetic Associations of Alzheimer’s Disease Loci With Mild Cognitive Impairment Neurocognitive Endophenotypes
Source: Front Aging Neurosci. 2018 Oct 30;10:340. doi: 10.3389/fnagi.2018.00340 (PMC6218590; doi:10.3389/fnagi.2018.00340)
Supplement: DATA SHEET S1 — LinearRegressionResults∖RegressionResults_AgeCoDe: all_MCI, mild cognitive impairment total sample; CERAD, the consortium to establish a registry for Alzheimer’s disease; DR, delayed recall from the CERAD; edu, adjusted by educational level; full, adjusted by age, gender, and educational level; unadj, unadjusted by age, gender, and educational level; IR, immediate recall from the CERAD; REC, recognition from the CERAD; VF, semantic verbal fluency (animals 1 minute) from the CERAD; Amn_MCI, amnestic mild cognitive impairment; NONAmn, non-amnestic mild cognitive impairment. LinearRegressionResults∖RegressionResults_DCN: DCN, The German Dementia Competence Network; all_MCI, mild cognitive impairment total sample; CERAD, the consortium to establish a registry for Alzheimer’s disease; bnt, Boston naming test 15- item version from the CERAD; edu, adjusted by educational level; full, adjusted by age, gender, and educational level ; unadj, unadjusted by age, gender, and educational level;cdt, clock drawing test; commands, commands item from the ADAS-Cog; conpraRECALL, constructional praxis recall from the CERAD; conpra, constructional praxis from the CERAD; idpra, ideational praxis from the ADAS-Cog; ori, orientation from the ADAS-Cog; rec, recognition from the CERAD; tmta, Trail Making Test (part A); tmtb, Trail Making Test (part B); vf, semantic verbal fluency (animals 1 minute) from the CERAD; wldr, delayed recall from the CERAD; wlir, immediate recall from the CERAD; wms_lmII, logical memory delayed recall of the story assessed according to the Wechsler memory scale; wms_lmI, logical memory immediate recall of the story from the Wechsler memory scale. [file Data_Sheet_1.ZIP › LinearRegressionResults/RegressionResults_DCN/DCN_NONamnestic_MCI_wms_lmII_unadj.txt]

"Estimate" "Std. Error" "t value" "Pr(>|t|)"
"E4_dose" -1.69686560755689 0.790579639739523 -2.14635632169325 0.0327038330079017
"E2_dose" 0.688436830835119 1.08923512925865 0.632036933388001 0.527878459154437
"CLU_1" -0.0566834954822187 0.546414535246502 -0.103737166246222 0.917448659481013
"CLU_2" -0.276125824648628 0.577351145309417 -0.47826323181648 0.632815900284162
"SORL1_1" -0.172804077322193 0.557049491170799 -0.310213149928556 0.756624014955214
"SORL1_2" -0.300720906282183 1.34026694939543 -0.224373887916756 0.822621186479811
"SORL1_3" 0.727814381639923 0.661948735360982 1.09950263934415 0.272442320915913
"BIN1_1" 0.356368863334806 0.620770312257904 0.574075235715767 0.566352861822114
"BIN1_2" 0.762428864430766 0.633399611078132 1.20370908206434 0.229663787165599
"CR1_1" -0.389641693811075 0.67385820340543 -0.578225050673822 0.563551836845808
"CR1_2" -0.304311879928772 0.665937073356343 -0.456967921000449 0.648029278106488
"PICALM_1" -1.13830014986084 0.607537029499211 -1.87363089752593 0.0619664797522719
"PICALM_2" -1.04877653102609 0.611253048291007 -1.71578126924413 0.0872484514976096
"ABCA7_1" 0.967764060356656 0.976753804470407 0.99079630499251 0.322594284470573
"ABCA7_2" 1.3067665479553 0.752014226059836 1.73768860039003 0.0833057541485542
"SCIMP" 1.21107616266008 0.852691105643718 1.42029881001961 0.156653441403038
"CD2AP" -0.444641051567241 0.62528009619924 -0.711106997120151 0.477579803593601
"CD33" 0.00180066186490205 0.582751046994808 0.00308993329859791 0.997536675249197
"EPHA1" -0.182580450219066 0.725955936586189 -0.251503488045915 0.801599384064254
"MS4A" -0.600816816816816 0.577982181118471 -1.03950750809334 0.299417126311677
"INPP5D" 0.0921513665031529 0.592815901627075 0.155446853315218 0.876583087524499
"TREML2" 0.115741324921135 0.641331006358285 0.180470496161345 0.856916136958183
"PTK2B" -0.74888773926539 0.579014905708861 -1.2933824878801 0.196964174549451
"SLC24A4RIN3" -1.29344262295082 0.709148016184372 -1.82393885822355 0.0692465473459428
"NME8" 0.0151189785258263 0.61514779422403 0.0245777984864563 0.980409552923654
"FERMT2" 0.536352889020249 0.981044276539424 0.546716291860141 0.585016986004423
"CASS4" 0.107453522087668 1.05451907731104 0.101898130057227 0.918911792584909
"rs6678275_C" 1.40637024369388 0.741827349329094 1.89581881143341 0.0590323050829917
"HS3ST1" 0.649589277993951 0.633368917364302 1.02560965684446 0.30597690871199
"MEF2C" 0.489621068368696 0.611582152177808 0.800581028444313 0.424065325604977
"MTHFD1L" 0.618238774799861 0.985011330708778 0.627646358499247 0.530719522161025
"PILRA_1" 0.29125594340717 0.614612153257032 0.473885753582497 0.635957389491053
"PILRA_2" 0.453147067853855 0.632154652844953 0.716829443261247 0.474087699852847
"CWPW1" 0.453147067853855 0.632154652844953 0.716829443261247 0.474087699852847
"NDUFAF6" -1.19893397524072 0.56131081654528 -2.13595380651996 0.0335663152116772
"ECHDC3" 0.1043808672329 0.603560744671011 0.17294177620812 0.862824411806921
"FRMD4A_1" 0.148757101205326 0.647625992027314 0.229696002070053 0.818486645545442
"FRMD4A_2" 1.18026122307757 1.09657148567112 1.07631945431741 0.282660874388694
"GAB2" 1.03331948867046 0.800283370109382 1.2911920043137 0.197644550315136
"ADAMST20" 0.744212962962964 0.590740685224119 1.25979635663763 0.208810918015888
"SPPL2A" 0.0155469678953638 0.622599974666596 0.0249710384323245 0.980096174486275
"rs74615166_C" -3.21807628524046 2.31702685259818 -1.38888173938593 0.165992463282327
"TOMM40" -1.22846992108769 0.686775127122375 -1.78875132859725 0.0746773769390995
